# Supplementary material for: Dynamic strain and β-catenin mediated suppression of interferon responsive genes in quiescent mesenchymal stromal/stem cells
Source: Biochem Biophys Rep. 2024 Oct 23;40:101847. doi: 10.1016/j.bbrep.2024.101847 (PMC11541450; doi:10.1016/j.bbrep.2024.101847)
Supplement: Multimedia component 2 — Table of expression values for differentially expressed (DE) genes in response to dynamic strain at day 1 as identified by DESeq2 (Sheet #1). DE genes conformed to the criterion of statistical significance (i.e., adjusted p < 0.05) are presented in Sheet#2. No genes conformed to the criterion |log2FC|> 1 or 2. [file mmc2.xlsx]

## Sheet: CTL_1.vs.Dyn_1
										Raw counts						FPKM
Chr	Start	Stop	Length	GeneID	GeneName	GeneType	log2FoldChange	pvalue	padj	Dyn_1.1_count	Dyn_1.2_count	Dyn_1.3_count	CTL_1.1_count	CTL_1.2_count	CTL_1.3_count	Dyn_1.1_fpkm	Dyn_1.2_fpkm	Dyn_1.3_fpkm	CTL_1.1_fpkm	CTL_1.2_fpkm	CTL_1.3_fpkm
chr1	150100031	150108227	4580	ENSMUSG00000032487	Ptgs2	protein_coding	-0.698923	7.41151e-14	6.428e-10	1845	2184	2017	1742	2619	4031	18.8761	17.577	17.6161	27.6895	29.0632	31.4177
chr10	24595442	24598683	2861	ENSMUSG00000019997	Ctgf	protein_coding	-0.578764	2.4944e-11	1.0817e-07	13447	17556	15940	12966	20360	25128	220.208	226.156	222.834	329.886	361.639	313.48
chr18	34859823	34864984	4484	ENSMUSG00000038418	Egr1	protein_coding	-0.690954	5.36427e-11	1.55081e-07	1129	1647	1629	1300	1985	2658	11.798	13.5389	14.5319	21.1061	22.4991	21.1599
chr15	79527707	79546741	4761	ENSMUSG00000055065	Ddx17	protein_coding	-0.47288	1.31948e-09	2.86097e-06	7480	9326	8571	6586	9394	13739	73.6188	72.2033	72.0121	100.707	100.283	103.012
chr15	100674425	100687920	1103	ENSMUSG00000023031	Cela1	protein_coding	0.808083	2.78285e-09	4.82713e-06	671	855	764	294	340	433	28.4859	28.5528	27.6878	19.3913	15.6559	14.0036
chr19	8989284	9076919	18543	ENSMUSG00000069833	Ahnak	protein_coding	-0.569964	1.27393e-08	1.84147e-05	10645	11551	10788	8481	13015	20873	26.9041	22.9651	23.2756	33.3021	35.6786	40.1887
chr10	80165985	80172786	2604	ENSMUSG00000045193	Cirbp	protein_coding	0.682487	4.47742e-08	5.54752e-05	958	1164	1288	448	571	729	17.2359	16.4739	19.7821	12.5227	11.1428	9.99176
chr19	16956118	17223932	12512	ENSMUSG00000039126	Prune2	protein_coding	-0.56706	6.33108e-08	6.86368e-05	1279	1648	1480	1078	1796	2739	4.79056	4.85565	4.73221	6.27314	7.29646	7.81543
chr10	21882184	21999903	4903	ENSMUSG00000019970	Sgk1	protein_coding	-0.425317	1.62741e-07	0.000156828	3476	4440	3997	3018	4279	6154	33.2205	33.3798	32.6097	44.8122	44.3567	44.8053
chr5	149614287	149636376	7042	ENSMUSG00000029657	Hsph1	protein_coding	-0.504889	6.3445e-07	0.000550259	2979	3564	3134	2380	3532	5947	19.8239	18.6565	17.8035	24.6063	25.4936	30.1483
chr10	86300372	86349506	8144	ENSMUSG00000020044	Timp3	protein_coding	-0.470901	8.17359e-07	0.00064445	5610	7281	6150	4411	7382	10828	32.2811	32.9573	30.2098	39.4343	46.0734	47.4656
chr16	57353093	57573126	5335	ENSMUSG00000043336	Filip1l	protein_coding	-0.538179	8.92615e-07	0.000645138	1310	1829	1432	1139	1716	2837	11.5062	12.6372	10.7372	15.543	16.3482	18.983
chr8	107388225	107403206	1553	ENSMUSG00000003849	Nqo1	protein_coding	0.447587	1.4567e-06	0.000971842	6767	8488	6979	3278	4129	6219	204.09	201.375	179.682	153.598	135.071	142.887
chr15	66891320	66923201	5518	ENSMUSG00000005124	Wisp1	protein_coding	-0.450701	2.15374e-06	0.00116216	1696	2187	1979	1380	2179	3284	14.4026	14.6096	14.3466	18.2073	20.0708	21.2454
chr16	34745210	35002420	10159	ENSMUSG00000022836	Mylk	protein_coding	-0.475697	2.34403e-06	0.00116216	1117	1543	1509	1030	1595	2270	5.15272	5.59917	5.94236	7.38195	7.98058	7.97727
chr2	118111876	118127133	6073	ENSMUSG00000040152	Thbs1	protein_coding	-0.461154	2.15969e-06	0.00116216	79258	103731	108611	68127	114284	159245	611.568	629.63	715.422	816.718	956.485	936.08
chr6	118151748	118197744	7341	ENSMUSG00000030110	Ret	protein_coding	-0.494438	2.17628e-06	0.00116216	845	1126	1149	812	1210	1666	5.3941	5.65425	6.26137	8.05322	8.37796	8.10182
chrX	134588149	134601125	3265	ENSMUSG00000031266	Gla	protein_coding	0.440002	2.41196e-06	0.00116216	2841	3668	2993	1323	1809	2782	40.7692	41.4061	36.6652	29.4966	28.1572	30.4133
chr11	107933387	108343928	8992	ENSMUSG00000050965	Prkca	protein_coding	-0.485703	3.02144e-06	0.00137921	1765	2330	1972	1396	2360	3542	9.1985	9.55218	8.77336	11.3034	13.3406	14.0626
chr16	24393350	24992576	15994	ENSMUSG00000033306	Lpp	protein_coding	-0.510413	3.69347e-06	0.00160167	3390	3997	3819	2541	4352	7024	9.93327	9.213	9.55276	11.5677	13.8316	15.6791
chr13	110395044	110400844	2802	ENSMUSG00000021701	Plk2	protein_coding	-0.408824	4.26906e-06	0.00173132	2530	3198	2836	2003	3192	4447	42.3033	42.0636	40.4806	52.0338	57.8905	56.6456
chr2	24974117	24975098	888	ENSMUSG00000036850	Mrpl41	protein_coding	0.577542	4.39168e-06	0.00173132	899	1208	1053	474	517	741	47.3952	50.0976	47.3904	38.8244	29.5635	29.7604
chr18	36504929	36515805	2373	ENSMUSG00000024486	Hbegf	protein_coding	-0.465081	4.67135e-06	0.0017615	1138	1381	1251	915	1369	2173	22.4666	21.4469	21.0834	28.0652	29.315	32.6814
chr14	20929433	21033673	5229	ENSMUSG00000021823	Vcl	protein_coding	-0.438635	6.65556e-06	0.00240515	10179	13285	12670	8018	13855	20176	91.2179	93.6507	96.9256	111.633	134.67	137.739
chr19	45750261	45783520	5024	ENSMUSG00000025220	Mgea5	protein_coding	-0.49696	8.95144e-06	0.00310543	2762	3577	2769	2104	3458	5562	25.7611	26.2443	22.047	30.4886	34.983	39.52
chr16	85793827	85803113	5302	ENSMUSG00000022893	Adamts1	protein_coding	-0.518267	1.05479e-05	0.00331972	1278	1575	1516	982	1704	2762	11.295	10.9499	11.4378	13.484	16.3349	18.5962
chr2	51130438	51149111	4432	ENSMUSG00000017144	Rnd3	protein_coding	-0.401861	1.07174e-05	0.00331972	1653	2140	1910	1359	1990	3051	17.4764	17.7978	17.2385	22.3228	22.8204	24.5735
chr3	145646971	145649985	2028	ENSMUSG00000028195	Cyr61	protein_coding	-0.413032	1.04866e-05	0.00331972	11177	14292	15265	10383	15064	19696	258.178	259.694	301.008	372.622	377.421	346.592
chr6	29768011	29912310	11896	ENSMUSG00000029772	Ahcyl2	protein_coding	-0.478683	1.35465e-05	0.00405135	971	1091	1076	748	1173	1846	3.82524	3.38095	3.61858	4.57817	5.0122	5.54008
chr14	61138457	61240695	20414	ENSMUSG00000048279	Sacs	protein_coding	-0.567123	1.4887e-05	0.00430384	1037	1117	1008	747	1227	2143	2.38071	2.01723	1.97549	2.6644	3.05536	3.74796
chr4	63959785	64047015	7772	ENSMUSG00000028364	Tnc	protein_coding	-0.428451	1.55381e-05	0.00434716	3021	3760	3912	2434	3995	5894	18.2154	17.8341	20.136	22.8013	26.1274	27.0734
chr1	162217623	162225550	7928	ENSMUSG00000078190	Dnm3os	antisense	-0.671386	1.78239e-05	0.00465129	356	350	292	335	436	549	2.1043	1.62742	1.47342	3.07648	2.79535	2.47216
chr4	150853919	150868892	3582	ENSMUSG00000028967	Errfi1	protein_coding	-0.390477	1.81195e-05	0.00465129	3956	5055	4816	3153	4806	7558	51.7471	52.0146	53.7778	64.0774	68.1875	75.3151
chr5	129765558	129787252	4010	ENSMUSG00000029446	Psph	protein_coding	0.468644	1.8234e-05	0.00465129	991	1321	1217	508	709	891	11.5797	12.1423	12.1395	9.22229	8.98589	7.93135
chr4	147860778	147868816	3354	ENSMUSG00000029022	Miip	protein_coding	0.528823	1.99548e-05	0.00494481	723	866	936	365	459	626	10.1	9.51649	11.1621	7.92188	6.95485	6.66199
chr5	139359739	139460502	1429	ENSMUSG00000053553	3110082I17Rik	protein_coding	0.548976	2.12631e-05	0.00512264	574	767	707	303	351	499	18.8128	19.7747	19.7809	15.4289	12.4778	12.4591
chr17	26505590	26508519	2697	ENSMUSG00000024190	Dusp1	protein_coding	-0.543447	3.04316e-05	0.00713332	507	613	706	511	780	915	8.8073	8.37664	10.4695	13.7913	14.6967	12.1088
chr16	42875881	43642602	30730	ENSMUSG00000022708	Zbtb20	protein_coding	-0.528729	3.64828e-05	0.00811322	391	461	491	332	529	796	0.596316	0.553064	0.639246	0.786664	0.875077	0.924823
chr16	93883901	93906115	5001	ENSMUSG00000022945	Chaf1b	protein_coding	0.455978	3.57893e-05	0.00811322	1165	1479	1389	625	750	1051	10.9159	10.9012	11.1102	9.09838	7.62228	7.50207
chr7	27447978	27466144	1414	ENSMUSG00000040466	Blvrb	protein_coding	0.667547	3.76531e-05	0.00816413	801	1215	1256	493	526	611	26.531	31.6571	35.5138	25.3699	18.8972	15.4172
chr10	63014664	63024217	3151	ENSMUSG00000020069	Hnrnph3	protein_coding	-0.472074	5.23015e-05	0.0105579	563	759	626	465	719	1123	8.37142	8.87783	7.94606	10.7422	11.5961	12.7208
chr13	49261554	49320311	6012	ENSMUSG00000037946	Fgd3	protein_coding	-0.440604	5.06033e-05	0.0105579	938	1148	1252	878	1258	1637	7.3112	7.03885	8.33061	10.6324	10.6355	9.7203
chr15	27730652	28025848	11494	ENSMUSG00000022263	Trio	protein_coding	-0.449623	5.35624e-05	0.0105579	674	867	902	585	924	1320	2.74807	2.78075	3.1395	3.70574	4.0863	4.10003
chr6	149309414	149335663	6802	ENSMUSG00000032712	2810474O19Rik	protein_coding	-0.469215	5.25564e-05	0.0105579	1215	1596	1397	941	1523	2593	8.37052	8.64936	8.21598	10.072	11.3806	13.6089
chr17	80238304	80290476	5077	ENSMUSG00000035051	Dhx57	protein_coding	-0.473965	7.33424e-05	0.0141355	499	567	609	451	596	917	4.60558	4.11663	4.79831	6.46713	5.96652	6.44761
chr15	88819646	88826681	1364	ENSMUSG00000023272	Creld2	protein_coding	-0.382796	7.73324e-05	0.0145805	1434	1734	1825	1197	1790	2506	49.2372	46.8347	53.4926	63.8542	66.6635	65.5497
chr6	33249085	33973979	12640	ENSMUSG00000029763	Exoc4	protein_coding	-0.345736	8.02811e-05	0.0148144	3487	4351	3983	2626	4121	6061	12.9285	12.6899	12.6064	15.1266	16.5725	17.1193
chr11	51619735	51623714	1146	ENSMUSG00000001056	Nhp2	protein_coding	0.492386	9.11825e-05	0.0164755	1823	2379	2410	1034	1282	1478	74.4903	76.4685	84.0654	65.6425	56.8188	46.008
chr1	90765923	90843971	11963	ENSMUSG00000048126	Col6a3	protein_coding	-0.38567	9.35799e-05	0.0165636	19548	24209	26665	15840	25920	36622	76.5778	74.6022	89.172	96.4065	110.135	109.292
chr3	97658193	97673812	5096	ENSMUSG00000038205	Prkab2	protein_coding	-0.47794	9.78064e-05	0.0169655	718	912	650	612	839	1216	6.60217	6.59677	5.10226	8.74308	8.36787	8.51807
chr9	92542223	92608428	5392	ENSMUSG00000032374	Plod2	protein_coding	-0.425826	9.99186e-05	0.016992	2542	3165	2571	1806	3084	4725	22.0913	21.6369	19.0737	24.3846	29.0704	31.2819
chr10	120781096	120899101	4048	ENSMUSG00000051236	Msrb3	protein_coding	-0.324113	0.000115251	0.0192225	4581	5983	5067	3547	5330	7667	53.026	54.4782	50.0687	63.7883	66.9186	67.6083
chr12	80945504	80950507	3988	ENSMUSG00000021134	Srsf5	protein_coding	-0.392762	0.000123216	0.0201633	2807	3351	2767	2386	3181	4136	32.9803	30.9715	27.7529	43.5546	40.5385	37.0202
chr10	19000910	19015657	7226	ENSMUSG00000019850	Tnfaip3	protein_coding	-0.404242	0.000132634	0.0203116	638	818	781	542	800	1157	4.13751	4.17298	4.32371	5.46096	5.62729	5.71607
chr11	72042032	72047370	2529	ENSMUSG00000020808	Fam64a	protein_coding	0.406496	0.000134098	0.0203116	2169	2595	2656	1161	1532	1914	40.1805	37.8154	42.0021	33.4148	30.7826	27.0112
chr19	4510472	4621752	4272	ENSMUSG00000024892	Pcx	protein_coding	0.527996	0.000133736	0.0203116	647	801	954	349	444	579	7.09656	6.91116	8.93262	5.94731	5.28223	4.83802
chr1	36419871	36445271	7359	ENSMUSG00000001143	Lman2l	protein_coding	-0.469971	0.000129822	0.0203116	493	593	510	373	622	895	3.13939	2.97049	2.7724	3.69028	4.29616	4.34177
chr3	65946151	65958249	5997	ENSMUSG00000027829	Ccnl1	protein_coding	-0.408267	0.000135832	0.0203116	768	1008	803	647	913	1316	6.00111	6.19591	5.3564	7.85463	7.73806	7.83378
chr1	105455971	105458829	2858	ENSMUSG00000067017	Gm3608	pseudogene	-0.479703	0.000148925	0.021892	735	763	955	661	871	1369	12.049	9.83924	13.3645	16.8351	15.4872	17.0967
chr1	64029447	64122282	8131	ENSMUSG00000025959	Klf7	protein_coding	-0.429274	0.000153735	0.0222224	577	753	727	483	734	1145	3.32549	3.41389	3.57685	4.32491	4.58845	5.02725
chr10	12382188	12861735	12382	ENSMUSG00000019820	Utrn	protein_coding	-0.395861	0.000173526	0.024672	2365	2854	3033	1798	3027	4517	8.95122	8.49727	9.79964	10.5728	12.4267	13.0241
chr4	81278500	81442815	12437	ENSMUSG00000028402	Mpdz	protein_coding	-0.428499	0.000184753	0.0258446	1017	1235	1165	731	1332	1899	3.83219	3.66073	3.74748	4.27951	5.44404	5.45126
chr2	34771970	34777547	4229	ENSMUSG00000026864	Hspa5	protein_coding	-0.334167	0.000193529	0.0266426	41101	53412	41796	31362	45622	68744	455.396	465.532	395.328	539.872	548.279	580.252
chr5	32136472	32157831	5855	ENSMUSG00000029135	Fosl2	protein_coding	-0.331193	0.000204952	0.0274391	3197	4136	4114	2565	3935	5707	25.5869	26.0394	28.1078	31.8944	34.1595	34.796
chr8	8617434	8660773	4324	ENSMUSG00000001300	Efnb2	protein_coding	-0.430845	0.000208807	0.0274391	614	861	840	541	820	1298	6.65364	7.33953	7.77064	9.10833	9.63819	10.7155
chr9	44379490	44392369	7230	ENSMUSG00000032115	Hyou1	protein_coding	-0.318512	0.000207433	0.0274391	3627	4600	4505	2935	4451	5936	23.5086	23.4537	24.9264	29.5554	31.2915	29.3101
chr5	64970071	65041874	2964	ENSMUSG00000029185	Fam114a1	protein_coding	-0.304278	0.000213806	0.0276767	3983	5057	4444	3098	4422	6542	62.9597	62.881	59.9671	76.0824	75.8161	78.7785
chr7	127027732	127042420	2063	ENSMUSG00000030677	Kif22	protein_coding	0.335329	0.000224712	0.0286607	2318	2774	2705	1207	1609	2375	52.6357	49.5505	52.435	42.5819	39.6291	41.0843
chr2	84826997	84830213	815	ENSMUSG00000027076	Timm10	protein_coding	0.457231	0.000230049	0.0289162	642	875	747	343	447	566	36.8741	39.5339	36.6264	30.6078	27.8474	24.7656
chr2	129198764	129211616	5580	ENSMUSG00000027397	Slc20a1	protein_coding	-0.31868	0.000242447	0.0294414	2435	2917	2745	1851	2711	4003	20.4486	19.2697	19.6786	24.1503	24.6936	25.6092
chr2	152105516	152111376	2820	ENSMUSG00000032802	Srxn1	protein_coding	0.336263	0.000244412	0.0294414	6214	7145	6411	2838	4109	6448	103.239	93.3793	90.9256	73.255	74.0458	81.6101
chr3	98313170	98339990	2486	ENSMUSG00000053398	Phgdh	protein_coding	0.478524	0.000240944	0.0294414	3636	4730	5013	2142	2624	2934	68.5212	70.1192	80.6465	62.715	53.6359	42.1218
chr5	115297110	115300999	2926	ENSMUSG00000009013	Dynll1	protein_coding	-0.302124	0.000257783	0.0306267	5246	6374	5645	4039	5623	8295	84.0006	80.2862	77.1622	100.48	97.6591	101.185
chrX	133582860	133688987	10464	ENSMUSG00000051323	Pcdh19	protein_coding	-0.393028	0.000279662	0.0327771	1940	2363	2196	1386	2305	3711	8.68839	8.32484	8.39569	9.64388	11.1969	12.6612
chr11	117815526	117826092	5198	ENSMUSG00000025574	Tk1	protein_coding	0.514262	0.000290746	0.0331795	2727	3593	3949	1669	1896	2160	24.5834	25.4794	30.39	23.3757	18.539	14.8339
chr12	75818134	76110926	26726	ENSMUSG00000063450	Syne2	protein_coding	-0.434017	0.000289272	0.0331795	453	581	579	400	628	796	0.794373	0.801451	0.866746	1.08978	1.19447	1.06337
chr2	130706200	130906406	10659	ENSMUSG00000027309	4930402H24Rik	protein_coding	-0.368344	0.000300881	0.0334639	2718	3122	3082	1930	3132	4890	11.95	10.7976	11.5675	13.1834	14.9359	16.3785
chr7	137193673	137314445	5021	ENSMUSG00000010476	Ebf3	protein_coding	-0.494216	0.000300956	0.0334639	301	338	359	275	387	514	2.8091	2.48137	2.8601	3.98734	3.91743	3.65434
chr13	12996132	13005383	835	ENSMUSG00000079092	Prl2c2	protein_coding	0.371014	0.000313091	0.0343726	22275	26748	20297	10418	13580	21302	1248.79	1179.6	971.38	907.415	825.774	909.78
chr14	122816223	122913757	1988	ENSMUSG00000041625	Ggact	protein_coding	0.439742	0.000317179	0.0343862	690	873	775	356	476	589	16.2589	16.1819	15.5894	13.033	12.1658	10.5731
chr12	35497974	35535038	6163	ENSMUSG00000019256	Ahr	protein_coding	-0.428237	0.000321718	0.0344476	783	944	797	558	928	1446	5.95355	5.64626	5.1732	6.59173	7.65337	8.37583
chr12	24708241	24714146	2771	ENSMUSG00000020649	Rrm2	protein_coding	0.316323	0.000334147	0.0353422	15687	18151	15571	7448	10636	15516	265.23	241.412	224.743	195.647	195.053	199.852
chr8	121881150	121907694	3708	ENSMUSG00000040010	Slc7a5	protein_coding	0.386111	0.000345007	0.0360511	1967	2395	2560	893	1561	2047	24.8556	23.8067	27.6151	17.5316	21.3951	19.7053
chr11	97703399	97713500	2300	ENSMUSG00000069744	Psmb3	protein_coding	0.369509	0.000362628	0.0374203	2342	3282	2844	1365	1738	2267	47.7031	52.5864	49.4512	43.196	38.3973	35.1769
chr2	125300594	125507993	12128	ENSMUSG00000027204	Fbn1	protein_coding	-0.396983	0.000366739	0.0374203	5486	6441	7127	4032	7027	10685	21.1986	19.5785	23.5096	24.206	29.4518	31.4537
chr13	42301270	42307989	2344	ENSMUSG00000021367	Edn1	protein_coding	-0.514523	0.000379835	0.0383059	271	356	262	232	350	488	5.41631	5.59704	4.47015	7.20399	7.5874	7.43018
chr12	86056744	86079041	3384	ENSMUSG00000021253	Tgfb3	protein_coding	-0.369431	0.000389223	0.0388015	1497	2129	2066	1339	2133	2653	20.7272	23.1883	24.4194	28.8038	32.0332	27.9834
chr13	16011851	16027211	1980	ENSMUSG00000041324	Inhba	protein_coding	-0.3872	0.000395939	0.0390225	872	1165	1095	850	1084	1437	20.6305	21.6817	22.1153	31.2437	27.8171	25.8997
chr5	113086323	113163351	5876	ENSMUSG00000051339	2900026A02Rik	protein_coding	-0.455729	0.000405535	0.0395191	519	637	735	436	739	1036	4.13893	3.99609	5.00375	5.40205	6.39229	6.29399
chr10	77032241	77061002	4644	ENSMUSG00000001436	Slc19a1	protein_coding	0.523578	0.000440617	0.0419942	714	970	1177	415	559	646	7.20426	7.69905	10.138	6.50564	6.11778	4.96557
chr15	43020811	43170818	3324	ENSMUSG00000051920	Rspo2	protein_coding	-0.298614	0.000440338	0.0419942	4824	6273	5218	3667	5435	7853	67.9974	69.5561	62.7879	80.3058	83.0951	84.3269
chr15	6708381	6800398	9311	ENSMUSG00000050310	Rictor	protein_coding	-0.3699	0.000472298	0.0445244	1042	1203	1148	768	1156	1840	5.24447	4.76293	4.93245	6.00546	6.31077	7.055
chr9	54604877	54661870	3604	ENSMUSG00000032281	Acsbg1	protein_coding	0.475172	0.00048309	0.0450521	662	693	814	320	435	540	8.60656	7.08728	9.03405	6.46357	6.13411	5.34824
chr13	42052021	42185026	8753	ENSMUSG00000021366	Hivep1	protein_coding	-0.487559	0.000534447	0.0484299	267	330	360	237	380	517	1.42949	1.38982	1.64535	1.97138	2.20671	2.10866
chr17	24697949	24707660	5686	ENSMUSG00000040688	Tbl3	protein_coding	0.458575	0.000540269	0.0484299	2214	3025	3353	1339	1750	1953	18.2461	19.6107	23.5892	17.1445	15.6431	12.2614
chr1	20802968	20820312	3752	ENSMUSG00000041859	Mcm3	protein_coding	0.293111	0.000541647	0.0484299	4276	5149	5124	2214	3234	4562	53.3993	50.582	54.6253	42.9563	43.8055	43.4009
chr7	140105710	140116476	5274	ENSMUSG00000025465	Echs1	protein_coding	0.395049	0.000529808	0.0484299	2445	3239	2678	1395	1635	2148	21.7237	22.6381	20.312	19.2566	15.7566	14.539
chr6	141249269	141505940	10794	ENSMUSG00000041741	Pde3a	protein_coding	-0.449446	0.000550904	0.048755	505	730	510	412	650	960	2.19253	2.49317	1.89021	2.77909	3.06096	3.1752
chr15	102406143	102436404	8325	ENSMUSG00000001280	Sp1	protein_coding	-0.351036	0.000586622	0.0493864	2329	2890	2749	1667	2817	4276	13.1102	12.7971	13.21	14.579	17.1996	18.3368
chr1	78658038	78671512	7679	ENSMUSG00000079470	Utp14b	protein_coding	-0.488612	0.000573338	0.0493864	285	322	296	222	336	527	1.73924	1.54577	1.54203	2.10484	2.22406	2.45003
chr5	115142981	115158179	6010	ENSMUSG00000048578	Mlec	protein_coding	-0.273908	0.000592204	0.0493864	7887	9775	9214	5938	8698	12915	61.4953	59.9544	61.3289	71.9318	73.5597	76.7131
chr6	134715473	134792625	7650	ENSMUSG00000030203	Dusp16	protein_coding	-0.418921	0.000588318	0.0493864	609	749	658	434	770	1113	3.73058	3.60923	3.44089	4.13047	5.11611	5.19397
chr8	82863356	83091271	9685	ENSMUSG00000047747	Rnf150	protein_coding	-0.539383	0.000574058	0.0493864	241	357	309	197	375	564	1.16614	1.35886	1.27637	1.48098	1.96813	2.07901
chrX	7593809	7605517	3427	ENSMUSG00000031143	Ccdc22	protein_coding	0.411441	0.000578631	0.0493864	903	1175	1196	524	642	856	12.3459	12.6371	13.959	11.1306	9.52054	8.91569
chr18	60593973	60660142	9533	ENSMUSG00000043079	Synpo	protein_coding	-0.348605	0.000598403	0.0494281	890	1125	1085	697	1101	1546	4.37514	4.3504	4.55321	5.32335	5.87056	5.7897
chr1	134075170	134079120	2743	ENSMUSG00000020423	Btg2	protein_coding	-0.317067	0.000615676	0.0503751	1319	1693	1621	1107	1523	2212	22.5288	22.747	23.6354	29.3759	28.2152	28.7821
chr5	93093457	93174958	5008	ENSMUSG00000058013	2020-09-11	protein_coding	-0.322298	0.000624167	0.0505925	8249	9940	10023	5963	9732	14618	77.184	73.1622	80.059	86.6845	98.7685	104.198
chr13	63508328	63573598	8745	ENSMUSG00000021466	Ptch1	protein_coding	-0.377204	0.000646112	0.0514727	610	792	789	509	762	1142	3.26887	3.33862	3.60937	4.23776	4.42907	4.66207
chr2	26628457	26636497	2476	ENSMUSG00000036186	Fam69b	protein_coding	0.626505	0.00065283	0.0514727	415	617	777	257	335	345	7.85234	9.18355	12.5504	7.55501	6.87522	4.97296
chr8	84908560	84922915	5389	ENSMUSG00000003812	Dnase2a	protein_coding	0.4022	0.000648234	0.0514727	898	1111	1169	494	658	832	7.80844	7.59935	8.67739	6.67369	6.2059	5.51133
chr8	75093591	75100596	2161	ENSMUSG00000005413	Hmox1	protein_coding	0.323961	0.000734789	0.0574128	8203	9922	10644	4402	6545	8173	177.825	169.198	196.976	148.259	153.894	134.973
chr17	35512734	35516824	1782	ENSMUSG00000050410	Tcf19	protein_coding	0.375347	0.000741656	0.057432	991	1190	1313	512	730	1020	26.0495	24.6063	29.463	20.9096	20.8132	20.4254
chr14	67751928	67933572	10335	ENSMUSG00000044447	Dock5	protein_coding	-0.355138	0.000755358	0.0579754	1170	1473	1415	864	1432	2159	5.3053	5.25414	5.47731	6.0868	7.04301	7.458
chr5	151642756	151651242	3611	ENSMUSG00000033970	Rfc3	protein_coding	0.358343	0.000765383	0.0582296	1325	1610	1321	661	866	1252	17.1927	16.4335	14.6325	13.3254	12.1881	12.376
chr3	122245557	122269984	5543	ENSMUSG00000028124	Gclm	protein_coding	0.322899	0.000787195	0.0593682	3514	4130	3637	1632	2320	3772	29.7068	27.4649	26.2472	21.4351	21.2732	24.2924
chr18	34442352	34506823	3343	ENSMUSG00000036501	Fam13b	protein_coding	-0.367772	0.000827288	0.0613254	936	1131	989	663	1084	1640	13.1186	12.4695	11.833	14.4369	16.479	17.5105
chr2	132249162	132253314	2400	ENSMUSG00000027342	Pcna	protein_coding	0.291757	0.000824215	0.0613254	4581	5996	5124	2546	3369	4761	89.4221	92.0706	85.3848	77.2136	71.3307	70.7992
chr1	160044382	160080208	10195	ENSMUSG00000090394	4930523C07Rik	protein_coding	-0.457261	0.000843914	0.0620277	402	610	431	338	524	825	1.84788	2.20572	1.69126	2.41387	2.61258	2.88899
chr16	85858170	85901125	8091	ENSMUSG00000022894	Adamts5	protein_coding	-0.367508	0.000851258	0.0620417	1969	2599	2216	1403	2377	3797	11.4042	11.8414	10.9566	12.6249	14.9328	16.7535
chr5	96793385	96845968	1597	ENSMUSG00000029484	Anxa3	protein_coding	-0.296463	0.000878326	0.0629564	9536	11703	9728	7542	10059	14140	279.683	270.005	243.562	343.667	319.997	315.933
chr7	3289038	3299345	3238	ENSMUSG00000068566	Myadm	protein_coding	-0.302286	0.00087291	0.0629564	6292	8148	8073	4781	7710	11160	91.0447	92.7452	99.7212	107.482	121.007	123.02
chr18	4634929	4682868	6730	ENSMUSG00000033960	9430020K01Rik	protein_coding	-0.376469	0.000902698	0.064173	1511	1780	1654	1018	1809	2741	10.5211	9.74971	9.83149	11.0128	13.6624	14.5396
chr3	40744495	40796103	11792	ENSMUSG00000025757	Hspa4l	protein_coding	-0.384199	0.000939078	0.0662165	1613	1869	1655	1093	1770	2981	6.41043	5.84301	5.61484	6.74875	7.62986	9.02526
chr4	58042442	58206859	16117	ENSMUSG00000028369	Svep1	protein_coding	-0.370779	0.00095452	0.0667625	1374	1546	1780	1039	1723	2435	3.99533	3.5363	4.41847	4.69388	5.43428	5.39399
chr9	96682770	96752831	11733	ENSMUSG00000040433	Zbtb38	protein_coding	-0.343603	0.000965134	0.0669648	771	1032	933	611	949	1383	3.07953	3.24254	3.18126	3.7916	4.11138	4.20822
chr10	128232065	128252941	6115	ENSMUSG00000039994	Timeless	protein_coding	0.355073	0.00100544	0.0692081	1081	1418	1487	581	862	1167	8.2839	8.54791	9.72763	6.9173	7.16485	6.8128
chr7	112225856	112355194	11510	ENSMUSG00000038244	Mical2	protein_coding	-0.343687	0.00104812	0.0715772	3230	3860	4508	2640	4017	5840	13.1512	12.363	15.6688	16.7001	17.7401	18.1143
chr19	4425459	4439432	1714	ENSMUSG00000041845	Rhod	protein_coding	0.335989	0.00106984	0.0724903	2101	2746	2496	1225	1522	2033	57.4168	59.032	58.2296	52.0115	45.1147	42.3248
chr8	22168152	22185819	2601	ENSMUSG00000037725	Ckap2	protein_coding	0.292214	0.00108731	0.0731027	4682	5709	4752	2317	3317	4809	84.3336	80.8917	73.0689	64.8405	64.8046	65.9887
chr19	29101375	29143843	1803	ENSMUSG00000024785	Rcl1	protein_coding	0.342215	0.00112668	0.0751667	933	1198	1097	507	676	938	24.2394	24.4834	24.3295	20.4644	19.0492	18.5647
chr19	10199132	10204169	2422	ENSMUSG00000024742	Fen1	protein_coding	0.334486	0.00115047	0.0757633	1415	1635	1751	714	1057	1432	27.3703	24.878	28.9132	21.4572	22.1763	21.1014
chr19	5795690	5802672	6983	ENSMUSG00000092341	Malat1	lincRNA	-0.349839	0.0011678	0.0757633	4333	5168	4285	3739	4654	6035	29.0778	27.2816	24.5477	38.9833	33.8758	30.8528
chr4	149149991	149166771	6447	ENSMUSG00000028961	Pgd	protein_coding	0.308264	0.00116326	0.0757633	7142	9572	9485	4240	5755	7444	51.9125	54.7304	58.854	47.8816	45.372	41.2196
chr6	112619850	112696686	5796	ENSMUSG00000030254	Rad18	protein_coding	0.338631	0.00117056	0.0757633	1414	1708	1416	703	924	1392	11.432	10.8627	9.7729	8.83039	8.10282	8.5735
chr2	80837141	80838442	1302	ENSMUSG00000064193	Gm4735	processed_pseudogene	0.516713	0.00118307	0.0760055	567	685	943	326	402	533	20.3946	19.382	28.9555	18.218	15.6837	14.6051
chr12	81631369	81664941	2042	ENSMUSG00000042734	Ttc9	protein_coding	-0.358569	0.00119281	0.076068	599	783	669	519	700	973	13.7415	14.1301	13.1015	18.4981	17.418	17.0046
chr5	24586741	24594395	5371	ENSMUSG00000038181	Chpf2	protein_coding	0.46304	0.00120466	0.0762626	1178	1597	1993	717	958	1144	10.2775	10.9602	14.8434	9.71876	9.06561	7.60347
chr9	118506318	118582522	7535	ENSMUSG00000038708	Golga4	protein_coding	-0.36811	0.00122341	0.0768884	953	1184	1109	673	1172	1769	5.92692	5.79245	5.88782	6.50282	7.90595	8.38125
chr15	102525946	102625464	10988	ENSMUSG00000099083	Atf7	protein_coding	-0.356967	0.00126791	0.0774099	1290	1455	1419	893	1426	2298	5.50184	4.88153	5.1664	5.91726	6.59673	7.46645
chr19	16616763	16780822	9656	ENSMUSG00000046230	Vps13a	protein_coding	-0.382474	0.0012648	0.0774099	675	829	694	477	791	1193	3.27596	3.16493	2.87528	3.5967	4.16391	4.41083
chr2	172356190	172370535	2531	ENSMUSG00000027496	Aurka	protein_coding	0.30513	0.00129221	0.0774099	3218	3900	3739	1799	2348	3125	59.5661	56.7874	59.082	51.7363	47.1413	44.0665
chr3	142239586	142395696	6448	ENSMUSG00000028273	Pdlim5	protein_coding	-0.284403	0.00125439	0.0774099	3695	4630	4368	2686	4316	6158	26.8534	26.4691	27.099	30.3278	34.0217	34.0933
chr3	87971078	87980451	6416	ENSMUSG00000004891	Nes	protein_coding	-0.366325	0.0012805	0.0774099	717	866	812	512	875	1258	5.23677	4.97551	5.06276	5.80986	6.93176	6.99956
chr5	100033577	100039664	4818	ENSMUSG00000029328	Hnrnpdl	protein_coding	0.317584	0.00129418	0.0774099	4431	5543	4341	2296	2995	4293	43.0945	42.4072	36.041	34.6931	31.5942	31.8072
chr5	137061504	137072272	3024	ENSMUSG00000037411	Serpine1	protein_coding	-0.294788	0.00126088	0.0774099	18353	23089	23109	15464	22419	27617	284.353	281.405	305.646	372.241	376.754	325.967
chr11	5872180	5878292	1896	ENSMUSG00000020471	Pold2	protein_coding	0.471512	0.00131777	0.0782811	765	972	1225	420	632	702	18.9004	18.8908	25.8364	16.1217	16.9363	13.2127
chr8	95676980	95715119	4887	ENSMUSG00000036564	Ndrg4	protein_coding	-0.32776	0.00133429	0.0787231	1147	1516	1453	898	1501	1959	10.9979	11.4346	11.8932	13.3774	15.6105	14.3095
chr9	109833193	109842961	1014	ENSMUSG00000032478	Nme6	protein_coding	0.425785	0.00136479	0.0799784	580	657	667	300	389	480	26.7817	23.8644	26.292	21.522	19.4828	16.8849
chr13	55599896	55610443	2896	ENSMUSG00000021504	B4galt7	protein_coding	0.430351	0.00138475	0.0806037	584	757	811	343	421	545	9.44803	9.63382	11.2005	8.62131	7.38756	6.71692
chr17	46646229	46650139	1170	ENSMUSG00000002767	Mrpl2	protein_coding	0.377013	0.00141675	0.0813739	1103	1517	1554	673	850	1112	44.1464	47.7617	53.0955	41.8491	36.9003	33.9055
chr8	120578633	120589304	4097	ENSMUSG00000031821	Gins2	protein_coding	0.394514	0.00141258	0.0813739	1331	1841	1774	809	1034	1204	15.2224	16.5628	17.3199	14.3749	12.8267	10.49
chr5	145167213	145182041	3598	ENSMUSG00000029625	Cpsf4	protein_coding	0.428051	0.00143713	0.0818851	466	579	616	247	345	431	6.06849	5.93127	6.84798	4.99739	4.87309	4.2758
chr7	30653711	30664994	3455	ENSMUSG00000078762	Haus5	protein_coding	0.493821	0.00144453	0.0818851	441	481	616	200	331	383	5.98056	5.13124	7.13133	4.2139	4.8688	3.95683
chrX	155213132	155216449	2774	ENSMUSG00000025283	Sat1	protein_coding	0.348931	0.00145593	0.0819951	3451	4631	3307	1743	2222	3559	58.2853	61.5266	47.6798	45.7364	40.7051	45.7917
chr11	120346736	120346819	84	ENSMUSG00000093264	Gm23419	miRNA	-0.457078	0.00146891	0.0821924	304	409	321	279	331	590	167.622	177.401	151.095	239.008	197.96	247.831
chr6	88257334	88446539	2679	ENSMUSG00000033216	Eefsec	protein_coding	0.416315	0.00151212	0.0840683	418	500	494	199	284	409	7.31001	6.87839	7.37489	5.40687	5.38705	5.44892
chr12	24974932	25059697	7402	ENSMUSG00000036333	Kidins220	protein_coding	-0.304595	0.00152293	0.0841299	2310	2761	2571	1611	2599	3886	14.6245	13.7502	13.895	15.8458	17.847	18.7421
chr13	99421464	99516602	11852	ENSMUSG00000052727	Map1b	protein_coding	-0.352723	0.00154614	0.0844518	1477	1705	1586	987	1688	2601	5.84022	5.30331	5.35351	6.06341	7.23955	7.83491
chr19	4007497	4012806	2521	ENSMUSG00000037916	Ndufv1	protein_coding	0.335591	0.00154823	0.0844518	3389	4481	4503	2043	2655	3321	62.9801	65.506	71.4365	58.9863	53.5164	47.016
chr11	102905529	102925124	3572	ENSMUSG00000051378	Kif18b	protein_coding	0.389573	0.00156175	0.0846566	733	884	995	351	576	757	9.61497	9.12159	11.1418	7.15322	8.19515	7.56458
chr14	27428847	27483552	7574	ENSMUSG00000040651	Fam208a	protein_coding	-0.353544	0.00158436	0.0848221	829	1039	833	618	899	1428	5.12919	5.0569	4.39973	5.94064	6.03316	6.73082
chrX	74304998	74311862	4296	ENSMUSG00000015291	Gdi1	protein_coding	-0.288808	0.00157643	0.0848221	3221	3882	3659	2265	3709	5244	35.1319	33.3075	34.0691	38.3823	43.8792	43.5732
chr18	43475418	43477796	2379	ENSMUSG00000043424	Eif3j2	protein_coding	-0.467728	0.00163299	0.0849704	261	315	339	267	342	433	5.13973	4.87961	5.69884	8.16887	7.30494	6.49581
chr3	85971109	86130526	8888	ENSMUSG00000028082	Sh3d19	protein_coding	-0.345472	0.00161996	0.0849704	1329	1795	1634	1015	1555	2642	7.00727	7.44497	7.35466	8.31459	8.89293	10.6121
chr4	117159639	117182639	4363	ENSMUSG00000028678	Kif2c	protein_coding	0.283776	0.00162764	0.0849704	2723	3400	3298	1403	2029	3149	29.2442	28.724	30.2364	23.41	23.6355	25.7638
chr6	126923050	126939587	3969	ENSMUSG00000030346	Rad51ap1	protein_coding	0.357735	0.00164566	0.0849704	905	1263	962	477	641	920	10.684	11.7291	9.69501	8.74894	8.20796	8.27407
chr8	84841850	84846934	2880	ENSMUSG00000003814	Calr	protein_coding	-0.263466	0.00165107	0.0849704	35566	46662	37652	27331	38328	55110	578.587	597.133	522.888	690.78	676.302	682.982
chr9	121719169	121756843	17457	ENSMUSG00000032525	Nktr	protein_coding	-0.301608	0.00165571	0.0849704	1778	2067	1839	1355	1930	2582	4.77325	4.36513	4.21455	5.65161	5.61992	5.28061
chrX	7558602	7605381	5727	ENSMUSG00000103436	RP23-135F22.6	processed_transcript	0.401378	0.00164095	0.0849704	837	1120	1110	511	603	777	6.84856	7.20886	7.75324	6.49599	5.35158	4.84329
chr19	21778342	21858327	6667	ENSMUSG00000024754	Tmem2	protein_coding	-0.35832	0.00167213	0.0852154	679	755	788	506	814	1096	4.77255	4.17448	4.72818	5.52564	6.20578	5.86863
chr1	194618218	194816869	17174	ENSMUSG00000026640	Plxna2	protein_coding	-0.349455	0.00168014	0.0852154	920	1154	1003	645	1101	1619	2.51054	2.4772	2.33651	2.73458	3.2588	3.36568
chr1	60180599	60338328	28441	ENSMUSG00000073664	Nbeal1	protein_coding	-0.36391	0.00170166	0.0853293	673	855	738	490	781	1234	1.109	1.1083	1.03815	1.25448	1.39591	1.54909
chr7	19701313	19715438	4239	ENSMUSG00000002984	Tomm40	protein_coding	0.510992	0.00170206	0.0853293	1009	1510	1821	679	836	912	11.1533	13.1299	17.1833	11.6609	10.0232	7.67982
chr15	32244813	32696341	10809	ENSMUSG00000022231	Sema5a	protein_coding	-0.380236	0.00172097	0.0857814	1475	2016	1656	1061	1741	3032	6.39504	6.87569	6.12912	7.1469	8.1873	10.0144
chr3	137864487	137866922	1776	ENSMUSG00000037894	H2afz	protein_coding	0.330711	0.00175108	0.0867834	2243	3014	2813	1373	1601	2298	59.1587	62.5327	63.3353	56.2614	45.8006	46.1726
chr1	33908272	34307592	23154	ENSMUSG00000103888	AC123072.1	protein_coding	-0.337234	0.00181942	0.0896584	1548	1848	2083	1404	1828	2514	3.13331	2.94245	3.59922	4.4152	4.01328	3.87652
chr18	5591860	5775467	10112	ENSMUSG00000024238	Zeb1	protein_coding	-0.34084	0.00183274	0.0898042	1332	1570	1590	976	1462	2477	6.17307	5.72362	6.29043	7.02745	7.34911	8.74517
chr9	35421128	35507652	7715	ENSMUSG00000038119	Cdon	protein_coding	-0.438419	0.00187495	0.0913564	301	450	434	262	453	651	1.82832	2.15016	2.25041	2.4725	2.98451	3.01239
chr1	174833785	174921819	3745	ENSMUSG00000050069	Grem2	protein_coding	-0.442854	0.00192319	0.0926656	282	314	323	213	358	494	3.52824	3.09039	3.44983	4.14037	4.85828	4.70849
chr4	137593755	137658537	9686	ENSMUSG00000043411	Usp48	protein_coding	-0.297002	0.00191426	0.0926656	1043	1366	1264	839	1197	1768	5.04628	5.19892	5.22061	6.30667	6.28163	6.51651
chr13	100124852	100137690	2592	ENSMUSG00000021645	Smn1	protein_coding	0.341283	0.00196361	0.0940907	944	1193	1089	513	616	1010	17.0626	16.9625	16.8031	14.406	12.0766	13.9072
chr10	82859206	82897724	3417	ENSMUSG00000020250	Txnrd1	protein_coding	0.245583	0.00198818	0.0946949	11208	13685	13398	6029	8683	12541	153.685	147.613	156.831	128.44	129.141	131.003
chr19	24999529	25202432	7810	ENSMUSG00000052085	Dock8	protein_coding	-0.423807	0.00199806	0.0946949	330	377	391	246	419	595	1.98009	1.77945	2.00278	2.29328	2.72694	2.71977
chr11	30099395	30268175	17492	ENSMUSG00000020315	Sptbn1	protein_coding	-0.294669	0.00202416	0.0950619	8171	9758	9954	5766	9464	14177	21.8921	20.5659	22.7665	24.0015	27.5029	28.9362
chr1	33908225	34308661	38847	ENSMUSG00000026131	Dst	protein_coding	-0.324828	0.00202772	0.0950619	1779	2082	2325	1572	2027	2847	2.14627	1.97589	2.39452	2.94653	2.65248	2.61662
chr11	98795516	98807859	5433	ENSMUSG00000052915	Msl1	protein_coding	-0.321272	0.00205356	0.0954652	1389	1560	1488	947	1550	2259	11.9801	10.5842	10.9559	12.6899	14.5004	14.8429
chr5	3928054	4080209	15848	ENSMUSG00000040407	Akap9	protein_coding	-0.418816	0.00205834	0.0954652	647	667	579	431	660	1109	1.91328	1.55158	1.46164	1.98017	2.11695	2.49834
chr17	12942890	12960747	2544	ENSMUSG00000023832	Acat2	protein_coding	0.262543	0.00208448	0.0956543	3063	3787	3528	1673	2284	3302	56.4074	54.8604	55.4631	47.867	45.6222	46.3246
chr18	43320979	43438286	6265	ENSMUSG00000024501	Dpysl3	protein_coding	-0.30908	0.00207729	0.0956543	2557	3176	3207	1846	3090	4570	19.1257	18.6871	20.4773	21.4521	25.0689	26.0404
chr15	85859707	85876572	2721	ENSMUSG00000022385	Gtse1	protein_coding	0.380755	0.00209578	0.0956668	1577	2038	2465	922	1276	1668	27.1532	27.6037	36.232	24.6644	23.8303	21.8791
chr12	84996321	85070515	9914	ENSMUSG00000021244	Ylpm1	protein_coding	-0.3341	0.00211735	0.0961453	1004	1301	1205	750	1156	1899	4.74589	4.83767	4.86248	5.50803	5.92697	6.8384
chr11	80383279	80405733	6658	ENSMUSG00000017421	Zfp207	protein_coding	0.265664	0.00218697	0.0987894	8363	10673	9041	4657	6016	8817	58.8613	59.092	54.3214	50.9243	45.9268	47.2753
chr2	110655201	110950923	7218	ENSMUSG00000074968	Ano3	protein_coding	-0.371385	0.00220398	0.0990419	858	983	869	573	945	1524	5.57041	5.02028	4.81622	5.7797	6.65461	7.53755
chr1	192844488	192855756	3850	ENSMUSG00000016262	Sertad4	protein_coding	-0.379843	0.00223454	0.0998978	754	881	945	536	932	1439	9.17645	8.43439	9.81797	10.1349	12.303	13.3416
chr4	118432901	118437352	1868	ENSMUSG00000006398	Cdc20	protein_coding	0.287421	0.0022743	0.101018	5064	6143	6437	2884	3922	5191	126.988	121.178	137.796	112.361	106.676	99.1662
chr6	54577604	54597344	4185	ENSMUSG00000038074	Fkbp14	protein_coding	-0.339017	0.00228289	0.101018	1805	2221	1635	1319	1877	2892	20.2095	19.5614	15.6272	22.9442	22.7946	24.6673
chr5	65391497	65410693	4570	ENSMUSG00000029199	Lias	protein_coding	0.313501	0.00231288	0.101311	1265	1577	1299	643	891	1261	12.9705	12.7196	11.37	10.243	9.9091	9.84977
chr7	122159437	122169875	2203	ENSMUSG00000030867	Plk1	protein_coding	0.351939	0.00230414	0.101311	1511	1889	2231	818	1218	1669	32.1314	31.5989	40.4997	27.0252	28.0933	27.0375
chr17	24223232	24251409	3099	ENSMUSG00000072082	Ccnf	protein_coding	0.277257	0.00235606	0.102004	2286	2989	2935	1305	1808	2550	34.5614	35.548	37.88	30.6533	29.6486	29.3698
chr18	67289253	67319146	1661	ENSMUSG00000024525	Impa2	protein_coding	0.430529	0.00236213	0.102004	367	480	437	201	253	332	10.3493	10.6478	10.52	8.80629	7.7385	7.13229
chr7	45421852	45438096	2573	ENSMUSG00000003868	Ruvbl2	protein_coding	0.45016	0.00236398	0.102004	1196	1558	1921	754	934	1069	21.7771	22.3157	29.8595	21.33	18.4462	14.8283
chr1	132959484	133030561	14798	ENSMUSG00000054387	Mdm4	protein_coding	-0.311993	0.00238436	0.102374	1383	1577	1358	997	1408	2154	4.37992	3.92872	3.67139	4.90558	4.83657	5.19679
chr11	5520659	5525893	3248	ENSMUSG00000020484	Xbp1	protein_coding	-0.272808	0.00245527	0.103876	2690	3274	2871	1906	2890	4294	38.8043	37.1518	35.3547	42.717	45.2184	47.1883
chr3	67892232	68626466	2369	ENSMUSG00000102422	SCHIP1	protein_coding	-0.439062	0.00245201	0.103876	364	404	337	309	420	511	7.1983	6.2847	5.68912	9.49375	9.00883	7.6983
chr6	134446476	134566965	9822	ENSMUSG00000030201	Lrp6	protein_coding	-0.337943	0.00243178	0.103876	1443	1688	1648	1000	1592	2650	6.88492	6.33548	6.71238	7.41282	8.23885	9.63216
chr19	40295049	40402267	3075	ENSMUSG00000025006	Sorbs1	protein_coding	-0.324931	0.00253984	0.106743	813	1092	1072	649	1062	1439	12.3874	13.0884	13.9435	15.3634	17.5512	16.7031
chrX	48025146	48034853	3149	ENSMUSG00000037010	Apln	protein_coding	-0.352616	0.00254765	0.106743	699	808	706	480	793	1147	10.4002	9.45697	8.96722	11.0958	12.7976	13.0009
chr10	59323296	59373304	4114	ENSMUSG00000019916	P4ha1	protein_coding	-0.263616	0.0025764	0.107428	10067	12384	11098	6965	11060	16440	114.659	110.954	107.904	123.248	136.632	142.644
chr10	10545011	10558233	2108	ENSMUSG00000019832	Rab32	protein_coding	0.309667	0.00259173	0.10755	1776	2229	1912	971	1160	1870	39.4678	38.9659	36.2723	33.5251	27.9608	31.6583
chr17	33940660	33949695	2442	ENSMUSG00000024312	Wdr46	protein_coding	0.402738	0.00261603	0.108042	902	1272	1408	566	740	903	17.3045	19.1962	23.0591	16.8702	15.3984	13.1973
chr10	86690209	86705509	4032	ENSMUSG00000020048	Hsp90b1	protein_coding	-0.314079	0.00269357	0.109165	50470	64485	49714	34118	55529	87060	586.519	589.497	493.19	616.003	699.937	770.748
chr16	23107444	23114136	5338	ENSMUSG00000022884	Eif4a2	protein_coding	-0.301479	0.00268833	0.109165	5324	6771	5042	4077	5508	8166	46.7364	46.7567	37.7839	55.6043	52.4447	54.6099
chr16	31663443	31873356	8963	ENSMUSG00000022770	Dlg1	protein_coding	-0.290108	0.00267875	0.109165	2972	3850	3104	2095	3351	4907	15.539	15.8347	13.8543	17.0181	19.0038	19.545
chr16	38598340	38713274	11141	ENSMUSG00000022799	Arhgap31	protein_coding	-0.313224	0.00266806	0.109165	1709	1998	2108	1231	1958	3023	7.18879	6.61125	7.56957	8.04494	8.93341	9.68717
chr11	5069689	5099266	5907	ENSMUSG00000009079	Ewsr1	protein_coding	0.303998	0.00272493	0.109922	3045	3772	4050	1726	2465	3104	24.1559	23.5387	27.427	21.273	21.2102	18.7587
chr3	5218526	5415857	15737	ENSMUSG00000025255	Zfhx4	protein_coding	-0.364193	0.00277724	0.111514	990	1191	1225	696	1180	1938	2.94824	2.79006	3.11423	3.22023	3.81154	4.39669
chr1	180942344	180975112	4492	ENSMUSG00000026519	Tmem63a	protein_coding	-0.33199	0.00279751	0.11181	725	968	987	614	964	1247	7.56273	7.9431	8.7891	9.95084	10.9071	9.90951
chr19	47854970	47864790	1968	ENSMUSG00000025068	Gsto1	protein_coding	0.262149	0.00286077	0.113814	6820	8983	7264	3739	5122	7194	162.336	168.2	147.602	138.273	132.24	130.451
chr7	141392199	141402968	1998	ENSMUSG00000025503	Taldo1	protein_coding	0.382571	0.00287807	0.11398	2878	3849	4347	1850	2265	2754	67.4768	70.9882	87.0042	67.3886	57.6001	49.1896
chr12	51875873	51971321	7761	ENSMUSG00000035181	Heatr5a	protein_coding	-0.314597	0.00295466	0.114479	2212	2680	2875	1612	2670	4023	13.3564	12.7295	14.8193	15.1223	17.4866	18.5054
chr15	91673175	91816120	11834	ENSMUSG00000036273	Lrrk2	protein_coding	-0.36149	0.00292601	0.114479	998	1179	1080	656	1156	1830	3.9522	3.6728	3.65106	4.03611	4.96543	5.52084
chr5	135406523	135545122	7850	ENSMUSG00000039959	Hip1	protein_coding	-0.33644	0.00295669	0.114479	1099	1357	1498	862	1473	1884	6.56069	6.37245	7.63397	7.99484	9.53774	8.56797
chr8	94172618	94173567	556	ENSMUSG00000031762	Mt2	protein_coding	0.907131	0.00291595	0.114479	1005	1491	1990	545	652	693	84.5644	98.6901	142.943	71.2474	59.5059	44.4222
chr9	77754535	77794485	3423	ENSMUSG00000032350	Gclc	protein_coding	0.311627	0.00293735	0.114479	2559	2807	2509	1125	1677	2655	35.0278	30.2246	29.3177	23.9247	24.8981	27.6855
chr11	69656697	69662642	2420	ENSMUSG00000018761	Mpdu1	protein_coding	0.355389	0.00303355	0.115395	1097	1397	1504	639	875	1052	21.2368	21.2742	24.8552	19.2191	18.373	15.5147
chr18	78750380	79109391	9953	ENSMUSG00000024548	Setbp1	protein_coding	-0.421973	0.0030285	0.115395	406	575	504	297	559	867	1.91164	2.12972	2.0258	2.17263	2.85484	3.10988
chr9	106838312	106891979	3524	ENSMUSG00000032575	Manf	protein_coding	-0.282212	0.00302977	0.115395	2978	3927	3042	2313	3151	4703	39.5952	41.0727	34.5274	47.7798	45.4419	47.6363
chrX	75785654	75875182	4238	ENSMUSG00000016382	Pls3	protein_coding	-0.342186	0.00302659	0.115395	7170	9374	7896	4728	8664	13628	79.2743	81.5291	74.5259	81.216	103.902	114.786
chr6	88883475	88898780	3370	ENSMUSG00000002870	Mcm2	protein_coding	0.319491	0.00307897	0.116104	2430	3146	3485	1450	1956	2603	33.785	34.4074	41.3626	31.3211	29.497	27.57
chr9	6928503	7184446	16161	ENSMUSG00000047193	Dync2h1	protein_coding	-0.427992	0.00307682	0.116104	280	359	323	229	315	567	0.811969	0.818937	0.799597	1.03173	0.990793	1.25259
chr11	50199366	50210827	3356	ENSMUSG00000015837	Sqstm1	protein_coding	0.25961	0.00322459	0.119776	16715	22480	21727	9986	13916	18210	233.363	246.886	258.948	216.605	210.732	193.678
chr19	53892231	53929861	2556	ENSMUSG00000024975	Pdcd4	protein_coding	-0.340021	0.00321869	0.119776	725	1018	779	555	853	1308	13.2887	14.6781	12.1891	15.8048	16.9584	18.2641
chr3	68892499	69004570	12428	ENSMUSG00000027778	Ift80	protein_coding	-0.323956	0.00320153	0.119776	782	932	799	556	855	1271	2.94881	2.76459	2.57202	3.25736	3.49701	3.65116
chr8	123897123	123949265	5808	ENSMUSG00000039509	Nup133	protein_coding	0.273374	0.00323159	0.119776	2632	3156	2754	1284	1876	2856	21.2354	20.0303	18.9682	16.095	16.4172	17.5541
chr12	36091846	36156825	1860	ENSMUSG00000020547	Bzw2	protein_coding	0.251892	0.00325641	0.120182	3562	4600	3973	1950	2649	3972	89.7066	91.1303	85.4153	76.2985	72.3608	76.2053
chr11	50376990	50386528	5842	ENSMUSG00000007850	Hnrnph1	protein_coding	-0.250993	0.00328038	0.120554	6118	7711	6717	4328	6636	9861	49.0739	48.6549	45.9942	53.936	57.7348	60.257
chr17	21967501	21968242	742	ENSMUSG00000099397	Gm7809	processed_pseudogene	-0.27822	0.00334005	0.122012	1188	1499	1326	888	1335	1886	74.9384	74.3814	71.4033	87.0266	91.3398	90.6306
chr8	79028437	79193766	8944	ENSMUSG00000071064	Zfp827	protein_coding	-0.395769	0.00336226	0.122012	281	380	343	236	348	536	1.47232	1.56623	1.53418	1.92114	1.97773	2.13947
chr9	74953053	75032468	4521	ENSMUSG00000034858	Fam214a	protein_coding	-0.41128	0.00335309	0.122012	313	454	444	266	429	683	3.24407	3.70149	3.9284	4.2833	4.82274	5.39277
chrX	85701937	85776819	7743	ENSMUSG00000025059	Gyk	protein_coding	0.334861	0.00340796	0.123155	981	1181	936	470	654	945	5.93718	5.62258	4.83586	4.41937	4.29319	4.35701
chr13	95325237	95337841	1894	ENSMUSG00000041995	Zbed3	protein_coding	0.376608	0.00350861	0.126266	446	606	602	242	325	505	11.0307	11.79	12.7102	9.29895	8.7185	9.5149
chr13	74406396	74407317	922	ENSMUSG00000062382	Gm10116	protein_coding	0.417057	0.00357394	0.127036	1249	1616	1721	785	936	1025	63.4216	64.5492	74.6007	61.9292	51.5515	39.6501
chr15	99074973	99083407	2264	ENSMUSG00000032783	Troap	protein_coding	0.392896	0.00357219	0.127036	754	992	1148	429	643	744	15.602	16.1471	20.2786	13.7917	14.4315	11.7281
chr17	24155833	24163766	2728	ENSMUSG00000036820	Amdhd2	protein_coding	0.480421	0.00356791	0.127036	611	873	987	378	532	507	10.4934	11.794	14.4703	10.0859	9.91005	6.63325
chr8	75109528	75128439	3422	ENSMUSG00000005410	Mcm5	protein_coding	0.294517	0.00361257	0.127885	5238	6425	6810	3126	3985	5298	71.7192	69.2018	79.5983	66.4982	59.1819	55.2621
chr13	119690462	119708086	3233	ENSMUSG00000093930	Hmgcs1	protein_coding	-0.249762	0.00364015	0.128337	5133	6747	5628	3812	5467	8363	74.3889	76.9169	69.627	85.8303	85.9363	92.3303
chr9	114585878	114640200	2979	ENSMUSG00000056167	Cnot10	protein_coding	0.287522	0.00371873	0.130577	1166	1503	1399	629	929	1229	18.3383	18.5949	18.783	15.3696	15.8477	14.7251
chr10	98915152	99026143	7130	ENSMUSG00000019943	Atp2b1	protein_coding	-0.32891	0.00375327	0.130731	2362	3112	2742	1663	2671	4649	15.5241	16.0894	15.3844	16.9812	19.0411	23.2772
chr19	42123273	42129059	1236	ENSMUSG00000018821	Avpi1	protein_coding	0.372242	0.00374309	0.130731	825	1213	1251	525	686	867	31.258	36.1528	40.4624	30.9042	28.1917	25.0249
chr19	3767421	3818303	14116	ENSMUSG00000045098	Suv420h1	protein_coding	-0.300601	0.00378508	0.131047	718	912	857	568	847	1159	2.38374	2.38179	2.42886	2.92977	3.05006	2.93132
chr1	159232320	159347640	17516	ENSMUSG00000040782	Rfwd2	protein_coding	-0.356259	0.00382217	0.131047	609	767	691	447	670	1169	1.62942	1.61431	1.57827	1.85813	1.94439	2.38274
chr1	75214228	75219865	3701	ENSMUSG00000026202	Tuba4a	protein_coding	0.283848	0.00384058	0.131047	2092	2570	2578	1137	1702	2110	26.4851	25.5946	27.8619	22.3641	23.3717	20.3502
chr6	119923969	120038672	15780	ENSMUSG00000045962	Wnk1	protein_coding	-0.326811	0.00383408	0.131047	6089	6961	6610	3854	6866	10841	18.0837	16.2625	16.7583	17.783	22.1175	24.5277
chr7	28169748	28179269	1159	ENSMUSG00000046865	Fbl	protein_coding	0.357427	0.00381976	0.131047	661	946	993	386	539	770	26.7067	30.0666	34.2495	24.2302	23.621	23.7004
chr9	38718268	38743337	4899	ENSMUSG00000023186	Vwa5a	protein_coding	-0.285985	0.003853	0.131047	1824	2342	1917	1287	2018	3026	17.4464	17.6215	15.6527	19.1254	20.9359	22.0493
chr16	95702075	95721051	4710	ENSMUSG00000022895	Ets2	protein_coding	-0.331668	0.00388911	0.131759	637	876	898	535	839	1189	6.33728	6.85555	7.62653	8.26929	9.0535	9.01137
chr11	115497353	115514387	2149	ENSMUSG00000020737	Hn1	protein_coding	0.286294	0.00394242	0.13253	4024	5432	5425	2503	3199	4348	87.7195	93.1478	100.954	84.7715	75.6386	72.206
chr17	27839974	27851968	6217	ENSMUSG00000024217	Snrpc	protein_coding	0.296079	0.00394149	0.13253	1133	1482	1442	650	896	1201	8.53996	8.78717	9.27851	7.61185	7.32529	6.89627
chr11	23487882	23498030	4532	ENSMUSG00000020288	Ahsa2	protein_coding	-0.334111	0.00407009	0.135249	864	1033	893	596	919	1522	8.93315	8.40168	7.88187	9.57389	10.3062	11.9881
chr14	64122623	64455903	1862	ENSMUSG00000054733	Msra	protein_coding	0.330406	0.00405725	0.135249	638	828	722	343	464	645	16.0504	16.3858	15.5056	13.4063	12.6611	12.3614
chr15	99242818	99251961	1915	ENSMUSG00000037570	Mcrs1	protein_coding	0.45473	0.00404927	0.135249	705	918	1155	385	641	632	17.2453	17.6644	24.1185	14.6316	17.0071	11.7772
chr10	81366222	81378516	4488	ENSMUSG00000020235	Fzr1	protein_coding	0.441106	0.00417097	0.137104	1259	1806	2264	826	1113	1226	13.1448	14.8327	20.1786	13.3986	12.6041	9.75131
chr11	98152154	98193293	8753	ENSMUSG00000018160	Med1	protein_coding	-0.311527	0.00415954	0.137104	878	994	905	628	899	1416	4.70072	4.18631	4.13624	5.22373	5.2206	5.77536
chr2	152780668	152831728	4586	ENSMUSG00000007659	Bcl2l1	protein_coding	0.327342	0.00417335	0.137104	1236	1541	1783	682	984	1387	12.6289	12.3858	15.552	10.8264	10.9052	10.7962
chr1	170141938	170174957	4011	ENSMUSG00000026670	Uap1	protein_coding	-0.267626	0.00419756	0.137379	1777	2284	2009	1301	1926	3000	20.7588	20.9887	20.0347	23.6126	24.4041	26.6982
chr2	157737401	157891614	2705	ENSMUSG00000027649	Ctnnbl1	protein_coding	0.346459	0.00425013	0.138577	1032	1345	1453	617	835	1021	17.8743	18.3251	21.4833	16.6029	15.6865	13.4716
chr10	24637914	24712159	10257	ENSMUSG00000037370	Enpp1	protein_coding	-0.34671	0.00455032	0.138578	1202	1498	1408	799	1447	2309	5.49185	5.38394	5.49166	5.67168	7.1709	8.0368
chr12	80634022	80644341	1350	ENSMUSG00000021131	Erh	protein_coding	0.303061	0.00444543	0.138578	1820	2178	1823	979	1231	1704	63.1383	59.4366	53.9877	52.7661	46.3202	45.0336
chr15	11839896	11905674	6927	ENSMUSG00000022206	Npr3	protein_coding	-0.362494	0.00435603	0.138578	1091	1436	1201	728	1306	2150	7.38063	7.64184	6.93583	7.65158	9.58303	11.0803
chr15	79141351	79151774	543	ENSMUSG00000033020	Polr2f	protein_coding	0.455762	0.00450976	0.138578	1137	1563	1815	779	867	960	97.9576	105.928	133.488	104.272	81.0192	63.0078
chr17	23790662	23824741	10982	ENSMUSG00000039218	Srrm2	protein_coding	-0.255014	0.00434214	0.138578	7932	8744	9123	5644	8537	11928	33.8484	29.3522	33.2338	37.4191	39.5141	38.7765
chr1	132298626	132307357	4269	ENSMUSG00000042115	Klhdc8a	protein_coding	-0.345263	0.00453407	0.138578	458	669	657	416	621	861	5.02706	5.7763	6.15603	7.09403	7.39318	7.19942
chr1	60069785	60098645	11955	ENSMUSG00000026019	Wdr12	protein_coding	0.315441	0.00434134	0.138578	2131	2694	2056	974	1428	2341	8.35361	8.30736	6.88019	5.93199	6.07169	6.99097
chr1	82233101	82291416	9144	ENSMUSG00000055980	Irs1	protein_coding	-0.274778	0.00438079	0.138578	2243	2588	2373	1520	2380	3567	11.4954	10.4335	10.3819	12.1028	13.23	13.9265
chr2	102300119	102407828	5645	ENSMUSG00000027189	Trim44	protein_coding	-0.35303	0.00450981	0.138578	933	1132	962	601	1087	1671	7.74493	7.39191	6.81707	7.75106	9.78715	10.5671
chr2	118754158	118762661	4779	ENSMUSG00000045838	A430105I19Rik	protein_coding	-0.319141	0.00445052	0.138578	594	765	788	506	701	1048	5.82419	5.90045	6.59571	7.70815	7.45517	7.82808
chr3	126363827	126440374	3715	ENSMUSG00000046561	Arsj	protein_coding	-0.288639	0.00446538	0.138578	857	1189	1106	726	1037	1459	10.8089	11.7966	11.9081	14.2262	14.1863	14.0185
chr3	19957054	20009145	9566	ENSMUSG00000003617	Cp	protein_coding	-0.344347	0.00455376	0.138578	625	782	620	453	666	1085	3.06183	3.01358	2.59286	3.44786	3.53888	4.04926
chr3	68064802	68626481	5102	ENSMUSG00000027777	Schip1	protein_coding	-0.409255	0.00433125	0.138578	377	413	359	316	429	517	3.46252	2.98384	2.8147	4.50909	4.27365	3.61732
chr4	139347435	139352576	2611	ENSMUSG00000028741	Mrto4	protein_coding	0.305012	0.00441643	0.138578	1604	2001	1715	912	1076	1578	28.7811	28.2439	26.2697	25.4243	20.9414	21.5703
chr5	35091490	35105766	4127	ENSMUSG00000029103	Lrpap1	protein_coding	0.269353	0.0043845	0.138578	2142	2929	2715	1270	1754	2330	24.3196	26.1596	26.3144	22.4023	21.6002	20.1529
chr6	127125779	127151048	5701	ENSMUSG00000000184	Ccnd2	protein_coding	-0.251197	0.00436375	0.138578	8668	10840	9756	6057	9304	14490	71.2473	70.0896	68.4555	77.3496	82.9488	90.7326
chr8	128359073	128505462	5907	ENSMUSG00000025810	Nrp1	protein_coding	-0.280418	0.00433152	0.138578	2422	3168	2814	1729	2715	4326	19.2137	19.7695	19.0567	21.3099	23.3613	26.1438
chr9	105403539	105527319	9689	ENSMUSG00000032570	Atp2c1	protein_coding	-0.303962	0.00453326	0.138578	1729	2318	1827	1261	1857	3105	8.36273	8.81944	7.54359	9.47587	9.74217	11.4409
chrX	8138975	8145880	4698	ENSMUSG00000031167	Rbm3	protein_coding	0.286522	0.00454576	0.138578	11726	14556	11267	6300	7905	11386	116.956	114.206	95.9326	97.6254	85.5193	86.5143
chr16	93683215	93690990	1170	ENSMUSG00000022947	Cbr3	protein_coding	0.375499	0.00462374	0.139727	527	685	663	316	367	504	21.0926	21.5668	22.6527	19.6498	15.9322	15.3672
chr9	107950136	107972270	6281	ENSMUSG00000032586	Traip	protein_coding	0.35812	0.00461666	0.139727	592	667	612	289	409	520	4.41673	3.91453	3.89778	3.34987	3.30973	2.95548
chr1	42851233	42905682	5524	ENSMUSG00000060679	Mrps9	protein_coding	0.318935	0.00466258	0.140412	968	1261	1162	562	743	931	8.21145	8.41461	8.41468	7.40682	6.83635	6.01644
chr17	56990264	56996371	1207	ENSMUSG00000002660	Clpp	protein_coding	0.436313	0.0046887	0.14071	912	1341	1495	628	742	840	35.3838	40.9273	49.5151	37.8548	31.2251	24.8276
chr15	54250619	54278484	2818	ENSMUSG00000063727	Tnfrsf11b	protein_coding	-0.356273	0.0047345	0.141594	481	733	619	444	683	809	7.99699	9.5865	8.78535	11.4687	12.3167	10.2465
chr6	3372257	3399571	5425	ENSMUSG00000047735	Samd9l	protein_coding	-0.338079	0.0047827	0.142544	821	1006	862	587	847	1504	7.09153	6.83549	6.3561	7.87746	7.93544	9.89669
chr9	104046599	104063134	5243	ENSMUSG00000032557	Uba5	protein_coding	-0.284101	0.0048189	0.143131	1053	1533	1311	859	1267	1873	9.41114	10.7778	10.0024	11.9277	12.2823	12.7526
chr1	59763400	59879014	17983	ENSMUSG00000067336	Bmpr2	protein_coding	-0.337151	0.00491492	0.145485	1309	1690	1445	871	1540	2473	3.41138	3.46459	3.21473	3.52663	4.35313	4.90976
chr13	55325168	55329758	2081	ENSMUSG00000021485	Mxd3	protein_coding	0.531332	0.00495378	0.146137	354	505	628	228	302	290	7.96892	8.94256	12.0682	7.9741	7.37384	4.97324
chr5	115102923	115110268	682	ENSMUSG00000072692	Rpl37rt	transcribed_processed_pseudogene	0.347993	0.00501714	0.147504	4355	5933	6128	2843	3457	4077	298.844	320.262	358.973	303.099	257.304	213.129
chr16	95992092	96082526	20280	ENSMUSG00000022914	Brwd1	protein_coding	-0.317068	0.00504068	0.147695	742	813	815	562	747	1202	1.71471	1.47793	1.6078	2.01778	1.8724	2.1161
chr10	108162400	108277575	3403	ENSMUSG00000019907	Ppp1r12a	protein_coding	-0.277945	0.00513905	0.148076	1356	1604	1433	952	1414	2183	18.6701	17.3727	16.843	20.3646	21.1168	22.8974
chr10	84370905	84440597	5625	ENSMUSG00000020032	Nuak1	protein_coding	-0.291119	0.00512299	0.148076	771	1049	952	607	909	1355	6.4229	6.87428	6.77019	7.85628	8.21356	8.59927
chr11	104608000	104670476	5901	ENSMUSG00000020689	Itgb3	protein_coding	-0.408159	0.00511963	0.148076	390	498	334	307	417	647	3.09701	3.11087	2.26418	3.78762	3.59174	3.91406
chr1	169972307	170110762	9264	ENSMUSG00000026674	Ddr2	protein_coding	-0.255004	0.00513687	0.148076	10402	12967	10792	7166	10873	16858	52.6197	51.5995	46.6037	56.3195	59.6584	64.9655
chr7	63886347	63938915	7535	ENSMUSG00000052040	Klf13	protein_coding	-0.36409	0.00507399	0.148076	450	573	573	333	556	881	2.79865	2.80327	3.04213	3.21759	3.75061	4.17404
chr5	97264828	97265719	892	ENSMUSG00000067161	Gm5560	processed_pseudogene	0.375593	0.00520733	0.148892	395	511	516	220	291	401	20.7311	21.097	23.1186	17.939	16.5657	16.033
chr7	112023506	112111386	5540	ENSMUSG00000059263	Usp47	protein_coding	-0.280541	0.00521885	0.148892	4022	4802	4405	2705	4255	6946	34.0197	31.9511	31.8069	35.5473	39.0372	44.7578
chr9	70407689	70421554	1541	ENSMUSG00000032218	Ccnb2	protein_coding	0.255959	0.00520008	0.148892	2661	3248	3003	1505	1953	2758	80.8793	77.6574	77.9174	71.0689	64.3851	63.8605
chr5	30666777	30674827	2503	ENSMUSG00000029177	Cenpa	protein_coding	0.268304	0.00526373	0.14968	3891	4659	4153	2159	2843	3725	72.8289	68.5977	66.3577	62.7836	57.7178	53.1146
chr17	64600736	64755110	7223	ENSMUSG00000024085	Man2a1	protein_coding	-0.28307	0.00530235	0.150285	8918	11118	10242	6027	9876	16054	57.8584	56.7414	56.7245	60.7507	69.4978	79.3465
chr16	45746243	45953598	7577	ENSMUSG00000033149	Phldb2	protein_coding	-0.263423	0.00534173	0.150418	3330	4164	3655	2307	3559	5625	20.5952	20.2585	19.2973	22.1677	23.8749	26.5027
chr2	68861441	69114282	8875	ENSMUSG00000027035	Cers6	protein_coding	-0.320236	0.00532806	0.150418	2156	2466	2416	1437	2276	3964	11.3843	10.243	10.8904	11.7887	13.0353	15.9455
chr17	79334025	79355091	1967	ENSMUSG00000036533	Cdc42ep3	protein_coding	-0.274092	0.00536044	0.150457	960	1224	1117	739	1115	1497	22.8625	22.9302	22.7087	27.3431	28.8016	27.1593
chr7	29983955	30028282	7183	ENSMUSG00000074221	Zfp568	protein_coding	-0.372932	0.00539578	0.15096	315	391	369	237	397	549	2.05504	2.0066	2.05506	2.4022	2.80926	2.72853
chr4	132331919	132353605	3848	ENSMUSG00000028896	Rcc1	protein_coding	0.289376	0.00541861	0.151111	1359	1750	1837	797	1058	1523	16.5481	16.7626	19.0952	15.0778	13.9735	14.1278
chr8	83955507	83970197	2338	ENSMUSG00000005470	Asf1b	protein_coding	0.29874	0.00545629	0.151674	1501	1604	1644	675	1087	1538	30.0765	25.2828	28.1213	21.0136	23.6247	23.4773
chr1	93792576	93801934	2631	ENSMUSG00000026281	Dtymk	protein_coding	0.256571	0.00548502	0.151986	1737	2221	1926	947	1301	1885	30.9308	31.111	29.2775	26.1994	25.1281	25.571
chr1	65186683	65278695	18504	ENSMUSG00000025949	Pikfyve	protein_coding	-0.307539	0.0055042	0.152031	651	852	717	482	773	1070	1.6488	1.69747	1.55022	1.89664	2.12353	2.06451
chr13	13590409	13777440	11806	ENSMUSG00000019726	Lyst	protein_coding	-0.372132	0.00552841	0.152078	429	494	493	292	518	772	1.70292	1.54255	1.67059	1.80082	2.23027	2.33453
chr14	20836662	20843388	2343	ENSMUSG00000021822	Plau	protein_coding	-0.355751	0.00554095	0.152078	395	493	444	356	446	609	7.89798	7.75426	7.5786	11.0591	9.67263	9.27645
chr16	4939111	4941020	1269	ENSMUSG00000022516	Nudt16l1	protein_coding	0.348752	0.00559592	0.153102	840	1101	1133	521	640	810	30.9993	31.9621	35.6935	29.8718	25.6179	22.7721
chr6	37870811	37966296	8521	ENSMUSG00000029833	Trim24	protein_coding	-0.280297	0.00565518	0.154237	1430	1662	1589	989	1517	2374	7.8645	7.1902	7.46012	8.4505	9.04923	9.94629
chr17	35821684	35822923	1131	ENSMUSG00000003541	Ier3	protein_coding	-0.378051	0.0056828	0.154505	367	499	550	377	461	690	15.1948	16.2519	19.4393	24.2506	20.7025	21.7633
chr11	78512193	78522736	3783	ENSMUSG00000001100	Poldip2	protein_coding	0.249756	0.00571385	0.154863	2414	2961	2766	1359	1819	2533	29.8994	28.8495	29.2459	26.1515	24.4371	23.9005
chr1	136624901	136630053	4937	ENSMUSG00000041483	Zfp281	protein_coding	-0.340906	0.005771	0.155925	611	745	671	409	742	1057	5.79918	5.56233	5.43669	6.03115	7.63872	7.64269
chr9	102716672	102733418	6289	ENSMUSG00000032531	Amotl2	protein_coding	-0.320562	0.00579816	0.156172	2134	2843	3332	1851	2949	3923	15.9009	16.6639	21.1942	21.4281	23.8337	22.2684
chr11	4701973	4704342	584	ENSMUSG00000059534	Uqcr10	protein_coding	0.455468	0.00593253	0.157402	1143	1717	1813	834	865	973	91.5729	108.21	123.995	103.81	75.1671	59.3853
chr14	54541785	54554361	1587	ENSMUSG00000022177	Haus4	protein_coding	0.336539	0.00588032	0.157402	704	971	1016	424	578	761	20.7778	22.5434	25.598	19.4421	18.5031	17.1102
chr1	86908793	86909683	891	ENSMUSG00000084106	Gm6136	processed_pseudogene	0.275891	0.00595658	0.157402	2991	3899	3879	1842	2346	3132	157.155	161.153	173.988	150.367	133.7	125.366
chr2	150905400	150931280	1516	ENSMUSG00000027454	Gins1	protein_coding	0.352067	0.00597085	0.157402	424	536	505	219	300	447	13.0996	13.0266	13.3189	10.512	10.0532	10.5207
chr2	4989714	5012791	7692	ENSMUSG00000026669	Mcm10	protein_coding	0.300958	0.00593481	0.157402	1047	1180	1157	491	720	1140	6.37863	5.65506	6.01729	4.64744	4.75778	5.29092
chr5	135369953	135376805	3142	ENSMUSG00000000916	Nsun5	protein_coding	0.407944	0.00589855	0.157402	404	630	640	254	352	427	6.0244	7.39005	8.14703	5.8846	5.69332	4.85071
chr6	58831465	58920398	7027	ENSMUSG00000029804	Herc3	protein_coding	0.271356	0.00594059	0.157402	1448	1971	1612	793	1078	1633	9.65636	10.3397	9.17692	8.21616	7.79748	8.29615
chr19	47260174	47464411	10464	ENSMUSG00000053617	Sh3pxd2a	protein_coding	-0.274795	0.00600093	0.157715	2628	3044	3450	2082	3036	4158	11.7696	10.724	13.19	14.4867	14.7479	14.1862
chr5	136919146	136937112	4101	ENSMUSG00000097908	4933404O12Rik	lincRNA	-0.387488	0.00606884	0.159018	270	337	331	206	348	491	3.08493	3.0289	3.22846	3.65678	4.31272	4.27374
chr11	72441355	72451768	5803	ENSMUSG00000040463	Mybbp1a	protein_coding	0.265255	0.0061666	0.159366	6186	7711	8290	3588	5145	6595	49.9527	48.9818	57.1466	45.0145	45.0636	40.5704
chr14	88123017	88123808	792	ENSMUSG00000062611	Rps3a2	processed_pseudogene	0.314287	0.00620229	0.159366	634	845	744	347	453	702	37.4708	39.2857	37.5373	31.8628	29.0397	31.6072
chr19	32122727	32389714	10299	ENSMUSG00000040451	Sgms1	protein_coding	-0.301359	0.00610346	0.159366	818	1121	901	603	954	1421	3.72214	4.01254	3.49986	4.26293	4.70846	4.92582
chr5	24565341	24577467	2573	ENSMUSG00000028953	Abcf2	protein_coding	0.223259	0.00622911	0.159366	5163	6424	6132	2915	4011	5819	94.0092	92.0128	95.3141	82.4627	79.2158	80.7164
chr7	131560391	131571898	2055	ENSMUSG00000066979	Bub3	protein_coding	0.24789	0.00613973	0.159366	4023	5033	5050	2347	3219	4305	91.7073	90.2516	98.2725	83.1223	79.5913	74.7605
chr8	57523828	57653032	5253	ENSMUSG00000031608	Galnt7	protein_coding	-0.329759	0.0062138	0.159366	500	663	516	383	573	826	4.46022	4.65238	3.92937	5.30807	5.54411	5.61322
chr9	59750896	59928866	13034	ENSMUSG00000039585	Myo9a	protein_coding	-0.311884	0.00620168	0.159366	774	961	810	549	822	1340	2.78296	2.71809	2.48621	3.06683	3.20574	3.67042
chr9	63646767	63757994	5542	ENSMUSG00000032402	Smad3	protein_coding	-0.352396	0.00621065	0.159366	567	639	653	377	686	985	4.79419	4.25018	4.71337	4.9525	6.29139	6.34473
chr9	106432981	106438319	2966	ENSMUSG00000023262	Acy1	protein_coding	0.441976	0.00627242	0.160002	374	532	635	222	332	377	5.90787	6.61067	8.56288	5.44833	5.68837	4.53676
chr10	69336635	69352938	3445	ENSMUSG00000019942	Cdk1	protein_coding	0.255009	0.00633756	0.16025	12215	15051	11994	6474	8486	12644	166.133	161.028	139.255	136.8	125.186	131.006
chr17	33875666	33890661	3407	ENSMUSG00000079553	Kifc1	protein_coding	0.380286	0.00632094	0.16025	1476	2002	2407	965	1234	1465	20.2985	21.6579	28.2579	20.6184	18.407	15.3483
chr7	143665809	143685872	3353	ENSMUSG00000037613	Tnfrsf23	protein_coding	-0.319731	0.00630884	0.16025	523	658	555	391	572	878	7.30828	7.23293	6.62054	8.4887	8.66963	9.3466
chr5	122364580	122372364	1388	ENSMUSG00000029463	Fam216a	protein_coding	0.267317	0.00638636	0.161014	1545	1954	1704	862	1093	1666	52.1318	51.8649	49.083	45.189	40.0023	42.8248
chr4	155624854	155649938	3752	ENSMUSG00000029062	Cdk11b	protein_coding	-0.252451	0.00642	0.161393	1496	1956	1784	1138	1631	2519	18.6823	19.2151	19.0187	22.0796	22.0924	23.9647
chr13	75707484	75772356	3647	ENSMUSG00000001542	Ell2	protein_coding	-0.285325	0.00648472	0.162081	1132	1459	1201	889	1140	1879	14.5435	14.7452	13.172	17.7449	15.8861	18.3905
chr6	131299144	131353597	4355	ENSMUSG00000032899	Styk1	protein_coding	-0.351146	0.0064732	0.162081	583	670	571	399	595	1018	6.27274	5.67072	5.24459	6.6698	6.94379	8.34415
chr1	165763746	165775308	2362	ENSMUSG00000040713	Creg1	protein_coding	0.263223	0.00660244	0.162679	1355	1729	1497	728	1045	1422	26.8752	26.9763	25.3467	22.4334	22.4812	21.4861
chr1	95498621	95499151	531	ENSMUSG00000081051	Gm15427	processed_pseudogene	0.406793	0.00658399	0.162679	3548	4552	5813	2341	2895	3156	312.571	315.458	437.172	320.418	276.633	211.81
chr6	117168535	117181367	8176	ENSMUSG00000061353	Cxcl12	protein_coding	0.231359	0.00658184	0.162679	10741	14751	12638	5752	9128	12523	61.5641	66.5088	61.8369	51.2215	56.7478	54.681
chr8	123653929	123663884	3806	ENSMUSG00000039960	Rhou	protein_coding	-0.338435	0.00653575	0.162679	608	714	785	444	790	1034	7.4851	6.91459	8.24993	8.49235	10.549	9.6975
chr8	35587798	35679449	6666	ENSMUSG00000070056	Mfhas1	protein_coding	-0.374244	0.00660112	0.162679	302	426	428	254	412	607	2.12302	2.35576	2.56848	2.77416	3.14148	3.25073
chr10	20952547	21080428	5093	ENSMUSG00000019986	Ahi1	protein_coding	-0.32931	0.00669136	0.164403	714	936	782	500	807	1332	6.56925	6.77436	6.14202	7.14725	8.05345	9.33614
chr17	67842713	68004120	5377	ENSMUSG00000024043	Arhgap28	protein_coding	-0.3193	0.00671639	0.164552	773	969	876	534	872	1417	6.73652	6.64285	6.51699	7.23016	8.24258	9.40743
chr11	120592121	120598365	3839	ENSMUSG00000025134	Alyref	protein_coding	0.263624	0.00686281	0.166626	1787	2228	2242	937	1496	1954	21.8107	21.3912	23.3597	17.7679	19.8047	18.1683
chr11	69045647	69051664	2946	ENSMUSG00000020897	Aurkb	protein_coding	0.26095	0.00691092	0.166626	1497	1927	1775	868	1148	1592	23.8078	24.1075	24.098	21.447	19.8029	19.2879
chr4	135946448	135962617	2434	ENSMUSG00000028672	Hmgcl	protein_coding	0.350882	0.00687696	0.166626	702	917	865	429	516	641	13.5119	13.8842	14.2128	12.8288	10.7725	9.39899
chr5	41787542	41844168	10389	ENSMUSG00000061755	Bod1l	protein_coding	-0.345033	0.0069022	0.166626	1055	1189	1106	669	1126	1937	4.75898	4.21908	4.25896	4.68855	5.50922	6.65635
chr5	43233463	43289724	7122	ENSMUSG00000039782	Cpeb2	protein_coding	-0.436702	0.00691634	0.166626	304	377	451	226	451	650	2.00026	1.95133	2.53324	2.31033	3.2187	3.25816
chr7	118485114	118491975	6862	ENSMUSG00000095115	Itpripl2	protein_coding	-0.288342	0.00682135	0.166626	2306	2708	2415	1496	2469	3893	15.7479	14.5474	14.0788	15.8725	18.2884	20.2531
chr10	79526430	79533787	1645	ENSMUSG00000052151	Ppap2c	protein_coding	0.250627	0.00698718	0.166858	2673	3289	3353	1518	2154	2856	76.1107	73.6691	81.5018	67.1537	66.5248	61.9513
chr3	88394143	88410331	1351	ENSMUSG00000028066	Pmf1	protein_coding	0.37829	0.00700294	0.166858	894	1172	1256	587	652	822	30.9911	31.9597	37.1686	31.6147	24.5154	21.7079
chr5	129020069	129024323	2646	ENSMUSG00000029430	Ran	protein_coding	0.24188	0.00697744	0.166858	10235	13460	11365	6043	7554	11001	181.222	187.475	171.783	166.236	145.074	148.389
chr6	118587240	119196418	21191	ENSMUSG00000051331	Cacna1c	protein_coding	-0.418124	0.00696903	0.166858	244	347	401	267	350	479	0.539628	0.603683	0.75707	0.917418	0.839583	0.807023
chr19	9872297	9899533	3217	ENSMUSG00000024660	Incenp	protein_coding	0.269246	0.00705827	0.166912	2692	3256	3544	1536	2171	2851	39.2072	37.3035	44.0627	34.7562	34.2958	31.6325
chr6	47796142	47813512	2480	ENSMUSG00000025823	Pdia4	protein_coding	-0.242778	0.00706452	0.166912	6164	7731	6482	4236	6514	9844	116.443	114.884	104.531	124.325	133.471	141.666
chr6	86334031	86334240	210	ENSMUSG00000072940	Gm10443	processed_pseudogene	0.412332	0.00708216	0.166912	944	1342	1599	662	746	938	209.684	234.488	303.2	228.456	179.731	158.724
chrX	71555918	71560676	2234	ENSMUSG00000015217	Hmgb3	protein_coding	0.335312	0.00704724	0.166912	941	1296	895	450	694	943	19.7328	21.3786	16.0217	14.661	15.7852	15.0646
chr12	71123173	71136675	1018	ENSMUSG00000021079	Timm9	protein_coding	0.320987	0.00712688	0.167511	616	753	714	336	412	652	28.3324	27.2441	28.0342	24.01	20.5537	22.8452
chr4	141858142	141874920	2381	ENSMUSG00000040659	Efhd2	protein_coding	0.405553	0.00717216	0.168119	574	767	973	362	463	611	11.294	11.8715	16.3431	11.0661	9.88113	9.15844
chr6	38433950	38524825	21438	ENSMUSG00000038538	Ubn2	protein_coding	-0.355258	0.0072054	0.168443	571	606	506	379	582	888	1.24827	1.04212	0.944299	1.28725	1.38002	1.47887
chr14	31134853	31139121	1407	ENSMUSG00000071547	Nt5dc2	protein_coding	0.365737	0.00723051	0.168512	717	892	1087	428	568	730	23.8667	23.3568	30.888	22.1345	20.5075	18.5115
chr17	24961228	25015230	7517	ENSMUSG00000038002	Cramp1l	protein_coding	-0.318128	0.00729579	0.168512	634	683	764	477	722	997	3.95243	3.34942	4.06588	4.62002	4.88205	4.73494
chr19	6993018	6996117	1195	ENSMUSG00000037349	Nudt22	protein_coding	0.471204	0.0073055	0.168512	383	500	571	249	281	307	15.0087	15.4131	19.1015	15.1599	11.9438	9.16493
chr1	150265535	150265999	465	ENSMUSG00000099875	Gm15453	processed_pseudogene	0.319036	0.00730037	0.168512	2911	3504	2545	1488	1897	2564	292.774	277.223	218.507	232.512	206.942	196.451
chr6	136518802	136611038	19678	ENSMUSG00000030213	Atf7ip	protein_coding	-0.277851	0.0072823	0.168512	1191	1432	1415	842	1314	2043	2.83652	2.68282	2.87685	3.11556	3.39438	3.7067
chr15	6653923	6654741	819	ENSMUSG00000067547	Gm7666	transcribed_processed_pseudogene	0.345321	0.00735664	0.168794	706	855	896	416	521	648	40.3522	38.4418	43.7177	36.9409	32.2992	28.2152
chr2	148672601	148676027	1116	ENSMUSG00000036992	Nxt1	protein_coding	0.312795	0.00735247	0.168794	837	1103	841	432	612	825	35.1196	36.4061	30.1236	28.1617	27.8526	26.3708
chr4	144972622	145195005	24771	ENSMUSG00000020220	Vps13d	protein_coding	-0.29338	0.00739235	0.169166	971	1085	1075	662	1037	1598	1.83711	1.6148	1.73624	1.94592	2.12807	2.30323
chr4	88396144	88438928	6756	ENSMUSG00000028497	Ptplad2	protein_coding	-0.316831	0.00750014	0.171181	957	1179	899	658	997	1589	6.63796	6.43297	5.32316	7.09087	7.50082	8.39638
chr10	80318254	80320537	1649	ENSMUSG00000020133	2310011J03Rik	protein_coding	0.400781	0.00756437	0.171743	1493	2056	2241	1029	1152	1299	42.4085	45.9399	54.3402	45.4108	35.4925	28.1091
chr3	150072590	150073620	1031	ENSMUSG00000047676	Rpsa-ps10	protein_coding	0.354717	0.00754493	0.171743	2251	3216	3508	1546	1844	2263	102.229	114.891	136.001	109.083	90.8341	78.2937
chr5	8396973	8422716	6571	ENSMUSG00000002297	Dbf4	protein_coding	0.295519	0.00760612	0.17224	3486	4081	3167	1558	2267	3694	24.8603	22.8939	19.2803	17.2623	17.5356	20.0688
chr17	33843091	33849774	2592	ENSMUSG00000002308	Cd320	protein_coding	0.287969	0.00772643	0.174055	1027	1408	1246	623	776	1093	18.5629	20.0194	19.2256	17.495	15.2134	15.0501
chr7	13277283	13311433	4268	ENSMUSG00000056394	Lig1	protein_coding	0.25965	0.00771358	0.174055	2295	2725	2780	1305	1772	2335	25.1961	23.5338	26.0545	22.2593	21.1011	19.5291
chr11	116021912	116027962	2976	ENSMUSG00000016559	H3f3b	protein_coding	0.214904	0.00780292	0.17442	8469	11147	9818	4929	6723	9518	133.331	138.048	131.949	120.561	114.803	114.153
chr11	69765912	69784023	8117	ENSMUSG00000018750	Zbtb4	protein_coding	-0.328146	0.00779892	0.17442	561	708	813	474	708	1027	3.23885	3.2154	4.00687	4.25165	4.43355	4.51693
chr9	20652130	20666584	3808	ENSMUSG00000032171	Pin1	protein_coding	0.371933	0.00776334	0.17442	1137	1659	1789	776	953	1123	13.9903	16.0578	18.7916	14.8347	12.7189	10.5267
chr1	120067377	120074074	1311	ENSMUSG00000050777	Tmem37	protein_coding	0.331608	0.00789079	0.17593	807	1075	1185	502	642	866	28.8281	30.2083	36.1367	27.8611	24.8753	23.5671
chr1	186622792	186705989	5791	ENSMUSG00000039239	Tgfb2	protein_coding	-0.317683	0.0079693	0.177225	888	1203	979	605	1081	1608	7.18557	7.65752	6.76266	7.60597	9.48778	9.91242
chr4	126331704	126429556	16571	ENSMUSG00000028842	Ago3	protein_coding	-0.326157	0.00799157	0.177266	611	708	569	452	605	950	1.728	1.57511	1.37373	1.98605	1.85587	2.04678
chr15	79053094	79062893	4270	ENSMUSG00000033055	Ankrd54	protein_coding	0.376021	0.00801783	0.177395	502	626	769	288	372	565	5.50872	5.40376	7.20378	4.9101	4.42773	4.72325
chr4	45105208	45108114	868	ENSMUSG00000078713	Tomm5	protein_coding	0.313778	0.00808962	0.178122	1061	1311	1300	645	758	1019	57.2232	55.6204	59.8532	54.0465	44.3422	41.8674
chr8	123186235	123201810	2241	ENSMUSG00000019278	Dpep1	protein_coding	0.290825	0.00809177	0.178122	1165	1569	1468	726	865	1241	24.3538	25.8011	26.1971	23.5792	19.6132	19.7632
chr11	62602877	62604807	462	ENSMUSG00000086841	2410006H16Rik	processed_transcript	0.324061	0.00815001	0.178163	1793	2096	2229	1098	1233	1655	181.5	166.902	192.616	172.683	135.378	127.626
chr1	45908068	45926523	9000	ENSMUSG00000025993	Slc40a1	protein_coding	-0.346868	0.00815529	0.178163	458	504	472	315	476	781	2.3848	2.06439	2.09804	2.54828	2.68834	3.09801
chr5	123228190	123250131	4562	ENSMUSG00000029440	Psmd9	protein_coding	0.337504	0.00811747	0.178163	1108	1367	1473	672	863	1008	11.3806	11.0451	12.9156	10.7237	9.61453	7.88737
chr7	130865756	130913312	8527	ENSMUSG00000040268	Plekha1	protein_coding	-0.313414	0.00827126	0.180243	562	681	601	399	603	961	3.08863	2.94409	2.81962	3.40685	3.59449	4.02345
chr1	161002922	161034849	18814	ENSMUSG00000043467	Zbtb37	protein_coding	-0.351349	0.00834094	0.180852	372	436	379	271	391	633	0.926649	0.854346	0.805932	1.0488	1.05643	1.20122
chr2	155381059	155389850	5257	ENSMUSG00000038375	Trp53inp2	protein_coding	-0.259187	0.00833059	0.180852	2267	2697	2507	1543	2367	3784	20.2073	18.9109	19.0764	21.3685	22.8847	25.6952
chr17	34931253	34935953	3733	ENSMUSG00000007038	Neu1	protein_coding	0.342806	0.00854035	0.184714	731	1025	1010	466	594	714	9.17529	10.1205	10.8221	9.08739	8.08686	6.82725
chr17	37045966	37075067	7764	ENSMUSG00000024462	Gabbr1	protein_coding	-0.304488	0.00860754	0.185705	588	683	674	415	665	971	3.54905	3.24288	3.47282	3.89166	4.35359	4.46478
chr11	119913441	119919548	2432	ENSMUSG00000025371	Chmp6	protein_coding	0.319154	0.00866114	0.185936	758	910	972	400	624	737	14.6017	13.7896	15.9841	11.9714	13.038	10.8155
chr13	73912462	73937767	2267	ENSMUSG00000021569	Trip13	protein_coding	0.304012	0.00865958	0.185936	1177	1522	1107	570	833	1198	24.3226	24.7413	19.5285	18.3004	18.6711	18.8597
chr5	110648418	110653417	2505	ENSMUSG00000033294	Noc4l	protein_coding	0.278526	0.00876237	0.187198	922	1171	1154	523	732	975	17.2435	17.2277	18.4242	15.1967	14.849	13.8914
chr7	44975989	44986492	2521	ENSMUSG00000052429	Prmt1	protein_coding	0.280388	0.00876309	0.187198	5589	7556	7435	3600	4497	5703	103.864	110.458	117.95	103.941	90.6453	80.7384
chr11	83473086	83506743	2919	ENSMUSG00000020680	Taf15	protein_coding	-0.266865	0.0087853	0.187211	920	1256	1122	727	1022	1611	14.7666	15.8584	15.3735	18.1292	17.7924	19.6986
chr17	46016993	46032377	4293	ENSMUSG00000023951	Vegfa	protein_coding	-0.285766	0.0088814	0.188795	2259	2808	3078	2040	2708	3414	24.6565	24.1094	28.6794	34.5936	32.0593	28.3873
chr3	52981875	53017237	4957	ENSMUSG00000027742	Cog6	protein_coding	-0.277273	0.00890484	0.18883	910	1035	988	628	974	1431	8.60224	7.69636	7.97286	9.22318	9.98665	10.3052
chr17	24882611	24886350	1430	ENSMUSG00000039183	Nubp2	protein_coding	0.341362	0.00893633	0.189036	1481	1826	2086	900	1209	1350	48.5056	47.0449	58.3228	45.7963	42.9491	33.6834
chr3	98013538	98150367	10506	ENSMUSG00000027878	Notch2	protein_coding	-0.275667	0.00918793	0.193885	1258	1473	1626	933	1480	2065	5.6115	5.16863	6.19163	6.46592	7.16062	7.01719
chr14	78492246	78536860	9419	ENSMUSG00000022016	Akap11	protein_coding	-0.303764	0.00923835	0.194476	1648	2074	1709	1097	1735	2999	8.19942	8.11725	7.25863	8.47976	9.36302	11.367
chr10	111506286	111508645	2205	ENSMUSG00000020205	Phlda1	protein_coding	-0.384	0.00927457	0.194766	479	672	843	469	755	947	10.1767	11.2309	15.2892	15.4809	17.3984	15.3273
chr5	122550204	122614518	3453	ENSMUSG00000029469	Ift81	protein_coding	-0.353663	0.00931002	0.195038	476	578	435	330	498	806	6.45894	6.1696	5.03884	6.95696	7.3295	8.33172
chr12	58958383	59012017	4840	ENSMUSG00000020986	Sec23a	protein_coding	-0.288176	0.00933486	0.195087	3085	3838	3299	1965	3508	5361	29.8674	29.2295	27.2653	29.5566	36.8377	39.5396
chr7	98703103	98718062	4125	ENSMUSG00000030753	Prkrir	protein_coding	0.249318	0.00938707	0.195707	6691	8234	6456	3485	4685	6963	76.0044	73.5755	62.6034	61.5037	57.7229	60.2545
chr7	141455198	141460743	3020	ENSMUSG00000025509	Pnpla2	protein_coding	0.344608	0.00946071	0.196769	661	855	1012	399	528	725	10.2548	10.4344	13.4027	9.61723	8.88486	8.56859
chr1	151755371	151822051	6381	ENSMUSG00000043019	Edem3	protein_coding	-0.308446	0.00957693	0.198236	1120	1455	1141	744	1250	1984	8.22504	8.40538	7.15307	8.48875	9.95682	11.0996
chr9	21165714	21213248	7655	ENSMUSG00000032177	Pde4a	protein_coding	-0.334023	0.00957484	0.198236	340	427	417	294	405	545	2.08139	2.05626	2.1792	2.79623	2.68918	2.54166
chr15	98771753	98778150	2334	ENSMUSG00000022996	Wnt10b	protein_coding	-0.326647	0.00961668	0.198584	486	610	603	443	586	723	9.75497	9.63151	10.3322	13.8148	12.7579	11.0554
chr11	3963975	3980004	3024	ENSMUSG00000020430	Pes1	protein_coding	0.216633	0.00973332	0.200476	3658	4589	4143	1979	2951	4035	56.6755	55.9299	54.7965	47.6374	49.592	47.6256
chrX	163909017	163933666	4965	ENSMUSG00000031367	Ap1s2	protein_coding	-0.304913	0.00975453	0.200476	827	1068	778	598	893	1306	7.80505	7.92895	6.26811	8.76844	9.14139	9.38985
chr16	91621186	91646952	3992	ENSMUSG00000022962	Gart	protein_coding	0.230757	0.00984698	0.201422	2772	3458	3441	1579	2259	3051	32.5365	31.9284	34.4785	28.7946	28.7597	27.2813
chr8	72814599	73353540	7883	ENSMUSG00000004383	Large	protein_coding	-0.284133	0.00983491	0.201422	1363	1675	1620	911	1658	2301	8.10263	7.83284	8.22114	8.41394	10.6907	10.4206
chr2	155059310	155074497	2805	ENSMUSG00000027597	Ahcy	protein_coding	0.290539	0.00987474	0.201514	1160	1457	1559	708	865	1259	19.3752	19.1436	22.2291	18.3727	15.671	16.0199
chr10	13966075	14151374	13720	ENSMUSG00000015501	Hivep2	protein_coding	-0.306083	0.00992722	0.20211	544	685	641	406	591	983	1.85819	1.84059	1.86911	2.15461	2.18962	2.55794
chr8	36567751	36953143	14694	ENSMUSG00000031523	Dlc1	protein_coding	-0.278428	0.00996967	0.202499	967	1176	1086	653	1113	1586	3.08414	2.95046	2.95681	3.23572	3.85029	3.8535
chr2	109674700	109727007	6217	ENSMUSG00000048482	Bdnf	protein_coding	-0.262668	0.0101225	0.205122	898	1145	1137	684	1056	1484	6.76865	6.789	7.31599	8.01001	8.63338	8.52129
chr11	119393100	119487418	16888	ENSMUSG00000070327	Rnf213	protein_coding	-0.38047	0.0101786	0.205779	306	384	319	209	354	573	0.849169	0.83826	0.755701	0.901094	1.06553	1.21136
chr17	24886643	24892152	2719	ENSMUSG00000024160	Spsb3	protein_coding	0.366865	0.0102825	0.20737	906	1289	1347	581	801	829	15.6112	17.4717	19.8135	15.5537	14.9703	10.882
chr4	134923592	134927671	3349	ENSMUSG00000037266	Rsrp1	protein_coding	-0.246628	0.0103051	0.20737	2478	3050	2571	1936	2571	3473	34.6684	33.5665	30.7058	42.0812	39.0144	37.0154
chr14	99046427	99074537	2673	ENSMUSG00000022070	Bora	protein_coding	0.288736	0.0103513	0.207817	704	871	760	351	507	761	12.3392	12.009	11.3714	9.55814	9.6386	10.1612
chr5	144244437	144446757	1648	ENSMUSG00000047843	Bri3	protein_coding	0.410838	0.0103975	0.208262	726	1111	1005	471	635	588	20.6344	24.8396	24.3842	20.7983	19.5758	12.7315
chr13	55209782	55318325	12784	ENSMUSG00000021488	Nsd1	protein_coding	-0.260288	0.0104756	0.209344	1147	1326	1174	812	1152	1745	4.20474	3.82379	3.67393	4.62469	4.58057	4.87323
chr9	21723576	21749916	4531	ENSMUSG00000032193	Ldlr	protein_coding	-0.271211	0.0105911	0.211164	1739	2225	2508	1438	2093	3058	17.984	18.1005	22.1412	23.1045	23.4772	24.0918
chr9	85320439	85327348	5703	ENSMUSG00000032265	Fam46a	protein_coding	-0.346776	0.0106423	0.211699	417	546	389	316	451	689	3.42636	3.5291	2.72856	4.03399	4.01943	4.31282
chrX	73916873	73921944	4132	ENSMUSG00000031388	Naa10	protein_coding	0.363374	0.0106681	0.211727	1126	1481	1637	727	926	997	12.7688	13.2112	15.847	12.8085	11.3897	8.61295
chr17	25727751	25731456	1703	ENSMUSG00000041199	Rpusd1	protein_coding	0.492746	0.0107124	0.21212	393	516	769	271	314	374	10.8094	11.1643	18.0559	11.5805	9.36758	7.83654
chr12	101834043	101913267	10150	ENSMUSG00000021188	Trip11	protein_coding	-0.306551	0.0108709	0.214769	747	915	823	497	830	1333	3.44896	3.32325	3.2438	3.56513	4.15659	4.6886
chr11	120491840	120499187	3455	ENSMUSG00000025792	Slc25a10	protein_coding	0.479999	0.0110024	0.216873	467	516	891	274	344	501	6.33315	5.50462	10.315	5.77304	5.06002	5.1759
chr7	127256959	127260709	676	ENSMUSG00000042462	Dctpp1	protein_coding	0.430783	0.0110716	0.217742	574	800	819	381	460	444	39.7374	43.5665	48.4015	40.9793	34.5411	23.4162
chr3	30899371	30969415	17485	ENSMUSG00000037652	Phc3	protein_coding	-0.275589	0.0111312	0.218016	1100	1329	1253	738	1225	1875	2.94835	2.80211	2.86698	3.07322	3.56134	3.82854
chr6	140622449	140678472	8111	ENSMUSG00000030232	Aebp2	protein_coding	-0.242463	0.0111358	0.218016	2030	2330	2137	1391	2030	3144	11.7286	10.5896	10.54	12.4861	12.7214	13.8381
chr10	70097121	70193200	6385	ENSMUSG00000048701	Ccdc6	protein_coding	-0.263575	0.0113152	0.218928	1865	2270	2124	1237	2065	3181	13.6876	13.1053	13.3073	14.1049	16.4384	17.7851
chr11	6258919	6267772	2533	ENSMUSG00000004393	Ddx56	protein_coding	0.314111	0.011348	0.218928	1273	1581	1900	778	1027	1354	23.545	23.0026	29.9993	22.3563	20.603	19.0781
chr12	16894978	16988274	8012	ENSMUSG00000020580	Rock2	protein_coding	-0.253698	0.0113688	0.218928	4542	5417	4597	2951	4676	7340	26.5662	24.9238	22.9532	26.8165	29.6652	32.7057
chr1	40225080	40317257	6363	ENSMUSG00000026072	Il1r1	protein_coding	-0.324202	0.011209	0.218928	427	517	416	311	462	669	3.14467	2.9951	2.61533	3.55843	3.69045	3.75334
chr6	87042846	87092197	7419	ENSMUSG00000029992	Gfpt1	protein_coding	-0.27141	0.0113844	0.218928	2352	2790	2639	1525	2563	4059	14.8563	13.8628	14.2298	14.9656	17.5595	19.5316
chr7	143069249	143071093	1760	ENSMUSG00000045752	Tssc4	protein_coding	0.374741	0.0113751	0.218928	467	761	779	319	413	532	12.4289	15.9322	17.6987	13.1904	11.9223	10.7863
chr7	30321406	30323895	2490	ENSMUSG00000074211	Sdhaf1	protein_coding	0.359979	0.0113028	0.218928	368	416	381	180	244	337	6.9239	6.15703	6.11948	5.2617	4.97948	4.83035
chrX	140456613	140476140	1993	ENSMUSG00000031432	Prps1	protein_coding	0.267228	0.0113713	0.218928	1951	2372	1880	1020	1306	2008	45.8573	43.8572	37.7221	37.248	33.2955	35.9551
chr6	124530345	124542359	3129	ENSMUSG00000038521	C1s1	protein_coding	-0.339829	0.0114277	0.219158	460	615	477	330	503	859	6.88795	7.24406	6.0973	7.6771	8.16942	9.79876
chr6	146724995	146778812	4571	ENSMUSG00000001630	Stk38l	protein_coding	-0.315846	0.0114469	0.219158	461	534	495	336	472	778	4.72576	4.30612	4.33174	5.35132	5.24811	6.07569
chr11	69916714	69921958	2377	ENSMUSG00000078812	Eif5a	protein_coding	0.220834	0.0115416	0.219965	26613	34365	31896	16271	20984	28547	524.516	532.79	536.646	498.23	448.584	428.618
chr14	74732297	74750765	3366	ENSMUSG00000021996	Esd	protein_coding	0.235767	0.0115651	0.219965	29523	36936	29357	16161	20587	31476	410.955	404.444	348.845	349.505	310.826	333.779
chr8	61513246	61902690	8479	ENSMUSG00000058056	Palld	protein_coding	-0.25224	0.011525	0.219965	1558	2050	2100	1289	1906	2467	8.6109	8.9127	9.90802	11.0684	11.426	10.3871
chr16	65815633	65863057	3322	ENSMUSG00000091243	Vgll3	protein_coding	-0.278085	0.0117022	0.220637	1272	1551	1571	869	1482	2241	17.9405	17.2081	18.9151	19.0422	22.6718	24.0787
chr17	3076578	3084183	2108	ENSMUSG00000023795	Pisd-ps2	transcribed_unprocessed_pseudogene	-0.307628	0.0116321	0.220637	478	626	557	421	558	718	10.6225	10.9433	10.5668	14.5356	13.4501	12.1554
chr3	146852367	146984009	8105	ENSMUSG00000036745	Ttll7	protein_coding	-0.34803	0.0116602	0.220637	445	562	442	303	482	810	2.57294	2.55612	2.18162	2.72185	3.02279	3.5678
chr5	138754514	138810077	4223	ENSMUSG00000025854	Fam20c	protein_coding	-0.357438	0.0116969	0.220637	389	494	577	305	532	763	4.31621	4.31176	5.46532	5.25779	6.40258	6.44945
chr2	121193281	121271407	14164	ENSMUSG00000043909	Trp53bp1	protein_coding	-0.24475	0.0117427	0.22092	1251	1586	1518	907	1403	2080	4.13921	4.12798	4.28764	4.6625	5.03511	5.24287
chr1	132007607	132032612	6407	ENSMUSG00000026436	Elk4	protein_coding	-0.324295	0.0118025	0.221146	486	498	532	337	535	746	3.5546	2.86522	3.32164	3.82944	4.24423	4.1566
chr6	87913935	87936629	2308	ENSMUSG00000030060	Hmces	protein_coding	0.257322	0.0118057	0.221146	918	1205	1100	497	735	1037	18.6335	19.2404	19.0604	15.6733	16.182	16.0353
chr7	140881968	140898643	3395	ENSMUSG00000025487	Psmd13	protein_coding	0.225266	0.0118383	0.221279	4863	6233	5420	2848	3762	5097	67.114	67.6676	63.855	61.0661	56.3143	53.5882
chr15	103344289	103366763	4379	ENSMUSG00000000555	Itga5	protein_coding	-0.260054	0.0119695	0.222586	6790	8941	9633	5633	8876	10732	72.6562	75.2598	87.9936	93.6469	103.017	87.484
chr1	165328698	165460475	6424	ENSMUSG00000026571	Dcaf6	protein_coding	-0.245053	0.0119765	0.222586	1275	1548	1368	905	1309	2010	9.30066	8.88278	8.51876	10.2566	10.357	11.1698
chr7	107863039	107863500	462	ENSMUSG00000066245	Gm10156	processed_pseudogene	0.321126	0.0119852	0.222586	680	860	676	370	477	617	68.8343	68.4808	58.4157	58.19	52.3727	47.5802
chr4	140961203	140979193	2239	ENSMUSG00000009863	Sdhb	protein_coding	0.294049	0.0120969	0.224029	2259	3063	3206	1462	1902	2297	47.2656	50.4139	57.2636	47.5255	43.1648	36.613
chr9	107740371	107770996	15434	ENSMUSG00000032580	Rbm5	protein_coding	-0.23521	0.0121146	0.224029	2040	2437	2202	1410	2075	3229	6.19441	5.82104	5.70787	6.65182	6.83406	7.46936
chr17	46496789	46499618	1106	ENSMUSG00000040658	Dnph1	protein_coding	0.282828	0.0121824	0.224327	977	1151	1101	556	703	937	41.3641	38.3335	39.7927	36.5725	32.2831	30.2214
chr3	152236986	152266320	2562	ENSMUSG00000039103	Nexn	protein_coding	-0.328594	0.0121706	0.224327	543	715	565	361	660	946	9.92951	10.2851	8.81989	10.2562	13.0907	13.1785
chr9	22072246	22085438	1684	ENSMUSG00000066839	Ecsit	protein_coding	0.333605	0.0122559	0.225202	506	663	679	312	387	506	14.0743	14.5066	16.1225	13.4829	11.6756	10.7219
chr17	31494323	31519974	5432	ENSMUSG00000024037	Wdr4	protein_coding	0.334985	0.0123637	0.225421	862	1246	1363	589	695	966	7.43608	8.45531	10.0374	7.89411	6.50298	6.34833
chr17	63896018	64139494	3473	ENSMUSG00000000127	Fer	protein_coding	-0.250959	0.0123245	0.225421	2011	2693	2094	1433	2152	3300	27.1306	28.5797	24.1163	30.0361	31.4905	33.9161
chr3	158010473	158036639	7135	ENSMUSG00000055436	Srsf11	protein_coding	0.225549	0.012344	0.225421	3744	4330	3840	1934	2777	3873	24.59	22.3709	21.5298	19.7346	19.7828	19.3783
chr8	3150922	3279617	9633	ENSMUSG00000005534	Insr	protein_coding	-0.289367	0.0123718	0.225421	633	690	649	450	664	924	3.07945	2.64055	2.69527	3.40121	3.50372	3.42442
chr11	102838473	102880985	8395	ENSMUSG00000020929	Eftud2	protein_coding	0.22656	0.0125436	0.22742	3564	4205	4363	1915	2906	3911	19.8949	18.4648	20.791	16.6083	17.5951	16.6317
chr2	37370069	37422903	11688	ENSMUSG00000075376	Rc3h2	protein_coding	-0.298401	0.0125601	0.22742	751	1025	791	520	889	1289	3.0112	3.23294	2.70746	3.23932	3.86627	3.93729
chr5	9118801	9161776	11041	ENSMUSG00000042508	Dmtf1	protein_coding	-0.279187	0.0125467	0.22742	1057	1256	1017	726	1050	1682	4.48646	4.19366	3.68499	4.78759	4.83403	5.43877
chr1	71585520	71653200	11685	ENSMUSG00000026193	Fn1	protein_coding	-0.259126	0.0126019	0.2277	114569	143791	154212	80782	142916	199565	459.492	453.646	527.978	503.357	621.702	609.734
chr10	4266329	4359468	6244	ENSMUSG00000038587	Akap12	protein_coding	-0.230083	0.0126762	0.228567	5469	6398	6449	3704	6133	8488	41.0442	37.7714	41.3165	43.1883	49.9238	48.5283
chr1	37890477	37898535	3226	ENSMUSG00000026087	Mrpl30	protein_coding	0.22628	0.012709	0.228683	2922	3815	3275	1706	2276	3127	42.4383	43.586	40.6047	38.4953	35.8543	34.598
chr14	50924968	50927139	1422	ENSMUSG00000035960	Apex1	protein_coding	0.222715	0.0127749	0.22926	3865	4672	4043	1934	2970	4252	127.298	121.046	113.674	98.9645	106.101	106.687
chr1	58711508	58758884	12669	ENSMUSG00000026031	Cflar	protein_coding	-0.259023	0.012794	0.22926	1288	1494	1474	872	1381	2122	4.76449	4.34736	4.65462	5.0115	5.54095	5.97986
chr10	30534225	30600749	2359	ENSMUSG00000019792	Trmt11	protein_coding	0.396301	0.0130104	0.231104	844	991	599	338	480	764	16.7613	15.4815	10.155	10.4288	10.3394	11.5586
chr14	47240944	47276857	7192	ENSMUSG00000037572	Wdhd1	protein_coding	0.253944	0.013021	0.231104	1674	2085	1688	891	1161	1794	10.9074	10.6868	9.38914	9.01977	8.20521	8.90501
chr19	15904678	15947337	4254	ENSMUSG00000024640	Psat1	protein_coding	0.20733	0.0129525	0.231104	12616	15944	13482	7109	9558	13815	138.963	138.149	126.771	121.657	114.192	115.924
chr2	29820075	29845002	4275	ENSMUSG00000069020	Urm1	protein_coding	0.296453	0.0129829	0.231104	1859	2406	2528	1179	1516	1803	20.376	20.7448	23.6539	20.0772	18.0231	15.055
chr4	129513581	129515985	1605	ENSMUSG00000047945	Marcksl1	protein_coding	0.369129	0.0130301	0.231104	384	428	472	210	273	338	11.2063	9.82538	11.7587	9.52141	8.64141	7.51438
chr10	14402585	14545036	6505	ENSMUSG00000039116	Gpr126	protein_coding	-0.364576	0.0132703	0.232617	388	461	460	264	432	778	2.79508	2.61239	2.82883	2.95473	3.37549	4.2696
chr13	100759674	100775899	1784	ENSMUSG00000045273	Cenph	protein_coding	0.340892	0.0132242	0.232617	500	605	635	297	320	527	13.1283	12.4959	14.2331	12.1156	9.11338	10.5413
chr1	179960472	180165603	21522	ENSMUSG00000026490	Cdc42bpa	protein_coding	-0.262211	0.013283	0.232617	2141	2559	2412	1384	2380	3610	4.6622	4.38348	4.48372	4.68232	5.62136	5.98862
chr6	116173737	116174123	387	ENSMUSG00000101878	Gm8203	processed_pseudogene	0.26974	0.01318	0.232617	1163	1414	1415	692	864	1183	140.483	134.36	145.911	129.868	113.201	108.862
chr6	124712336	124716950	3718	ENSMUSG00000004264	Phb2	protein_coding	0.266022	0.013237	0.232617	5337	6822	6725	3271	4400	5128	67.2586	67.6296	72.3485	64.0445	60.1442	49.2316
chr7	110627661	110629820	1619	ENSMUSG00000030790	Adm	protein_coding	-0.353245	0.0131726	0.232617	300	359	389	279	358	470	8.67927	8.17016	9.60723	12.5406	11.234	10.3587
chr8	44935447	45052257	15586	ENSMUSG00000070047	Fat1	protein_coding	-0.251748	0.0133031	0.232617	5495	6271	7224	3989	6219	9091	16.5227	14.8329	18.5429	18.635	20.2827	20.8243
chr1	182467260	182517608	6345	ENSMUSG00000026509	Capn2	protein_coding	-0.222174	0.0133609	0.233157	8750	10787	10482	5971	9781	14206	64.6226	62.6689	66.0857	68.5133	78.3521	79.9271
chr10	50592669	50851202	7477	ENSMUSG00000038774	Ascc3	protein_coding	-0.303899	0.0133887	0.233174	2207	2685	2379	1366	2438	4075	13.8323	13.2376	12.7284	13.3013	16.5736	19.4565
chr1	128520073	128521460	1388	ENSMUSG00000100078	Gm6170	processed_pseudogene	0.398217	0.0134162	0.233183	675	638	966	326	427	730	22.776	16.9344	27.8252	17.09	15.6276	18.7647
chr16	91677268	91688765	2834	ENSMUSG00000022960	Donson	protein_coding	0.344388	0.013488	0.233964	428	566	458	194	294	493	7.07567	7.36062	6.46362	4.98283	5.27183	6.20892
chr12	28675231	28682175	1886	ENSMUSG00000020629	Adi1	protein_coding	0.2355	0.0136117	0.235637	1933	2417	2002	996	1446	2121	48.0106	47.2233	42.4478	38.434	38.9551	40.132
chr10	125966219	126015359	4050	ENSMUSG00000020105	Lrig3	protein_coding	-0.272913	0.013648	0.235796	650	787	801	492	712	1093	7.52017	7.16249	7.91104	8.84363	8.93481	9.63341
chr5	114444269	114460591	2674	ENSMUSG00000041939	Mvk	protein_coding	0.401214	0.0137016	0.236251	838	1137	1395	559	739	741	14.6824	15.6707	20.8648	15.2165	14.0439	9.89046
chr10	82629828	82650799	5374	ENSMUSG00000034674	Tdg	protein_coding	0.327583	0.0138542	0.237988	423	552	578	237	311	495	3.68841	3.78627	4.30242	3.21068	2.94137	3.28813
chr2	155819832	155826925	2702	ENSMUSG00000027613	Eif6	protein_coding	0.288592	0.0138572	0.237988	3083	3877	4455	1941	2550	3161	53.457	52.8812	65.9425	52.2886	47.9581	41.7542
chr4	41114427	41124455	5242	ENSMUSG00000028430	Nol6	protein_coding	0.315674	0.013938	0.238902	670	868	1008	388	565	755	5.98924	6.10367	7.69209	5.38865	5.47818	5.14149
chr9	21288463	21291209	1271	ENSMUSG00000096472	Cdkn2d	protein_coding	0.335305	0.0139713	0.239001	482	704	705	312	400	517	17.7597	20.405	22.1751	17.8606	15.986	14.5119
chr16	17619354	17644828	8926	ENSMUSG00000005899	Smpd4	protein_coding	0.261254	0.0140233	0.239418	1014	1235	1307	550	816	1132	5.32365	5.1005	5.85779	4.48626	4.64678	4.52755
chr15	75924684	75929730	1311	ENSMUSG00000022570	Tsta3	protein_coding	0.280776	0.01407	0.23967	1354	1749	1785	844	1094	1356	48.3684	49.1482	54.4337	46.8421	42.3888	36.9018
chr16	38558698	38592162	4094	ENSMUSG00000002845	Tmem39a	protein_coding	-0.245671	0.0141683	0.23967	974	1166	1122	759	1015	1469	11.1476	10.4977	10.9623	13.4963	12.6003	12.8083
chr17	31564749	31607684	6892	ENSMUSG00000006705	Pknox1	protein_coding	-0.324105	0.0141011	0.23967	417	508	540	308	486	783	2.83534	2.71711	3.13436	3.25364	3.58423	4.05579
chr1	161240112	161251219	4804	ENSMUSG00000026701	Prdx6	protein_coding	0.209508	0.0142868	0.23967	3477	4210	3825	1840	2756	3798	33.9147	32.3028	31.8494	27.8838	29.1577	28.2217
chr2	108948806	108950233	1428	ENSMUSG00000063684	Gm13910	processed_pseudogene	-0.385666	0.0142106	0.23967	669	760	618	498	900	799	21.9417	19.608	17.3029	25.3761	32.0168	19.9635
chr2	26409431	26445216	9189	ENSMUSG00000026924	Sec16a	protein_coding	-0.254836	0.0142491	0.23967	1490	1841	1925	1065	1745	2551	7.59884	7.38566	8.38067	8.43843	9.65267	9.91099
chr6	125168007	125191701	6267	ENSMUSG00000038252	Ncapd2	protein_coding	0.248422	0.014225	0.23967	4982	5963	6724	2703	4278	5525	37.2522	35.0741	42.9202	31.4011	34.696	31.4721
chr6	37327255	37442146	7283	ENSMUSG00000038648	Creb3l2	protein_coding	-0.273899	0.0141479	0.23967	1294	1473	1680	938	1439	2234	8.32609	7.45563	9.2279	9.37693	10.0429	10.9505
chrX	159627272	159978069	10100	ENSMUSG00000040990	Sh3kbp1	protein_coding	-0.234936	0.0142713	0.23967	2900	3770	3130	1970	3182	4703	13.4558	13.7603	12.3978	14.2013	16.0141	16.6239
chr17	75005568	75392512	10480	ENSMUSG00000001870	Ltbp1	protein_coding	-0.232844	0.01436	0.240433	8995	10843	10624	5966	10020	14811	40.2231	38.1415	40.5554	41.4484	48.5996	50.4549
chr19	41862852	41896153	4319	ENSMUSG00000035049	Rrp12	protein_coding	0.35912	0.0144583	0.241364	484	718	828	316	416	576	5.25096	6.12762	7.66849	5.32637	4.89528	4.76059
chrX	152909505	152910155	651	ENSMUSG00000095597	Gm6472	transcribed_processed_pseudogene	0.270513	0.0144712	0.241364	1879	2383	2193	1161	1395	1817	135.069	134.75	134.572	129.662	108.766	99.5015
chr8	12757014	12868728	11150	ENSMUSG00000031441	Atp11a	protein_coding	-0.277563	0.0145469	0.24216	1401	1813	2037	1104	1848	2422	5.88845	5.99426	7.30871	7.20913	8.42472	7.75501
chr11	75177643	75191241	2690	ENSMUSG00000078789	Dph1	protein_coding	0.323532	0.014607	0.242695	450	561	575	264	332	454	7.83746	7.686	8.54905	7.14361	6.2718	6.02371
chr17	84183931	84187947	3530	ENSMUSG00000045817	Zfp36l2	protein_coding	-0.25457	0.0147507	0.244613	2194	2711	2602	1472	2425	3843	29.1216	28.3063	29.4831	30.3555	34.9125	38.8593
chr10	82650433	82690650	5773	ENSMUSG00000020251	Glt8d2	protein_coding	-0.313681	0.0147916	0.244823	442	520	436	306	464	715	3.58775	3.3203	3.02116	3.85898	4.08516	4.42131
chr17	17830719	17843009	6897	ENSMUSG00000080316	Spaca6	protein_coding	-0.365484	0.0148759	0.24575	549	530	489	429	580	656	3.73015	2.83272	2.83628	4.52858	4.27437	3.39549
chr18	33199355	33213862	5586	ENSMUSG00000024378	Stard4	protein_coding	-0.22136	0.0149234	0.246066	2743	3543	2914	1957	2836	4303	23.0104	23.38	20.8677	25.5059	25.8045	27.4989
chr8	72723288	72758203	4298	ENSMUSG00000031622	Sin3b	protein_coding	0.216412	0.0149707	0.246378	3807	4818	4600	2245	3116	4087	41.5042	41.3191	42.8109	38.0256	36.8466	33.9437
chr7	4660521	4684963	1488	ENSMUSG00000063802	Hspbp1	protein_coding	0.437654	0.0150348	0.246964	443	604	734	301	374	370	13.9439	14.9552	19.7226	14.7197	12.7686	8.87215
chr4	143412426	143421091	4176	ENSMUSG00000046862	Pramef8	protein_coding	-0.30985	0.0150765	0.24718	498	613	522	335	546	862	5.58781	5.41062	4.99999	5.83994	6.64501	7.36826
chr3	36863106	37053033	26985	ENSMUSG00000037270	4932438A13Rik	protein_coding	-0.286328	0.0151612	0.247634	1008	1178	1085	642	1089	1731	1.75065	1.60938	1.60862	1.7323	2.05143	2.29024
chr6	54681624	54703851	5695	ENSMUSG00000038065	Mturn	protein_coding	-0.24721	0.0151401	0.247634	1028	1323	1080	750	1121	1558	8.45863	8.5633	7.58608	9.5878	10.0047	9.76606
chr1	73910231	74124449	16010	ENSMUSG00000055322	Tns1	protein_coding	-0.259615	0.0151971	0.247752	1969	2686	2859	1596	2596	3358	5.76374	6.18499	7.14429	7.25842	8.2424	7.48832
chr14	30548359	30574722	6533	ENSMUSG00000021957	Tkt	protein_coding	0.295343	0.0152344	0.247792	9565	12885	14947	6322	8348	10152	68.6092	72.7037	91.5247	70.4536	64.9488	55.4746
chr1	67000517	67038872	6863	ENSMUSG00000026000	Lancl1	protein_coding	0.228378	0.0152566	0.247792	1340	1721	1572	737	1066	1526	9.14965	9.24389	9.16302	7.8184	7.89492	7.93779
chr7	118509659	118533356	4003	ENSMUSG00000030652	Coq7	protein_coding	0.313648	0.0153041	0.248097	485	663	618	294	384	492	5.67707	6.10479	6.1753	5.34664	4.87534	4.38726
chr2	160748708	160872998	13259	ENSMUSG00000035877	Zhx3	protein_coding	-0.321097	0.0153989	0.249169	384	438	441	269	423	663	1.35726	1.21782	1.33063	1.47719	1.62168	1.78522
chr11	115564434	115583985	3385	ENSMUSG00000020739	Nup85	protein_coding	0.22125	0.0154883	0.249497	2845	3370	3254	1601	2221	2948	39.3797	36.6939	38.4498	34.4296	33.3449	31.0858
chr11	48945354	48946190	837	ENSMUSG00000078153	Psme2b	protein_coding	-0.433194	0.0155055	0.249497	367	441	342	381	409	444	20.5257	19.402	16.3285	33.1061	24.8111	18.9174
chr3	54735539	54751127	3537	ENSMUSG00000036632	Alg5	protein_coding	0.258573	0.0154871	0.249497	2207	2794	2115	1057	1592	2422	29.2362	29.1152	23.9175	21.7543	22.8746	24.4421
chr16	18780447	18811987	2252	ENSMUSG00000000028	Cdc45	protein_coding	0.249961	0.0156048	0.249705	1062	1344	1162	596	797	1109	22.0923	21.9932	20.6352	19.2625	17.9831	17.5749
chr3	9250602	9285333	7414	ENSMUSG00000069114	Zbtb10	protein_coding	-0.341521	0.0155921	0.249705	264	345	357	218	323	498	1.66867	1.71538	1.92629	2.14079	2.21441	2.39795
chr4	89306289	89311032	1393	ENSMUSG00000073802	Cdkn2b	protein_coding	-0.257747	0.0155967	0.249705	909	1164	923	662	966	1395	30.5617	30.7852	26.4912	34.5798	35.2275	35.73
chr2	84669215	84670770	1131	ENSMUSG00000076437	2700094K13Rik	protein_coding	0.277111	0.0156657	0.250218	1539	2000	1995	996	1151	1590	63.719	65.1381	70.5115	64.0679	51.6888	50.1502
chr15	79028212	79030498	2287	ENSMUSG00000096210	H1f0	protein_coding	0.207801	0.0158091	0.251121	7626	10018	8436	4460	6035	8271	156.213	161.427	147.518	141.941	134.088	129.07
chr3	58415689	58466787	8829	ENSMUSG00000027806	Tsc22d2	protein_coding	-0.264294	0.0157905	0.251121	1388	1612	1497	882	1529	2247	7.36725	6.73063	6.78304	7.27337	8.80267	9.08583
chr8	84956610	84969767	3509	ENSMUSG00000052926	Rnaseh2a	protein_coding	0.27161	0.01577	0.251121	960	1118	1183	553	684	1020	12.8186	11.7432	13.4847	11.4722	9.90642	10.3756
chr2	14626889	14627321	433	ENSMUSG00000070271	Gm13268	processed_pseudogene	0.325455	0.0158902	0.251948	452	503	478	229	284	452	48.8119	42.7297	44.0658	38.4214	33.2657	37.1853
chr6	125131883	125144753	2623	ENSMUSG00000038279	Nop2	protein_coding	0.238535	0.0159746	0.252392	2049	2621	2658	1193	1758	2209	36.5978	36.826	40.528	33.1058	34.0583	30.0576
chr8	54520433	54529998	3466	ENSMUSG00000054408	Spcs3	protein_coding	-0.214351	0.0159764	0.252392	10214	13425	10579	7325	10497	15753	138.076	142.762	122.083	153.844	153.914	162.23
chr10	128557766	128565934	2751	ENSMUSG00000025364	Pa2g4	protein_coding	0.206338	0.0162602	0.255018	13306	16368	13871	6854	10019	15249	226.608	219.28	201.661	181.352	185.073	197.84
chr5	110176701	110226470	12671	ENSMUSG00000029502	Golga3	protein_coding	-0.259317	0.016237	0.255018	1421	1725	1857	1009	1666	2455	5.25564	5.01875	5.86314	5.79794	6.6834	6.91717
chr7	113207465	113314122	2904	ENSMUSG00000055116	Arntl	protein_coding	-0.347765	0.0162451	0.255018	275	343	379	229	322	530	4.43673	4.35311	5.21983	5.74007	5.63478	6.51406
chr7	56050155	56231794	15440	ENSMUSG00000030451	Herc2	protein_coding	-0.303381	0.0161726	0.255018	906	956	1087	594	998	1568	2.74998	2.28262	2.81655	2.80117	3.28566	3.62571
chr11	59183875	59192212	1835	ENSMUSG00000020444	Guk1	protein_coding	0.276013	0.0163941	0.256654	1148	1394	1467	705	854	1170	29.3053	27.9925	31.9684	27.9605	23.6457	22.7528
chr19	46152509	46286510	9062	ENSMUSG00000025224	Gbf1	protein_coding	-0.242974	0.0164753	0.25746	2270	2625	2820	1568	2594	3633	11.739	10.6785	12.4492	12.598	14.5501	14.3125
chr10	75212073	75312399	6075	ENSMUSG00000033444	Specc1l	protein_coding	-0.233399	0.0167212	0.257866	1990	2470	2379	1415	2077	3402	15.3501	14.9875	15.6654	16.9577	17.3775	19.9912
chr11	101246028	101259546	3301	ENSMUSG00000001240	Ramp2	protein_coding	0.234191	0.0166261	0.257866	1222	1660	1484	688	1029	1392	17.3449	18.5346	17.9813	15.1719	15.8418	15.0517
chr11	20302180	20332713	3926	ENSMUSG00000020142	Slc1a4	protein_coding	-0.268533	0.0166307	0.257866	736	988	893	524	901	1259	8.78403	9.27571	9.09817	9.71624	11.6636	11.4469
chr11	97362551	97398542	7265	ENSMUSG00000038485	Socs7	protein_coding	-0.301342	0.0167186	0.257866	389	449	461	305	433	609	2.50918	2.27825	2.53845	3.05655	3.02942	2.99257
chr13	81064684	81065803	1119	ENSMUSG00000043889	Gm8399	pseudogene	-0.247162	0.0167689	0.257866	958	1182	1103	663	1081	1533	40.0889	38.9091	39.4022	43.1046	49.0654	48.8704
chr14	31001393	31012441	2521	ENSMUSG00000021916	Glt8d1	protein_coding	-0.254895	0.0167508	0.257866	1362	1870	1376	1026	1450	2154	25.311	27.3368	21.8292	29.6231	29.2274	30.4946
chr16	94370618	94469222	15134	ENSMUSG00000040785	Ttc3	protein_coding	-0.246433	0.0167412	0.257866	3357	4242	3353	2269	3374	5521	10.3955	10.3333	8.86369	10.9164	11.3326	13.0244
chr8	94179089	94180325	540	ENSMUSG00000031765	Mt1	protein_coding	0.674864	0.0165508	0.257866	2332	3295	4442	1408	1704	1914	202.026	224.548	328.507	189.51	160.118	126.318
chr9	20770050	20815067	6809	ENSMUSG00000004098	Col5a3	protein_coding	-0.306665	0.0166318	0.257866	713	981	1111	704	936	1214	4.90704	5.31096	6.52725	7.52754	6.98709	6.36493
chr14	7817957	7951588	9100	ENSMUSG00000025278	Flnb	protein_coding	-0.258964	0.0169406	0.259586	8905	10324	12672	6964	10701	14553	45.8587	41.8225	55.7083	55.7182	59.7727	57.0933
chr5	138164583	138172422	4426	ENSMUSG00000029730	Mcm7	protein_coding	0.222137	0.0169399	0.259586	3911	4451	4678	2168	3075	4112	41.4052	37.068	42.278	35.6597	35.3104	33.1639
chr7	43579610	43593235	4706	ENSMUSG00000030469	Zfp719	protein_coding	-0.310833	0.0171282	0.261997	437	576	430	336	456	722	4.35125	4.51159	3.655	5.19784	4.9248	5.47665
chr7	67647410	67726576	6343	ENSMUSG00000030555	Ttc23	protein_coding	0.300183	0.017186	0.262125	451	587	537	225	359	497	3.33189	3.41135	3.38668	2.58254	2.87673	2.79715
chr8	85060055	85067124	3383	ENSMUSG00000008167	Fbxw9	protein_coding	0.352059	0.017197	0.262125	484	736	776	339	400	534	6.70335	8.0186	9.17476	7.29453	6.00893	5.63421
chr11	98203059	98278504	11730	ENSMUSG00000003119	Cdk12	protein_coding	-0.326197	0.0172907	0.2626	648	687	721	402	700	1155	2.58891	2.1591	2.45903	2.49528	3.03341	3.51535
chr12	110737944	110804238	5593	ENSMUSG00000037957	Wdr20	protein_coding	0.281189	0.0173106	0.2626	642	907	728	357	474	745	5.37885	5.97773	5.20682	4.64701	4.30748	4.75506
chr13	41309916	41487320	4712	ENSMUSG00000021365	Nedd9	protein_coding	-0.261572	0.0173795	0.2626	1028	1109	1048	674	1038	1560	10.2229	8.67532	8.89667	10.4133	11.1961	11.8181
chr2	164053540	164071169	3040	ENSMUSG00000018322	Tomm34	protein_coding	-0.324089	0.0173604	0.2626	408	491	598	363	499	708	6.28812	5.95273	7.86771	8.69196	8.34164	8.31264
chr8	22476700	22569607	3649	ENSMUSG00000037656	Slc20a2	protein_coding	0.306683	0.0173373	0.2626	784	1124	1180	497	710	840	10.067	11.3534	12.9346	9.91497	9.88856	8.21691
chr18	56707813	56753424	2962	ENSMUSG00000024590	Lmnb1	protein_coding	0.213862	0.0175507	0.264725	2594	3295	3016	1346	2109	3076	41.0313	40.9992	40.7252	33.0781	36.1837	37.0661
chr11	101253707	101259549	1642	ENSMUSG00000078656	Vps25	protein_coding	0.23314	0.0176902	0.264887	1218	1672	1469	689	1027	1388	34.7445	37.5189	35.7724	30.5358	31.7761	30.163
chr11	48861968	48871683	5810	ENSMUSG00000046879	Irgm1	protein_coding	-0.25116	0.0176734	0.264887	1865	2490	2119	1256	2123	3252	15.042	15.7979	14.5896	15.7386	18.5723	19.9812
chr12	76255232	76319820	3324	ENSMUSG00000021048	Mthfd1	protein_coding	0.240323	0.0178214	0.264887	1816	2126	2346	983	1459	2053	25.5977	23.5734	28.2293	21.5273	22.3065	22.0455
chr13	46669522	46678056	3827	ENSMUSG00000069237	C78339	protein_coding	-0.259289	0.017785	0.264887	1807	2224	1858	1227	1771	3089	22.124	21.4197	19.4195	23.34	23.5187	28.8116
chr16	90925809	90934927	1360	ENSMUSG00000022972	1110004E09Rik	protein_coding	0.286237	0.0177257	0.264887	649	835	653	320	482	676	22.3493	22.6193	19.1963	17.1206	18.0035	17.7342
chr4	101419277	101466995	4646	ENSMUSG00000028527	Ak4	protein_coding	-0.26057	0.0178419	0.264887	895	1087	942	607	926	1472	9.02666	8.62399	8.11039	9.51138	10.1299	11.3099
chr6	131364858	131388450	1862	ENSMUSG00000030189	Ybx3	protein_coding	0.248476	0.0178078	0.264887	5934	7805	8580	3731	5138	6642	149.283	154.458	184.263	145.828	140.2	127.294
chr6	5483351	5496309	3511	ENSMUSG00000019577	Pdk4	protein_coding	-0.277624	0.0177644	0.264887	1533	1781	1600	945	1638	2605	20.4581	18.6965	18.2276	19.5932	23.7097	26.4835
chr7	141160328	141172851	1911	ENSMUSG00000038650	Rnh1	protein_coding	0.274857	0.0177941	0.264887	6199	8373	8810	4134	5199	6336	151.953	161.452	184.354	157.438	138.229	118.318
chr9	22099281	22109630	2368	ENSMUSG00000001349	Cnn1	protein_coding	-0.356754	0.0178859	0.264887	300	449	414	316	418	473	5.93517	6.98767	6.99196	9.71292	8.96972	7.12883
chr9	57940113	57962864	3296	ENSMUSG00000038264	Sema7a	protein_coding	-0.286637	0.0178973	0.264887	1003	1384	1474	924	1360	1583	14.258	15.4763	17.8872	20.4071	20.9695	17.1429
chr4	63544772	63550750	1135	ENSMUSG00000039105	Atp6v1g1	protein_coding	0.226385	0.0179655	0.264991	1878	2366	2102	1076	1485	1943	77.4808	76.787	74.0317	68.9702	66.4532	61.0684
chr6	84618487	85069513	11187	ENSMUSG00000033769	Exoc6b	protein_coding	-0.255741	0.0179492	0.264991	1078	1376	1257	727	1281	1779	4.51589	4.53437	4.49517	4.73162	5.82055	5.67735
chr3	138217823	138233382	3369	ENSMUSG00000055301	Adh7	protein_coding	0.253403	0.0180709	0.266093	823	1066	924	455	645	871	11.4458	11.6622	10.97	9.83126	9.72965	9.22806
chr19	46075863	46085528	3634	ENSMUSG00000015176	Nolc1	protein_coding	0.212707	0.0181666	0.266597	3334	4217	4203	1927	2835	3702	42.9871	42.7711	46.2614	38.6016	39.6475	36.3625
chr8	94386438	94395377	2333	ENSMUSG00000031770	Herpud1	protein_coding	0.228764	0.0181544	0.266597	1442	1887	1845	850	1198	1637	28.9562	29.8073	31.6271	26.5183	26.093	25.0421
chr12	105032689	105040910	930	ENSMUSG00000021102	Glrx5	protein_coding	0.264714	0.0183608	0.268087	1034	1231	1269	617	751	1072	52.0532	48.7483	54.535	48.2573	41.007	41.1119
chr17	66111546	66120503	2986	ENSMUSG00000024101	Wash	protein_coding	0.313534	0.018352	0.268087	972	1356	1550	659	809	1086	15.2513	16.7369	20.7616	16.0649	13.7683	12.9813
chr3	115710433	115715055	3029	ENSMUSG00000045092	S1pr1	protein_coding	-0.275274	0.0183215	0.268087	656	828	868	482	799	1145	10.147	10.0749	11.4615	11.5833	13.4052	13.4923
chr10	80685256	80701820	2644	ENSMUSG00000003348	Mob3a	protein_coding	-0.240988	0.0184419	0.268263	1013	1396	1375	855	1174	1714	17.9498	19.4586	20.7989	23.5379	22.5637	23.137
chr11	99932162	99933109	948	ENSMUSG00000086688	Gm11560	processed_pseudogene	0.304329	0.0185016	0.268263	528	657	720	315	400	568	26.0762	25.5241	30.355	24.1697	21.427	21.37
chr3	122538719	122619667	5408	ENSMUSG00000039735	Fnbp1l	protein_coding	-0.235194	0.0185276	0.268263	1607	1948	1872	1111	1677	2696	13.9244	13.2777	13.8469	14.9563	15.761	17.7961
chr4	106561038	106589113	4028	ENSMUSG00000034926	Dhcr24	protein_coding	0.263395	0.0184105	0.268263	2139	2800	3165	1320	1860	2414	24.8823	25.6219	31.4297	23.8564	23.4684	21.3925
chr4	128654702	128752881	7064	ENSMUSG00000028796	Phc2	protein_coding	0.283714	0.018466	0.268263	1704	2114	2355	1049	1428	1670	11.3041	11.0317	13.3365	10.8116	10.275	8.43969
chr1	136268123	136346104	9195	ENSMUSG00000041570	Camsap2	protein_coding	-0.280798	0.0186659	0.268796	986	1073	1045	620	1021	1633	5.02522	4.30182	4.54654	4.90931	5.64409	6.34029
chr2	164456964	164479638	4958	ENSMUSG00000045503	Sys1	protein_coding	0.288817	0.0186741	0.268796	628	763	811	371	474	651	5.93529	5.67259	6.5432	5.44763	4.85905	4.68715
chr2	164879304	164894454	6544	ENSMUSG00000039849	Pcif1	protein_coding	0.333269	0.0187046	0.268796	664	806	956	418	517	637	4.75483	4.54022	5.84402	4.65044	4.01558	3.47498
chr2	90429754	90580647	8352	ENSMUSG00000025314	Ptprj	protein_coding	-0.334421	0.0186303	0.268796	326	501	398	249	423	648	1.82916	2.21129	1.90636	2.17062	2.57434	2.76984
chr3	31095058	31122577	9694	ENSMUSG00000027660	Skil	protein_coding	-0.240523	0.0187194	0.268796	1227	1610	1257	902	1287	1888	5.93162	6.12251	5.18741	6.77464	6.74836	6.95306
chr7	119853163	119896291	6203	ENSMUSG00000048787	Dcun1d3	protein_coding	-0.266371	0.0188188	0.269778	621	732	633	446	646	926	4.69134	4.35001	4.08221	5.23469	5.29332	5.32919
chr2	34777556	34799912	3814	ENSMUSG00000070953	Rabepk	protein_coding	0.306464	0.0189498	0.269901	945	1354	1150	632	697	927	11.6095	13.0851	12.0605	12.0629	9.28765	8.67576
chr7	28305516	28312072	2684	ENSMUSG00000003438	Timm50	protein_coding	0.314606	0.0189519	0.269901	957	1377	1429	666	788	994	16.7049	18.9078	21.2937	18.0617	14.9193	13.218
chr8	70894722	70897443	1291	ENSMUSG00000045128	Rpl18a	protein_coding	0.302176	0.0189145	0.269901	10370	13720	16158	7006	8896	10483	376.178	391.51	500.367	394.853	350.026	289.698
chrX	95420318	95444872	8496	ENSMUSG00000050332	Amer1	protein_coding	-0.318811	0.0188932	0.269901	389	425	395	256	416	623	2.14566	1.84406	1.85992	2.19383	2.48883	2.61785
chr14	31170930	31216946	13198	ENSMUSG00000021910	Nisch	protein_coding	-0.239307	0.0190929	0.271463	3675	4375	4947	3078	4065	5614	13.0495	12.2205	14.9956	16.9807	15.6562	15.1864
chr10	79736123	79746581	4685	ENSMUSG00000020329	Polrmt	protein_coding	0.451886	0.0191858	0.272338	418	578	874	288	389	428	4.18072	4.54754	7.4623	4.47526	4.22002	3.2611
chr5	31193227	31198900	2791	ENSMUSG00000029146	Snx17	protein_coding	0.223384	0.0193864	0.274736	2708	3380	3510	1491	2348	3072	45.458	44.6326	50.2985	38.8857	42.7514	39.2851
chr3	105704599	105720842	4781	ENSMUSG00000048458	Fam212b	protein_coding	-0.260546	0.0195175	0.276142	569	709	687	456	608	915	5.57673	5.46623	5.74792	6.94357	6.46341	6.83178
chr9	40800984	40805200	4156	ENSMUSG00000015656	Hspa8	protein_coding	-0.189115	0.0195868	0.276672	33453	41321	35539	23786	32883	49577	377.165	366.473	342.049	416.648	402.123	425.816
chr2	130171414	130179403	1976	ENSMUSG00000027404	Snrpb	protein_coding	0.323739	0.0196541	0.27672	4443	6037	7158	3161	3669	4484	105.329	112.581	144.86	116.425	94.3428	80.9806
chr7	81213596	81334533	4045	ENSMUSG00000025584	Pde8a	protein_coding	-0.263537	0.0196261	0.27672	741	1045	1057	605	949	1321	8.58359	9.5223	10.4523	10.8882	11.9236	11.6573
chr10	75771230	75773414	773	ENSMUSG00000001666	Ddt	protein_coding	0.329844	0.019858	0.276721	584	720	710	348	456	497	35.363	34.296	36.7013	32.739	29.9496	22.9265
chr12	78748947	78840711	5512	ENSMUSG00000021112	Mpp5	protein_coding	-0.261833	0.0200711	0.276721	869	1097	888	588	920	1422	7.38769	7.33618	6.44449	7.76635	8.48335	9.20945
chr13	97241105	97253039	4742	ENSMUSG00000041773	Enc1	protein_coding	-0.243613	0.0201102	0.276721	1475	1823	1861	1033	1647	2567	14.5752	14.1705	15.6984	15.859	17.6526	19.3239
chr15	12117831	12185683	5911	ENSMUSG00000022201	Zfr	protein_coding	-0.220834	0.0200467	0.276721	4062	5095	4390	2747	4130	6685	32.202	31.7732	29.7094	33.8339	35.5127	40.3728
chr15	80173721	80215519	4665	ENSMUSG00000042428	Mgat3	protein_coding	-0.26216	0.0200923	0.276721	673	789	828	493	728	1119	6.76001	6.23424	7.09985	7.69361	7.93148	8.56264
chr17	35865593	35875596	4317	ENSMUSG00000034595	Ppp1r18	protein_coding	-0.215744	0.019934	0.276721	2498	3187	3087	2028	2774	3637	27.1136	27.2114	28.6034	34.199	32.6581	30.0734
chr19	46329812	46338660	1941	ENSMUSG00000036748	Cuedc2	protein_coding	0.30353	0.0197444	0.276721	2865	4167	4292	1982	2537	2849	69.1436	79.1089	88.4248	74.316	66.4108	52.38
chr19	53529109	53542431	2473	ENSMUSG00000034765	Dusp5	protein_coding	-0.309102	0.0199361	0.276721	431	471	493	287	496	699	8.16497	7.01896	7.9728	8.44714	10.1918	10.0879
chr2	18195654	18392830	11651	ENSMUSG00000026740	Dnajc1	protein_coding	-0.25689	0.0199551	0.276721	1286	1599	1264	900	1250	2091	5.1727	5.0594	4.3402	5.62432	5.45352	6.40731
chr3	99240381	99354259	3747	ENSMUSG00000027868	Tbx15	protein_coding	-0.225987	0.0200051	0.276721	1800	2131	1945	1216	1815	2855	22.5087	20.9621	20.7627	23.6245	24.6175	27.1975
chr4	123349633	123684360	26689	ENSMUSG00000028649	Macf1	protein_coding	-0.230017	0.0201646	0.276721	2784	3098	3205	1850	2892	4417	4.88875	4.27941	4.80444	5.0472	5.5083	5.90882
chr4	44981395	44990734	1603	ENSMUSG00000035637	Grhpr	protein_coding	0.373814	0.0201493	0.276721	540	697	845	356	449	489	15.7785	16.0206	21.0773	16.1612	14.2302	10.885
chr4	53030787	53159895	10363	ENSMUSG00000015243	Abca1	protein_coding	-0.358596	0.020036	0.276721	392	464	489	248	486	778	1.7727	1.6506	1.88775	1.74242	2.38384	2.68024
chr5	139823592	139826885	2893	ENSMUSG00000029551	Psmg3	protein_coding	0.365012	0.0200979	0.276721	421	661	655	293	373	420	6.81805	8.42082	9.05537	7.37219	6.55206	5.18171
chr5	38526814	38561666	2948	ENSMUSG00000005103	Wdr1	protein_coding	-0.183419	0.0197604	0.276721	11893	15374	14591	8764	13033	18198	189.014	192.204	197.958	216.399	224.666	220.329
chr8	85017934	85025278	1250	ENSMUSG00000052456	Asna1	protein_coding	0.274625	0.0201632	0.276721	2989	3784	4042	1936	2403	2920	111.981	111.518	129.271	112.688	97.6481	83.3389
chr11	35769484	35791285	7376	ENSMUSG00000018846	Pank3	protein_coding	-0.239733	0.0202187	0.27687	1612	2081	1715	1108	1669	2699	10.2415	10.4002	9.30139	10.9367	11.5012	13.0631
chr19	11770415	11774944	1122	ENSMUSG00000024683	Mrpl16	protein_coding	0.244052	0.0203407	0.27687	1068	1399	1321	650	850	1148	44.5726	45.9292	47.0638	42.1465	38.4775	36.4993
chr2	130906495	131030333	13208	ENSMUSG00000027312	Atrn	protein_coding	-0.246013	0.020367	0.27687	2083	2685	2499	1389	2390	3658	7.39088	7.49421	7.56937	7.65702	9.19804	9.88771
chr2	71271063	71367749	7342	ENSMUSG00000027010	Slc25a12	protein_coding	0.215558	0.0203447	0.27687	1714	2332	2191	1013	1443	2043	10.9399	11.7086	11.938	10.0453	9.98988	9.93383
chr6	124704381	124712178	1404	ENSMUSG00000004268	Emg1	protein_coding	0.22575	0.0202962	0.27687	2663	3436	2941	1595	2023	2769	88.8324	90.163	83.7495	82.6632	73.196	70.3669
chr9	110532597	110618633	8350	ENSMUSG00000044791	Setd2	protein_coding	-0.280328	0.0202513	0.27687	1561	1684	1501	943	1547	2539	8.76075	7.43455	7.19127	8.22244	9.41715	10.8554
chr11	69343273	69369406	8443	ENSMUSG00000018474	Chd3	protein_coding	-0.236175	0.0204399	0.277245	1911	2337	2553	1438	2110	3277	10.6069	10.2038	12.0967	12.4005	12.7029	13.8564
chr3	63976106	64022579	8105	ENSMUSG00000027823	Gmps	protein_coding	0.230889	0.0204585	0.277245	3590	4631	3778	1771	2675	4331	20.757	21.063	18.6474	15.9089	16.7759	19.0767
chr4	56802345	56809601	5574	ENSMUSG00000038827	Fam206a	protein_coding	-0.292464	0.0205232	0.277688	541	600	540	354	552	865	4.54809	3.96787	3.87536	4.62366	5.0334	5.53979
chr11	115814724	115823094	2458	ENSMUSG00000020781	Tsen54	protein_coding	0.366752	0.0211024	0.278065	383	467	515	246	267	347	7.2999	7.0018	8.37939	7.28458	5.51976	5.0384
chr13	12790822	12800078	850	ENSMUSG00000056457	Prl2c3	protein_coding	0.237157	0.0211923	0.278065	21970	25458	19813	10962	14555	22880	1209.98	1102.93	931.503	937.968	869.461	959.95
chr14	65919395	65953744	3405	ENSMUSG00000034463	Scara3	protein_coding	0.232405	0.0211401	0.278065	1214	1494	1489	633	995	1400	16.7052	16.1718	17.491	13.5328	14.8507	14.6759
chr15	102296293	102324356	6630	ENSMUSG00000058290	Espl1	protein_coding	0.279578	0.0209145	0.278065	1117	1421	1679	652	974	1276	7.89498	7.90071	10.1306	7.15972	7.46702	6.87059
chr17	24073680	24150924	10935	ENSMUSG00000024122	Pdpk1	protein_coding	-0.233822	0.0209316	0.278065	1885	2382	2114	1252	2051	3149	8.07848	8.03035	7.7341	8.3363	9.53399	10.281
chr17	44495987	44814797	8837	ENSMUSG00000039153	Runx2	protein_coding	-0.240635	0.0209278	0.278065	1238	1425	1442	846	1293	2022	6.56513	5.94446	6.52792	6.97018	7.43724	8.16863
chr19	8819401	8834142	5726	ENSMUSG00000071659	Hnrnpul2	protein_coding	-0.259407	0.0211003	0.278065	4312	5071	4741	2649	4668	7448	35.2881	32.6451	33.1212	33.6808	41.4354	46.4338
chr1	157412352	157420236	1410	ENSMUSG00000049881	2810025M15Rik	transcribed_processed_pseudogene	0.251842	0.0209001	0.278065	1067	1343	1310	654	804	1126	35.4417	35.0914	37.1456	33.7504	28.9665	28.4927
chr2	25359889	25365682	4071	ENSMUSG00000026956	Uap1l1	protein_coding	0.275831	0.0209982	0.278065	3231	4636	4460	2171	2810	3236	37.1883	41.9746	43.8218	38.8222	35.0805	28.3741
chr3	123267496	123365635	3856	ENSMUSG00000039234	Sec24d	protein_coding	-0.207027	0.0209332	0.278065	2857	3767	3657	2107	3303	4622	34.7166	36.0079	37.9349	39.778	43.5338	42.7861
chr4	132826929	132843169	2924	ENSMUSG00000028882	Ppp1r8	protein_coding	0.208146	0.0208006	0.278065	2163	2804	2477	1264	1713	2398	34.6583	35.343	33.8816	31.4665	29.7714	29.2715
chr4	135412308	135433853	5111	ENSMUSG00000059713	Rcan3	protein_coding	-0.265144	0.0211528	0.278065	571	669	623	396	616	893	5.23506	4.82488	4.87597	5.64069	6.12572	6.2371
chr4	45965334	46034761	3958	ENSMUSG00000035517	Tdrd7	protein_coding	-0.233577	0.0208453	0.278065	913	1190	1163	696	1035	1515	10.8084	11.0819	11.7532	12.8012	13.2899	13.6631
chr5	115341225	115343569	1088	ENSMUSG00000029535	Triap1	protein_coding	0.242131	0.0207475	0.278065	1116	1394	1318	657	872	1153	48.0301	47.1939	48.4229	43.9304	40.7058	37.8028
chr5	145128769	145140238	3201	ENSMUSG00000029623	Pdap1	protein_coding	0.204532	0.0208395	0.278065	2846	3912	3652	1724	2400	3429	41.6572	45.0432	45.6324	39.2052	38.1028	38.2356
chr6	83512905	83536265	1562	ENSMUSG00000059430	Actg2	protein_coding	-0.222794	0.0210579	0.278065	4367	5729	5425	3617	5095	6183	130.949	135.136	138.869	168.507	165.712	141.242
chr8	64947185	64969034	1123	ENSMUSG00000025521	Tmem192	protein_coding	0.261958	0.0206941	0.278065	901	1235	1090	564	701	949	37.5695	40.509	38.7993	36.5376	31.7044	30.1455
chr8	83715177	83726892	5155	ENSMUSG00000005481	Ddx39	protein_coding	0.236829	0.0210278	0.278065	5432	7003	6128	3371	4120	5387	49.3769	50.0752	47.5521	47.6073	40.6211	37.3041
chr8	84249906	84257326	3273	ENSMUSG00000004996	Mri1	protein_coding	0.35548	0.0206527	0.278065	534	735	873	372	423	566	7.64433	8.27675	10.6684	8.27355	6.56794	6.17248
chr9	66350450	66508775	27464	ENSMUSG00000038664	Herc1	protein_coding	-0.287439	0.0211814	0.278065	886	858	965	589	869	1394	1.51193	1.15175	1.40576	1.56158	1.60845	1.8122
chr14	54360841	54369669	2534	ENSMUSG00000000959	Oxa1l	protein_coding	0.24633	0.0213316	0.278608	1167	1634	1618	684	1055	1372	21.5759	23.7643	25.5367	19.6474	21.1564	19.3241
chr15	50654752	50890463	13380	ENSMUSG00000038679	Trps1	protein_coding	-0.302752	0.0214107	0.278608	738	904	653	479	761	1197	2.5849	2.49076	1.95249	2.6066	2.8911	3.19395
chr16	76403209	76403712	504	ENSMUSG00000050299	Gm9843	protein_coding	0.33904	0.0213617	0.278608	2152	2834	3283	1525	1703	1977	199.723	206.9	260.102	219.89	171.432	139.778
chr1	156366040	156366484	445	ENSMUSG00000078193	Gm2000	protein_coding	0.298794	0.0213649	0.278608	1564	2090	2167	1066	1230	1518	164.353	172.768	194.396	174.04	140.197	121.523
chr2	129800517	129832287	6195	ENSMUSG00000037885	Stk35	protein_coding	-0.268758	0.0214265	0.278608	562	704	673	397	676	910	4.2511	4.18902	4.34577	4.66559	5.54629	5.24387
chr4	152274232	152285337	3909	ENSMUSG00000042804	Gpr153	protein_coding	-0.298357	0.0214093	0.278608	392	529	509	355	490	604	4.69879	4.98804	5.2084	6.61119	6.3707	5.51547
chr8	125418063	125492710	6365	ENSMUSG00000001995	Sipa1l2	protein_coding	-0.332992	0.0214647	0.278688	338	352	412	265	403	494	2.48844	2.03858	2.58937	3.03115	3.21815	2.77065
chr15	96687394	96699698	4626	ENSMUSG00000022462	Slc38a2	protein_coding	-0.231223	0.0215418	0.278762	5788	6879	6468	3731	6022	9713	58.6281	54.8122	55.9286	58.7156	66.162	74.9507
chr2	10094593	10131396	3315	ENSMUSG00000037254	Itih2	protein_coding	-0.262331	0.0215668	0.278762	1079	1289	1037	699	1192	1584	15.2505	14.3314	12.512	15.3494	18.2738	17.0554
chr7	28041707	28050101	2169	ENSMUSG00000030603	Psmc4	protein_coding	0.221192	0.0215544	0.278762	4209	5113	4820	2487	3313	4202	90.9067	86.8695	88.8691	83.4533	77.6121	69.1383
chr15	73090392	73097554	2353	ENSMUSG00000068391	Chrac1	protein_coding	0.293876	0.0216641	0.279258	617	846	799	398	483	628	12.2844	13.25	13.5801	12.3113	10.4306	9.52523
chr6	6041218	6217173	3122	ENSMUSG00000015112	Slc25a13	protein_coding	0.25691	0.0216697	0.279258	727	1046	878	430	576	847	10.9104	12.3484	11.2483	10.0259	9.37601	9.68353
chr1	181896384	182019990	21452	ENSMUSG00000022995	Enah	protein_coding	-0.244387	0.0217569	0.279553	3177	3916	3407	2044	3302	5448	6.94074	6.72986	6.35401	6.93778	7.8245	9.06716
chr4	141066512	141078357	3095	ENSMUSG00000028923	Necap2	protein_coding	0.290544	0.0217484	0.279553	1566	2134	2258	1053	1319	1571	23.7065	25.4123	29.1801	24.766	21.6577	18.1175
chr10	127517123	127522444	2305	ENSMUSG00000025403	Shmt2	protein_coding	0.282022	0.02202	0.282268	2501	3327	3810	1623	2221	2627	50.8313	53.1918	66.1042	51.2492	48.9617	40.6746
chr2	105966709	106003549	1369	ENSMUSG00000027166	Dnajc24	protein_coding	0.331824	0.0220334	0.282268	416	528	403	224	285	376	14.2315	14.209	11.7692	11.9057	10.5753	9.79917
chr19	29714402	29805989	8134	ENSMUSG00000046138	9930021J03Rik	protein_coding	-0.337059	0.0220774	0.282298	526	608	539	329	532	1000	3.03043	2.75548	2.65091	2.94487	3.32446	4.38899
chr7	100706651	100841628	6632	ENSMUSG00000029461	Fam168a	protein_coding	-0.212052	0.0221334	0.282298	1907	2434	2301	1341	2118	3088	13.4746	13.5289	13.8794	14.7213	16.2324	16.6222
chr8	109591343	109608673	6326	ENSMUSG00000031730	Dhodh	protein_coding	0.342899	0.022131	0.282298	411	523	571	266	302	401	3.04453	3.04758	3.61079	3.06134	2.42648	2.26292
chr16	14109166	14159274	7765	ENSMUSG00000060657	Marf1	protein_coding	-0.254539	0.0221976	0.282702	1188	1492	1320	792	1255	2078	7.16961	7.08309	6.80049	7.42601	8.21512	9.55367
chr4	75941238	78211961	22702	ENSMUSG00000028399	Ptprd	protein_coding	-0.370628	0.0222333	0.282709	323	354	343	188	406	554	0.666801	0.574872	0.60447	0.602979	0.909097	0.871262
chr8	84856989	84869257	4538	ENSMUSG00000003808	Farsa	protein_coding	0.226962	0.0222633	0.282709	1559	2080	2088	941	1334	1802	16.0977	16.8949	18.4049	15.0958	14.9404	14.1748
chr5	124463265	124478366	1391	ENSMUSG00000029401	Rilpl2	protein_coding	0.313121	0.0223447	0.283327	546	766	759	367	428	563	18.3836	20.2881	21.8155	19.1979	15.6305	14.4408
chr10	81070035	81082559	5059	ENSMUSG00000004929	Thop1	protein_coding	0.324126	0.0224616	0.283585	965	1312	1426	643	835	902	8.93827	9.55949	11.2754	9.25312	8.38887	6.3647
chr13	44922079	45002096	1334	ENSMUSG00000057531	Dtnbp1	protein_coding	0.24056	0.0224632	0.283585	1263	1696	1684	797	1028	1429	44.3403	46.8377	50.469	43.4715	39.1453	38.2184
chr2	180171485	180176286	4457	ENSMUSG00000039041	Adrm1	protein_coding	0.334497	0.0224511	0.283585	628	850	1025	413	548	660	6.60232	7.02959	9.19914	6.74587	6.24896	5.28599
chr11	119288363	119300089	2122	ENSMUSG00000025580	Eif4a3	protein_coding	0.219601	0.022561	0.284407	2648	3437	3360	1646	2168	2887	58.4581	59.6872	63.3217	56.4557	51.9131	48.5533
chr13	51408618	51422797	4484	ENSMUSG00000067586	S1pr3	protein_coding	-0.203206	0.0227525	0.285162	1863	2341	2240	1343	2020	2916	19.4683	19.2438	19.9825	21.8043	22.8958	23.2138
chr14	45458792	45530118	3746	ENSMUSG00000037712	Fermt2	protein_coding	-0.20769	0.0226845	0.285162	6004	7797	6525	4064	6347	9657	75.0989	76.7176	69.6723	78.9765	86.1098	92.0197
chr15	79108972	79136897	6701	ENSMUSG00000033039	Micall1	protein_coding	-0.26776	0.0227035	0.285162	936	1191	1393	799	1157	1593	6.54558	6.55177	8.31592	8.68101	8.776	8.48659
chr18	41875696	41951194	724	ENSMUSG00000056671	Prelid2	protein_coding	-0.29638	0.0227522	0.285162	521	620	473	389	507	774	33.6803	31.5286	26.1028	39.0696	35.5498	38.1176
chr5	115110299	115119346	2269	ENSMUSG00000029545	Acads	protein_coding	0.359323	0.0227916	0.285241	1046	1421	1743	711	951	965	21.5965	23.0791	30.721	22.8072	21.2972	15.1783
chr11	120789201	120796403	3758	ENSMUSG00000025155	Dus1l	protein_coding	0.306128	0.0230545	0.285645	696	1026	1011	483	574	737	8.67788	10.063	10.7607	9.35627	7.7626	7.00031
chr15	77078990	77307053	7358	ENSMUSG00000033565	Rbfox2	protein_coding	-0.20698	0.0230021	0.285645	3793	4945	4873	2737	4419	6166	24.1569	24.7742	26.4936	27.0822	30.5262	29.9162
chr1	60482292	60567104	20498	ENSMUSG00000026014	Raph1	protein_coding	-0.250959	0.0229941	0.285645	1310	1494	1502	859	1368	2205	2.99513	2.68701	2.93157	3.05132	3.39251	3.84059
chr2	32757234	32762244	3050	ENSMUSG00000009563	Tor2a	protein_coding	0.34033	0.0229262	0.285645	589	833	852	408	479	555	9.04794	10.0659	11.1728	9.73746	7.98106	6.49491
chr3	88905107	88913999	5418	ENSMUSG00000068922	Msto1	protein_coding	0.324006	0.0229626	0.285645	939	1234	1553	604	839	994	8.12126	8.39551	11.4661	8.11606	7.87065	6.54922
chr4	141576062	141606096	4457	ENSMUSG00000006219	Fblim1	protein_coding	-0.241684	0.0230381	0.285645	1098	1463	1532	890	1366	1794	11.5435	12.0992	13.7494	14.5371	15.5768	14.3683
chr6	120364099	120444574	14185	ENSMUSG00000030180	Kdm5a	protein_coding	-0.235924	0.0229149	0.285645	1627	2095	1763	1108	1690	2753	5.37532	5.44472	4.97228	5.68732	6.05612	6.92896
chr2	30284231	30286334	2104	ENSMUSG00000075419	Dolk	protein_coding	0.272503	0.0231484	0.286399	583	749	757	301	473	695	12.9806	13.1184	14.3882	10.4122	11.4229	11.7884
chr9	98588730	98601660	3991	ENSMUSG00000032459	Mrps22	protein_coding	0.254616	0.0232446	0.28718	685	885	757	364	510	773	8.04224	8.17342	7.58698	6.63955	6.49452	6.91371
chr16	84774123	84825928	5872	ENSMUSG00000053062	Jam2	protein_coding	-0.239472	0.0233219	0.287455	1012	1149	1037	702	982	1529	8.07602	7.21292	7.06451	8.70372	8.5	9.29543
chr5	117282651	117287625	1771	ENSMUSG00000032959	Pebp1	protein_coding	0.217855	0.0233332	0.287455	5504	6470	6635	3276	4304	5654	145.577	134.615	149.81	134.619	123.474	113.924
chr4	127243784	127247809	1022	ENSMUSG00000042380	Smim12	protein_coding	0.343804	0.023484	0.288904	372	532	521	235	323	355	17.0429	19.1729	20.3763	16.7271	16.0507	12.3901
chr10	127063534	127067920	3249	ENSMUSG00000006728	Cdk4	protein_coding	0.219837	0.0235279	0.289034	14975	19480	18532	9471	12258	15513	215.953	220.982	228.141	212.197	191.736	170.425
chr3	104013259	104220374	6773	ENSMUSG00000052539	Magi3	protein_coding	-0.267956	0.023662	0.28986	766	1050	878	520	920	1341	5.29981	5.71473	5.18577	5.58967	6.90415	7.06815
chr3	55112108	55137322	5362	ENSMUSG00000036580	Spg20	protein_coding	-0.24355	0.0236442	0.28986	1459	1775	1869	1008	1672	2509	12.7504	12.2023	13.9433	13.6861	15.8488	16.7038
chr7	73426691	73541746	9656	ENSMUSG00000078671	Chd2	protein_coding	-0.231575	0.0236975	0.289884	978	1175	1086	667	1051	1520	4.7465	4.48587	4.49936	5.02934	5.53258	5.61983
chr16	36828385	36872721	5387	ENSMUSG00000022837	Iqcb1	protein_coding	0.303448	0.023731	0.289886	519	746	576	303	349	597	4.51457	5.10461	4.27719	4.09489	3.2928	3.95611
chr11	119942763	120006782	4992	ENSMUSG00000025372	Baiap2	protein_coding	0.331314	0.0238618	0.290345	873	1121	1482	569	746	954	8.19463	8.27743	11.8755	8.2981	7.5953	6.82196
chr13	93430097	93499808	8780	ENSMUSG00000021690	Jmy	protein_coding	-0.282817	0.023869	0.290345	439	598	533	317	527	787	2.34313	2.51078	2.42855	2.62871	3.05094	3.20002
chr7	90130232	90209447	4174	ENSMUSG00000039361	Picalm	protein_coding	-0.240817	0.0238108	0.290345	4879	6172	5362	3119	5250	8474	54.7711	54.503	51.3847	54.3985	63.9249	72.4693
chr15	76904071	76906318	862	ENSMUSG00000003970	Rpl8	protein_coding	0.313836	0.0239133	0.290476	32243	44168	47682	22732	27184	29288	1751.06	1886.9	2210.58	1918.03	1601.29	1211.72
chr4	40270591	40279421	659	ENSMUSG00000071014	Ndufb6	protein_coding	0.258306	0.023963	0.290673	1263	1737	1607	833	978	1339	89.6884	97.0303	97.4172	91.9028	75.329	72.4367
chr2	5951469	6056703	5474	ENSMUSG00000043241	Upf2	protein_coding	-0.301429	0.0240316	0.291098	872	938	795	508	898	1394	7.46464	6.31641	5.8096	6.75627	8.33796	9.09077
chr11	95666957	95680773	2805	ENSMUSG00000038845	Phb	protein_coding	0.215607	0.0241358	0.291952	1870	2363	2153	1100	1494	1967	31.2342	31.0476	30.6987	28.5452	27.0664	25.0287
chr10	31313382	31328204	3509	ENSMUSG00000000295	Hddc2	protein_coding	0.256555	0.0243686	0.292594	1414	1863	1388	798	1030	1404	18.8807	19.5685	15.8214	16.5548	14.9176	14.2818
chr13	5861489	5870393	4217	ENSMUSG00000000078	Klf6	protein_coding	-0.188086	0.0243462	0.292594	4679	6186	5280	3345	4947	7262	51.9904	54.0698	50.0831	57.7454	59.6215	61.4712
chr15	83089506	83116674	7393	ENSMUSG00000058586	Serhl	protein_coding	0.224678	0.0243201	0.292594	1186	1557	1379	677	981	1281	7.51765	7.76355	7.46188	6.6671	6.74461	6.18574
chr17	28313530	28326568	3183	ENSMUSG00000007570	Fance	protein_coding	0.396162	0.0243116	0.292594	412	546	715	265	379	384	6.06458	6.32224	8.98455	6.06039	6.05109	4.30606
chr18	34732997	34751533	1941	ENSMUSG00000044201	Cdc25c	protein_coding	0.258675	0.0242249	0.292594	1239	1591	1184	591	908	1358	29.9019	30.2045	24.393	22.1598	23.7686	24.9674
chr8	70758649	70760921	955	ENSMUSG00000035559	Mpv17l2	protein_coding	0.28194	0.0243913	0.292594	716	895	925	415	608	695	35.102	34.5157	38.7122	31.6095	32.3306	25.9567
chr8	85071757	85075162	2324	ENSMUSG00000060038	Dhps	protein_coding	0.217494	0.0244443	0.292825	1564	2072	1818	902	1311	1688	31.5276	32.8563	31.2849	28.2495	28.6647	25.9222
chr15	100387898	100425072	6354	ENSMUSG00000023030	Slc11a2	protein_coding	0.240695	0.0245353	0.292898	1160	1606	1594	698	927	1485	8.55498	9.31711	10.0354	7.99775	7.41535	8.34321
chr17	28177207	28205886	3991	ENSMUSG00000024220	Zfp523	protein_coding	0.416469	0.0245393	0.292898	341	526	592	250	307	310	4.00351	4.85788	5.93328	4.56013	3.90945	2.77264
chr19	5728087	5729653	1209	ENSMUSG00000024939	Fam89b	protein_coding	0.367403	0.0245517	0.292898	885	1164	1396	632	707	780	34.2795	35.4665	46.1598	38.0329	29.7031	23.0161
chr15	27466677	27594909	3608	ENSMUSG00000022265	Ank	protein_coding	-0.195149	0.0246502	0.293669	2916	3761	3607	2176	3065	4727	37.8684	38.4209	39.9874	43.9036	43.1729	46.765
chr10	79960152	79969246	2954	ENSMUSG00000035754	Wdr18	protein_coding	0.350453	0.0247671	0.293851	1206	1608	2091	829	1085	1182	19.1279	20.0623	28.3113	20.4279	18.6655	14.2818
chr19	5728088	5731732	3083	ENSMUSG00000079478	Sssca1	protein_coding	0.368662	0.0247385	0.293851	1100	1479	1794	806	887	987	16.7169	17.6809	23.274	19.0304	14.621	11.4268
chr5	137309899	137314241	1760	ENSMUSG00000023348	Trip6	protein_coding	0.330497	0.0247095	0.293851	1495	2011	2337	1049	1260	1405	39.7886	42.1021	53.0961	43.3754	36.373	28.4865
chr11	106156256	106160860	3707	ENSMUSG00000040699	Limd2	protein_coding	0.329044	0.0248931	0.293902	439	585	700	276	370	489	5.54883	5.81658	7.55304	5.41997	5.07259	4.70859
chr1	169949535	169969241	5104	ENSMUSG00000026675	Hsd17b7	protein_coding	-0.218559	0.0249408	0.293902	2133	2870	2420	1499	2526	3258	19.5827	20.727	18.9663	21.3813	25.1539	22.7865
chr1	170193420	170215397	8101	ENSMUSG00000026667	Uhmk1	protein_coding	-0.28021	0.0248355	0.293902	1921	2359	2165	1202	2052	3629	11.1125	10.7346	10.6913	10.8029	12.8752	15.9925
chr6	124815019	124829484	4621	ENSMUSG00000038429	Usp5	protein_coding	0.22819	0.0248999	0.293902	6311	8231	8275	4042	5267	6640	63.9948	65.6559	71.6311	63.6787	57.9297	51.2933
chr8	85299632	85308278	1653	ENSMUSG00000031697	Orc6	protein_coding	0.230139	0.0249146	0.293902	2085	2691	2135	1174	1461	2308	59.0809	59.9832	51.6447	51.6845	44.9037	49.8221
chr11	117849251	117855743	3402	ENSMUSG00000017716	Birc5	protein_coding	0.2005	0.0250417	0.29469	3369	4236	3670	1949	2513	3749	46.3998	45.8929	43.1487	41.704	37.5403	39.3347
chr12	55602929	55821167	7874	ENSMUSG00000021027	Ralgapa1	protein_coding	-0.282053	0.0252194	0.29638	810	953	904	530	825	1473	4.82071	4.46163	4.59284	4.90064	5.32563	6.67843
chr9	85842380	85847040	3828	ENSMUSG00000035274	Tpbg	protein_coding	-0.276514	0.0252975	0.296894	414	503	479	335	427	659	5.06748	4.84322	5.00511	6.3707	5.66905	6.145
chr1	20890606	20939650	5488	ENSMUSG00000025931	Paqr8	protein_coding	-0.314616	0.0256473	0.300594	271	346	369	220	328	491	2.31394	2.32399	2.68966	2.91848	3.03772	3.19382
chr4	95049034	95052222	3189	ENSMUSG00000052684	Jun	protein_coding	-0.293853	0.0257057	0.300871	464	642	723	437	603	823	6.81717	7.41986	9.06799	9.97513	9.60935	9.21152
chr3	89415472	89418383	1126	ENSMUSG00000028044	Cks1b	protein_coding	0.222185	0.0259015	0.302755	2598	3605	3353	1666	2210	2857	108.042	117.932	119.035	107.641	99.6864	90.5125
chr2	35340409	35340963	555	ENSMUSG00000075391	Gm13443	processed_pseudogene	-0.353283	0.0261646	0.305418	374	521	415	349	337	729	31.5263	34.5473	29.8632	45.7065	30.8122	46.8139
chr13	14063232	14199603	13702	ENSMUSG00000039219	Arid4b	protein_coding	-0.279079	0.0263257	0.306707	665	859	727	446	708	1212	2.27448	2.31115	2.12267	2.36999	2.62655	3.15798
chr16	20331303	20426394	10592	ENSMUSG00000022822	Abcc5	protein_coding	-0.224947	0.0263704	0.306707	1335	1594	1366	991	1366	1831	5.90662	5.5478	5.15935	6.81212	6.5554	6.17151
chr7	139995955	140036350	3085	ENSMUSG00000025474	Tubgcp2	protein_coding	0.233898	0.0263812	0.306707	952	1131	1135	531	744	1016	14.4583	13.5119	14.7151	12.5293	12.2559	11.7549
chr17	47368887	47381417	8079	ENSMUSG00000034729	Mrps10	protein_coding	0.234412	0.0265878	0.308696	978	1321	1127	583	738	1109	5.67289	6.02758	5.58054	5.25394	4.64315	4.90052
chr10	112925430	112929001	3572	ENSMUSG00000074748	Atxn7l3b	protein_coding	-0.227318	0.0266355	0.308836	4821	6091	5049	3126	4966	8055	63.2384	62.8502	56.5374	63.7065	70.6547	80.4924
chr8	95864134	95888547	2585	ENSMUSG00000031672	Got2	protein_coding	0.205732	0.0266909	0.309026	2968	3676	3575	1526	2456	3581	53.7913	52.4081	55.3109	42.9689	48.28	49.4422
chrX	70385877	70389417	1094	ENSMUSG00000045237	1110012L19Rik	protein_coding	0.211131	0.0267231	0.309026	2444	3169	2588	1266	1885	2875	104.608	106.699	94.5614	84.1874	87.5114	93.7445
chr9	71215789	71296243	2264	ENSMUSG00000013584	Aldh1a2	protein_coding	-0.185023	0.0267647	0.309094	4620	6137	5883	3498	5072	7360	95.5984	99.894	103.919	112.455	113.836	116.02
chr2	168893331	168955587	5918	ENSMUSG00000027551	Zfp64	protein_coding	0.417968	0.0269306	0.309363	287	414	535	207	250	287	2.27253	2.57871	3.61634	2.54654	2.14713	1.73123
chr4	59035088	59041903	1314	ENSMUSG00000038607	Gng10	protein_coding	0.222153	0.0268638	0.309363	1450	1752	1760	858	1123	1560	51.6796	49.1201	53.5489	47.5105	43.4132	42.3566
chr8	93809966	93969388	6785	ENSMUSG00000031748	Gnao1	protein_coding	-0.296368	0.0269028	0.309363	320	402	404	238	383	555	2.2101	2.18405	2.38194	2.55382	2.86914	2.92012
chr8	94819818	94838358	5691	ENSMUSG00000031781	Ciapin1	protein_coding	0.258438	0.0268853	0.309363	1160	1405	1441	682	959	1111	9.55146	9.10045	10.1289	8.72463	8.56488	6.96901
chr14	50824062	50870560	8168	ENSMUSG00000006281	Tep1	protein_coding	-0.278367	0.0271011	0.310909	687	916	1049	553	911	1260	3.94153	4.13407	5.13772	4.92929	5.66914	5.50711
chr6	87842615	87851106	2536	ENSMUSG00000030057	Cnbp	protein_coding	0.194174	0.0271887	0.311503	14530	18946	16074	8788	11247	15860	268.424	275.327	253.494	252.23	225.364	223.205
chr10	77290726	77418270	11272	ENSMUSG00000020262	Adarb1	protein_coding	-0.305047	0.027563	0.311612	343	419	464	268	450	555	1.42604	1.37033	1.6468	1.7311	2.02927	1.75782
chr15	32920723	33034730	3322	ENSMUSG00000022261	Sdc2	protein_coding	-0.178067	0.0272674	0.311612	8184	10930	9455	5887	8715	12698	115.428	121.267	113.84	129.001	133.323	136.435
chr17	73883908	73950182	4587	ENSMUSG00000024066	Xdh	protein_coding	0.209764	0.0275054	0.311612	2917	3800	3780	1593	2406	3743	29.7982	30.536	32.9634	25.2825	26.6587	29.1285
chr1	133619862	133661380	6031	ENSMUSG00000102976	Zc3h11a	protein_coding	-0.207691	0.027528	0.311612	3515	4165	3960	2308	3639	5605	27.3112	25.4569	26.2662	27.8614	30.6682	33.1769
chr2	113327736	113716767	15397	ENSMUSG00000044042	Fmn1	protein_coding	-0.224084	0.0275934	0.311612	1454	1840	1686	1012	1503	2478	4.42565	4.4056	4.38083	4.78568	4.96206	5.74591
chr4	107802261	107876840	10514	ENSMUSG00000028613	Lrp8	protein_coding	-0.243415	0.0274571	0.311612	582	719	677	437	616	926	2.59412	2.52099	2.57598	3.02622	2.9781	3.1443
chr4	140700541	140723220	4155	ENSMUSG00000040945	Rcc2	protein_coding	0.281825	0.0273685	0.311612	2839	3596	4515	1855	2426	3113	32.016	31.9004	43.4656	32.501	29.6745	26.744
chr5	124116089	124118196	1438	ENSMUSG00000029404	Arl6ip4	protein_coding	0.30081	0.0273852	0.311612	819	1092	1114	557	634	793	26.6747	27.9778	30.9733	28.1853	22.3973	19.6759
chr5	86110720	86172803	6726	ENSMUSG00000035898	Uba6	protein_coding	-0.258973	0.0274561	0.311612	1118	1357	1025	727	1137	1723	7.78928	7.4372	6.09629	7.86938	8.59224	9.14505
chr7	45215753	45233635	4668	ENSMUSG00000030796	Tead2	protein_coding	0.26135	0.0274694	0.311612	678	848	855	386	568	695	6.80585	6.69612	7.32666	6.01993	6.18432	5.31475
chr9	50603901	50605320	527	ENSMUSG00000039016	Timm8b	protein_coding	0.220239	0.0273049	0.311612	1085	1388	1298	634	863	1206	96.3103	96.9185	98.3568	87.4345	83.0892	81.5522
chr17	25240170	25242798	1192	ENSMUSG00000015126	Tsr3	protein_coding	0.273725	0.0276474	0.311816	587	823	779	359	512	621	23.0608	25.4338	26.1253	21.912	21.8171	18.5855
chr10	59987409	60003135	4890	ENSMUSG00000020107	Anapc16	protein_coding	0.207871	0.027835	0.313523	2254	2881	2735	1386	1784	2479	21.599	21.7169	22.3729	20.6345	18.5423	18.0968
chr11	3125904	3131004	1757	ENSMUSG00000082286	Pisd-ps1	transcribed_unprocessed_pseudogene	-0.238765	0.0280229	0.314415	1455	1697	1702	1195	1563	1957	38.7901	35.5889	38.7351	49.4968	45.1968	39.7461
chr19	38055025	38074425	2778	ENSMUSG00000024989	Cep55	protein_coding	0.215086	0.0280064	0.314415	2319	2819	2319	1181	1687	2593	39.1101	37.3988	33.3869	30.9449	30.8599	33.3147
chr4	57943373	57956411	1051	ENSMUSG00000028367	Txn1	protein_coding	0.202861	0.0280001	0.314415	17212	21372	20045	10647	13195	18152	766.818	748.998	762.349	736.952	637.619	616.071
chr10	39732118	39875211	13293	ENSMUSG00000019841	Rev3l	protein_coding	-0.272073	0.0281989	0.31476	1036	1217	989	669	985	1744	3.65242	3.3751	2.97649	3.66436	3.76659	4.68396
chr2	127103809	127133954	4307	ENSMUSG00000034906	Ncaph	protein_coding	0.204837	0.0281642	0.31476	1814	2283	2209	971	1515	2151	19.7351	19.5381	20.5156	16.4124	17.8774	17.8274
chr6	124829547	124833701	2866	ENSMUSG00000023505	Cdca3	protein_coding	0.192099	0.0281446	0.31476	3692	4360	4236	2109	2891	3995	60.3547	56.0674	59.1142	53.5644	51.2611	49.7521
chr7	12922290	12926686	1734	ENSMUSG00000012848	Rps5	protein_coding	0.300641	0.0280914	0.31476	16516	23544	25604	12155	13891	16416	446.151	500.302	590.435	510.133	407.007	337.824
chr13	41016250	41022575	945	ENSMUSG00000021361	Tmem14c	protein_coding	0.220579	0.0282734	0.31479	1891	2558	2166	1174	1455	2062	93.6865	99.6921	91.6075	90.3659	78.1879	77.8251
chr2	180589245	180595836	2580	ENSMUSG00000049401	Ogfr	protein_coding	0.259373	0.0282741	0.31479	1283	1563	1616	793	1021	1234	23.2978	22.3266	25.0505	22.3724	20.1097	17.0706
chr12	17544873	17551502	2547	ENSMUSG00000011179	Odc1	protein_coding	0.187506	0.0285947	0.316861	7540	8953	7860	4156	5629	8190	138.691	129.545	123.42	118.769	112.305	114.764
chr18	84667470	84685633	2119	ENSMUSG00000024644	Cndp2	protein_coding	0.184912	0.0286063	0.316861	3444	4426	4069	1894	2889	4095	76.1385	76.971	76.7919	65.0537	69.2754	68.9668
chr5	32789218	32854256	11004	ENSMUSG00000054280	Prr14l	protein_coding	-0.276638	0.0285696	0.316861	620	640	668	394	657	959	2.64045	2.14408	2.42857	2.60696	3.03489	3.11136
chr8	25154552	25201449	7695	ENSMUSG00000065954	Tacc1	protein_coding	-0.203793	0.0285485	0.316861	2344	3091	2894	1675	2555	3954	14.2748	14.8076	15.0452	15.8481	16.8769	18.344
chr10	81264713	81266934	825	ENSMUSG00000034932	Mrpl54	protein_coding	0.244318	0.0286591	0.317041	1370	1748	1566	847	1045	1347	77.7351	78.0212	75.8534	74.6674	64.3137	58.225
chr12	108370957	108539617	7436	ENSMUSG00000058070	Eml1	protein_coding	-0.216434	0.0286982	0.31707	1365	1774	1837	1063	1552	2261	8.60224	8.79442	9.88268	10.4079	10.6087	10.8549
chr15	80948490	80970947	4398	ENSMUSG00000022407	Adsl	protein_coding	0.228049	0.0287885	0.317662	2066	2585	2739	1266	1736	2212	22.0117	21.665	24.9116	20.956	20.0615	17.9537
chr6	30366380	30391028	4601	ENSMUSG00000039130	Zc3hc1	protein_coding	0.208125	0.0288822	0.318291	1512	1829	1649	800	1143	1717	15.3986	14.6527	14.3363	12.6582	12.626	13.3213
chr15	98931425	98934565	1875	ENSMUSG00000023004	Tuba1b	protein_coding	0.198396	0.0289969	0.318697	10396	12896	13122	6313	8697	11269	259.723	253.439	279.853	245.036	235.67	214.474
chr2	127240938	127247816	3197	ENSMUSG00000003662	Ciao1	protein_coding	0.217239	0.0289928	0.318697	1374	1745	1686	821	1124	1487	20.1365	20.1172	21.0932	18.6936	17.8672	16.6018
chr3	89939481	89963508	8561	ENSMUSG00000060671	Atp8b2	protein_coding	-0.202736	0.0290406	0.318697	2493	3040	3069	1744	2677	4024	13.6466	13.0903	14.3412	14.832	15.8943	16.7805
chr4	94942040	94979100	8946	ENSMUSG00000062627	Mysm1	protein_coding	-0.299426	0.0290674	0.318697	503	615	451	331	515	812	2.63492	2.53425	2.0168	2.69388	2.92615	3.24042
chr6	30047988	30153458	10282	ENSMUSG00000058440	Nrf1	protein_coding	0.25122	0.0291028	0.318697	893	1140	1214	557	715	989	4.07013	4.0873	4.72348	3.94424	3.53471	3.43399
chr18	36281097	36301521	14943	ENSMUSG00000043991	Pura	protein_coding	-0.240948	0.0291433	0.318739	1361	1565	1333	866	1342	2129	4.26843	3.86099	3.56884	4.21967	4.56513	5.08664
chr19	46886831	47015153	4475	ENSMUSG00000025041	Nt5c2	protein_coding	0.2283	0.0293229	0.319478	1171	1380	1193	586	897	1215	12.2615	11.3669	10.6638	9.53312	10.1876	9.69189
chr2	105386291	105399319	3196	ENSMUSG00000005973	Rcn1	protein_coding	-0.211094	0.0292582	0.319478	4045	4890	4083	2670	3948	6306	59.2997	56.392	51.0976	60.813	62.7772	70.4261
chr2	26905262	26910677	3614	ENSMUSG00000015776	Med22	protein_coding	0.20666	0.0293582	0.319478	1833	2244	2203	995	1411	2223	23.7646	22.8858	24.382	20.0421	19.842	21.956
chrX	48411046	48463132	6148	ENSMUSG00000031103	Elf4	protein_coding	-0.254552	0.0293486	0.319478	847	1042	1091	586	969	1506	6.45588	6.24762	7.09878	6.93938	8.011	8.74465
chr11	102402985	102407946	2756	ENSMUSG00000018677	Slc25a39	protein_coding	0.308052	0.0294857	0.320463	2007	2739	3402	1377	1843	2113	34.1183	36.6274	49.3698	36.3685	33.9826	27.3643
chr3	90476201	90488379	1973	ENSMUSG00000001016	Ilf2	protein_coding	0.19711	0.0295863	0.321154	4367	5370	4450	2409	3269	4700	103.684	100.295	90.1937	88.8623	84.1851	85.0105
chr2	131146324	131160081	2286	ENSMUSG00000027327	1700037H04Rik	protein_coding	0.292598	0.0296555	0.321303	889	1219	1343	594	782	914	18.2185	19.6512	23.4949	18.9125	17.3823	14.2693
chr5	25271798	25498783	20291	ENSMUSG00000038056	Kmt2c	protein_coding	-0.277362	0.0296741	0.321303	433	504	534	324	454	744	1.00009	0.915708	1.05288	1.16265	1.13736	1.30909
chr4	132768332	132778752	2993	ENSMUSG00000028884	Rpa2	protein_coding	0.235292	0.0297271	0.321475	1666	2017	1987	1022	1277	1660	26.0795	24.8374	26.5528	24.8557	21.6824	19.796
chr12	106010263	106077410	3796	ENSMUSG00000021115	Vrk1	protein_coding	0.227839	0.0298013	0.321475	979	1202	1129	560	711	1104	12.0842	11.6712	11.8964	10.7393	9.51911	10.3813
chr16	90738324	90749785	1464	ENSMUSG00000039956	Mrap	protein_coding	0.34801	0.0297657	0.321475	371	544	483	258	277	348	11.869	13.6903	13.1909	12.8236	9.61191	8.48133
chr18	32067734	32104331	9623	ENSMUSG00000024384	Iws1	protein_coding	-0.228398	0.0299179	0.322333	1376	1643	1535	891	1464	2238	6.701	6.29409	6.3814	6.7414	7.73309	8.30284
chr12	31265234	31329644	9917	ENSMUSG00000002900	Lamb1	protein_coding	-0.218542	0.0299821	0.322534	4747	5959	6532	3462	5593	8030	22.4322	22.1514	26.3503	25.4174	28.6674	28.9077
chr1	58029931	58106413	8690	ENSMUSG00000063558	Aox1	protein_coding	-0.294991	0.0300481	0.322534	345	542	420	283	417	657	1.86048	2.29922	1.9335	2.37107	2.43912	2.69909
chr7	3693375	3701023	2416	ENSMUSG00000035585	Tsen34	protein_coding	0.308206	0.030044	0.322534	1292	1667	1954	858	1124	1216	25.0532	25.4279	32.3453	25.8487	23.6405	17.963
chr13	24751845	24761923	1465	ENSMUSG00000006715	Gmnn	protein_coding	0.260742	0.0300999	0.32269	1061	1370	1062	616	702	1106	33.9202	34.4539	28.9837	30.5967	24.3428	26.9366
chr9	109931458	110083946	10576	ENSMUSG00000032479	Map4	protein_coding	-0.198369	0.0302128	0.3235	6103	7336	7474	4171	6501	9878	27.0432	25.571	28.2718	28.7148	31.2453	33.3448
chr14	75896937	76010865	1467	ENSMUSG00000067995	Gtf2f2	protein_coding	0.243503	0.030304	0.323699	1050	1257	1048	572	705	1103	33.5228	31.569	28.5627	28.3725	24.4135	26.827
chr9	50596338	50603849	1287	ENSMUSG00000000171	Sdhd	protein_coding	0.221468	0.030306	0.323699	4631	6033	4723	2743	3410	4739	168.514	172.691	146.712	155.074	134.588	131.369
chr19	9283238	9284494	1257	ENSMUSG00000067608	Pcna-ps2	protein_coding	0.25014	0.0303772	0.323923	807	1229	995	505	640	976	30.0656	36.0182	31.6451	29.2306	25.8623	27.7007
chr2	167035793	167063015	8189	ENSMUSG00000039501	Znfx1	protein_coding	-0.276483	0.030439	0.323923	476	631	648	348	598	871	2.72395	2.84051	3.16559	3.09402	3.7118	3.79714
chr6	138140316	138156755	2013	ENSMUSG00000008540	Mgst1	protein_coding	0.195373	0.0304026	0.323923	6681	8147	6794	3732	4916	7167	155.474	149.138	134.968	134.93	124.085	127.057
chr9	109978869	110081742	3378	ENSMUSG00000103508	Map4	protein_coding	-0.201642	0.0305791	0.325016	3741	4472	4565	2555	3993	6030	51.8891	48.7938	54.0525	55.0593	60.0729	63.7164
chr10	59702477	59864132	9234	ENSMUSG00000020111	Micu1	protein_coding	0.200411	0.0310269	0.327368	4723	6169	6281	2912	4104	5388	23.9694	24.628	27.2117	22.9605	22.5911	20.8311
chr11	53350833	53421830	13450	ENSMUSG00000049470	Aff4	protein_coding	-0.198526	0.0308696	0.327368	3142	3944	3432	2110	3228	4986	10.9478	10.8102	10.2084	11.4224	12.1996	13.2349
chr11	90476492	90638084	11834	ENSMUSG00000020546	Stxbp4	protein_coding	-0.328071	0.0309935	0.327368	301	325	297	190	313	500	1.192	1.01243	1.00404	1.169	1.34445	1.50843
chr13	112464070	112510086	11099	ENSMUSG00000021756	Il6st	protein_coding	-0.203119	0.0309771	0.327368	5802	7103	6464	3766	6067	9361	24.498	23.5923	23.2992	24.705	27.7855	30.1107
chr2	27886425	28039514	8490	ENSMUSG00000026837	Col5a1	protein_coding	-0.263997	0.0309058	0.327368	7493	9721	12241	6543	10116	12830	41.3593	42.2088	57.6795	56.1107	60.5644	53.9498
chr5	137650483	137684726	3802	ENSMUSG00000029722	Agfg2	protein_coding	0.27758	0.0309619	0.327368	473	709	651	281	430	546	5.82924	6.87339	6.84886	5.38032	5.74791	5.12612
chr9	44923131	44965600	8635	ENSMUSG00000059890	Ube4a	protein_coding	-0.224614	0.0310689	0.327412	1195	1430	1399	805	1265	1966	6.48533	6.10485	6.4814	6.78752	7.44638	8.12817
chr10	78393309	78393756	448	ENSMUSG00000064317	Gm10146	protein_coding	0.345745	0.0313116	0.327582	369	550	450	250	278	338	38.5174	45.1614	40.0986	40.5435	31.475	26.8777
chr13	86044816	86046904	1131	ENSMUSG00000017778	Cox7c	protein_coding	0.333032	0.0312854	0.327582	1079	1353	1596	761	819	970	44.6737	44.0659	56.4092	48.9515	36.7794	30.5948
chr16	37868389	37888858	8604	ENSMUSG00000034158	Lrrc58	protein_coding	-0.231186	0.0312669	0.327582	2114	2604	2471	1387	2233	3696	11.5141	11.1568	11.4891	11.7369	13.1918	15.3357
chr18	61192919	61211612	12370	ENSMUSG00000034320	Slc26a2	protein_coding	-0.269267	0.0311708	0.327582	561	685	594	359	637	907	2.12537	2.04144	1.92108	2.11309	2.61759	2.61773
chr7	30641001	30664937	3821	ENSMUSG00000094365	Gm21982	processed_transcript	0.305773	0.0311909	0.327582	1121	1399	1730	729	969	1094	13.7465	13.4952	18.11	13.8888	12.8884	10.2199
chr8	110846600	110882227	4053	ENSMUSG00000031753	Cog4	protein_coding	-0.20082	0.0313063	0.327582	1757	2331	2241	1436	1897	2729	20.3126	21.1987	22.1168	25.7928	23.7876	24.0349
chr19	45015176	45027104	2921	ENSMUSG00000035342	Lzts2	protein_coding	0.351617	0.0314201	0.328321	794	984	1400	536	681	805	12.7355	12.4156	19.1695	13.3571	11.8477	9.83644
chr10	80852825	80855209	468	ENSMUSG00000035215	Lsm7	protein_coding	0.366254	0.0315617	0.328615	330	462	426	228	240	288	32.9775	36.3179	36.3413	35.3989	26.0139	21.9251
chr2	3488850	3512814	8083	ENSMUSG00000051396	Hspa14	protein_coding	0.188629	0.031566	0.328615	2650	3285	2897	1483	2030	3012	15.3637	14.9817	14.3379	13.358	12.7655	13.303
chr7	79448791	79466362	6843	ENSMUSG00000039176	Polg	protein_coding	-0.246354	0.0315183	0.328615	882	1144	1290	744	1038	1522	6.03998	6.16265	7.54125	7.91572	7.71001	7.94011
chrX	105968084	106011906	4672	ENSMUSG00000031232	Magt1	protein_coding	-0.221676	0.0315997	0.328615	2462	3046	2397	1641	2415	3832	24.6927	24.0318	20.5228	25.5706	26.2717	29.2787
chr5	108629770	108647770	3875	ENSMUSG00000013495	Tmem175	protein_coding	0.286777	0.0316911	0.32917	415	513	559	236	323	463	5.01812	4.87961	5.77021	4.43359	4.2363	4.265
chr5	122421693	122444912	5119	ENSMUSG00000029466	Anapc7	protein_coding	0.213129	0.0318977	0.33092	2107	2807	2797	1345	1751	2408	19.2873	20.2127	21.8568	19.1285	17.3854	16.7922
chr4	118620799	118627776	3553	ENSMUSG00000028729	Ebna1bp2	protein_coding	0.201138	0.0319369	0.33093	1862	2335	2242	1119	1472	2075	24.5549	24.2226	25.2396	22.9266	21.0551	20.846
chr7	78783119	78792989	2172	ENSMUSG00000030611	Mrps11	protein_coding	0.334475	0.0321445	0.332684	443	683	670	317	386	441	9.55478	11.5881	12.3361	10.6225	9.03015	7.24604
chr3	97689824	97888707	16508	ENSMUSG00000038170	Pde4dip	protein_coding	-0.219538	0.0321878	0.332735	1231	1585	1515	853	1389	2069	3.49473	3.53965	3.6716	3.76232	4.2771	4.47468
chr15	103503298	103530052	2954	ENSMUSG00000022489	Pde1b	protein_coding	-0.295719	0.0323039	0.333439	299	351	343	215	351	465	4.74232	4.37926	4.64408	5.29796	6.03833	5.61846
chr2	109280738	109341747	9832	ENSMUSG00000027115	Kif18a	protein_coding	0.251424	0.0323328	0.333439	1170	1526	1092	589	845	1255	5.57669	5.72163	4.44324	4.36171	4.36856	4.55701
chr11	46055992	46147343	7115	ENSMUSG00000011256	Adam19	protein_coding	-0.32786	0.0323959	0.333505	419	427	344	254	401	639	2.75966	2.2123	1.93413	2.59911	2.86468	3.20617
chr5	139252324	139270051	2431	ENSMUSG00000025858	Get4	protein_coding	0.256667	0.032416	0.333505	1663	2076	2107	1095	1227	1664	32.0483	31.4713	34.6629	32.7852	25.6477	24.4293
chr18	77938467	78035027	9672	ENSMUSG00000039840	Epg5	protein_coding	-0.245016	0.0325734	0.334422	681	839	847	473	775	1152	3.29961	3.19781	3.50337	3.56064	4.07294	4.2522
chr7	45461695	45466898	869	ENSMUSG00000003873	Bax	protein_coding	0.301136	0.0325824	0.334422	3665	5063	5474	2655	3048	3460	197.438	214.556	251.738	222.215	178.1	141.997
chr11	105178807	105283959	8070	ENSMUSG00000020694	Tlk2	protein_coding	-0.221805	0.0326294	0.33451	895	1211	1126	660	1015	1527	5.19724	5.53182	5.5818	5.95449	6.39302	6.75513
chr19	5447703	5455945	1707	ENSMUSG00000024912	Fosl1	protein_coding	0.269681	0.0327619	0.334681	1321	1701	1949	864	1128	1377	36.2486	36.717	45.6549	36.8344	33.5729	28.7851
chr3	49743296	49757325	5366	ENSMUSG00000037892	Pcdh18	protein_coding	-0.242704	0.0327065	0.334681	713	944	834	510	759	1256	6.22637	6.48473	6.21724	6.91937	7.18915	8.35565
chr3	66219910	66225805	2682	ENSMUSG00000027832	Ptx3	protein_coding	0.248714	0.0327361	0.334681	578	763	701	338	438	664	10.0968	10.4847	10.4535	9.17326	8.29891	8.83628
chr7	65296165	65371239	7360	ENSMUSG00000030516	Tjp1	protein_coding	-0.239452	0.033034	0.337063	1347	1754	1544	881	1486	2377	8.57645	8.78505	8.39216	8.71499	10.2624	11.5296
chr7	19903578	19921160	5408	ENSMUSG00000040511	Pvr	protein_coding	-0.235827	0.0331001	0.337341	690	901	722	503	741	1050	5.97873	6.14128	5.34052	6.7714	6.96416	6.93098
chr2	29761224	29788502	6316	ENSMUSG00000039826	Trub2	protein_coding	0.23165	0.0331403	0.337355	1088	1415	1254	644	895	1100	8.07225	8.25842	7.94237	7.4234	7.20244	6.21733
chr15	99620496	99651656	7079	ENSMUSG00000023015	Racgap1	protein_coding	0.170331	0.0332042	0.337608	6814	8496	7890	3862	5418	8141	45.1072	44.2418	44.5869	39.7198	38.9021	41.0551
chr10	80855275	80868705	2866	ENSMUSG00000035206	Sppl2b	protein_coding	0.36361	0.0333393	0.337765	417	524	750	260	373	451	6.81687	6.73837	10.4664	6.60349	6.61376	5.61657
chr10	84576626	84614359	3438	ENSMUSG00000020034	Tcp11l2	protein_coding	-0.251321	0.0332761	0.337765	482	622	568	346	544	802	6.56888	6.66821	6.60815	7.32608	8.04145	8.32653
chr13	100017994	100104070	11005	ENSMUSG00000049658	Bdp1	protein_coding	-0.276416	0.0333949	0.337765	580	702	545	379	582	943	2.46988	2.35158	1.98121	2.50748	2.6882	3.05917
chr1	135720061	135752232	1956	ENSMUSG00000026421	Csrp1	protein_coding	-0.2058	0.0334533	0.337765	8766	11720	10832	7392	9924	12262	209.936	220.794	221.453	275.042	257.788	223.714
chr3	10012548	10016607	3567	ENSMUSG00000027533	Fabp5	protein_coding	0.196958	0.033302	0.337765	4783	5907	4982	2737	3684	4935	62.8279	61.037	55.8653	55.857	52.4883	49.3838
chr5	143902704	143909847	1654	ENSMUSG00000029610	Aimp2	protein_coding	0.263536	0.0334336	0.337765	1791	2348	2434	1190	1494	1746	50.7194	52.306	58.8418	52.3572	45.8902	37.6676
chr5	138364260	138365552	1293	ENSMUSG00000080935	Got2-ps1	processed_pseudogene	0.342005	0.0335667	0.338517	405	518	662	247	367	414	14.6689	14.7587	20.4686	13.8992	14.4178	11.4232
chr10	3973118	4167081	4435	ENSMUSG00000040675	Mthfd1l	protein_coding	0.179041	0.0336867	0.33862	3129	3953	3766	1779	2609	3679	33.0591	32.8539	33.9666	29.202	29.8985	29.6115
chr12	111442469	111455018	4984	ENSMUSG00000021281	Tnfaip2	protein_coding	0.193298	0.03374	0.33862	2292	2997	2773	1346	1972	2554	21.549	22.1653	22.2561	19.6611	20.1099	18.2927
chr15	25363285	25413764	1847	ENSMUSG00000045763	Basp1	protein_coding	-0.193387	0.0337722	0.33862	1934	2485	2204	1373	2155	2839	49.0491	49.5765	47.717	54.0999	59.2806	54.8511
chr2	150583080	150608567	2428	ENSMUSG00000033096	Apmap	protein_coding	0.242366	0.0336725	0.33862	989	1174	1003	461	713	1124	19.083	17.8194	16.521	13.8198	14.9221	16.5219
chrX	57383530	57393036	4330	ENSMUSG00000031134	Rbmx	protein_coding	0.218218	0.033769	0.33862	1320	1602	1396	712	1051	1335	14.2844	13.6372	12.8962	11.9707	12.3362	11.0056
chr11	32347820	32428173	9709	ENSMUSG00000040711	Sh3pxd2b	protein_coding	-0.203026	0.0339385	0.338871	2204	2623	2677	1501	2428	3430	10.6382	9.95934	11.0304	11.2561	12.7115	12.6124
chr13	108670603	108671397	795	ENSMUSG00000059751	Rps3a3	processed_pseudogene	0.245871	0.0339859	0.338871	634	795	794	373	478	719	37.3296	36.8218	39.909	34.1211	30.5269	32.2506
chr17	45686322	45698495	949	ENSMUSG00000023939	Mrpl14	protein_coding	0.358771	0.0340024	0.338871	793	1111	1263	595	652	698	39.1225	43.1163	53.1916	45.6059	34.8892	26.2334
chr2	29124181	29182471	11380	ENSMUSG00000043535	Setx	protein_coding	-0.226224	0.0340316	0.338871	1579	1965	1757	1034	1641	2682	6.50247	6.36551	6.17668	6.61558	7.32986	8.41396
chr5	115559467	115563727	1659	ENSMUSG00000067274	Rplp0	protein_coding	0.288303	0.0339005	0.338871	42937	59973	64244	31544	35420	41914	1212.27	1331.98	1548.42	1383.68	1084.7	901.515
chr6	108828641	108859356	5858	ENSMUSG00000030104	Edem1	protein_coding	-0.233479	0.0338634	0.338871	2041	2437	2231	1286	2103	3466	16.3266	15.335	15.2349	15.9825	18.2467	21.1216
chr10	127296221	127311786	3423	ENSMUSG00000040354	Mars	protein_coding	0.181114	0.0343952	0.339761	4677	6124	5926	2876	3866	5582	64.0192	65.9406	69.2455	61.1622	57.3979	58.2074
chr11	120484613	120489065	1532	ENSMUSG00000039640	Mrpl12	protein_coding	0.309665	0.0343678	0.339761	1826	2459	2413	1285	1424	1566	55.8259	59.1381	62.9765	61.0364	47.221	36.473
chr14	54567469	54577661	3503	ENSMUSG00000022178	Ajuba	protein_coding	-0.207131	0.0343939	0.339761	1680	2286	2313	1318	1972	2814	22.471	24.0527	26.4104	27.3892	28.6095	28.6736
chr17	24215054	24220851	2551	ENSMUSG00000024118	1600002H07Rik	protein_coding	0.327074	0.0343177	0.339761	342	431	478	182	310	336	6.2809	6.22656	7.49395	5.193	6.17516	4.7009
chr2	172370681	172382448	3504	ENSMUSG00000027498	Cstf1	protein_coding	0.238837	0.0342873	0.339761	1052	1320	1487	616	872	1262	14.0671	13.8847	16.9741	12.7974	12.6472	12.8556
chr2	94300767	94406689	8984	ENSMUSG00000027194	Ttc17	protein_coding	-0.23423	0.0342942	0.339761	629	774	741	443	698	1001	3.28102	3.17595	3.29962	3.59016	3.94916	3.97776
chr8	56531522	56551047	2817	ENSMUSG00000038215	Cep44	protein_coding	0.257683	0.0343292	0.339761	542	758	602	301	430	600	9.01436	9.91698	8.5471	7.77774	7.75702	7.60208
chr11	32205415	32208984	1041	ENSMUSG00000040767	Snrnp25	protein_coding	0.352518	0.034458	0.339858	635	796	794	416	487	476	28.5616	28.1642	30.4871	29.0706	23.759	16.3103
chr19	10870660	10882001	3798	ENSMUSG00000034659	Tmem109	protein_coding	0.277278	0.0346402	0.339858	3311	4254	5039	2178	2968	3281	40.8476	41.2838	53.0687	41.7461	39.7157	30.8361
chr1	6206197	6276648	14690	ENSMUSG00000025907	Rb1cc1	protein_coding	-0.225469	0.0346092	0.339858	2008	2833	2121	1409	2156	3381	6.40603	7.10962	5.77634	6.98373	7.46045	8.21705
chr2	102811141	102901665	6776	ENSMUSG00000005087	Cd44	protein_coding	-0.197535	0.0345707	0.339858	4438	5609	4914	2904	4729	7078	30.6921	30.514	29.0109	31.2023	35.4731	37.2902
chr2	180036373	180042433	3072	ENSMUSG00000027566	Psma7	protein_coding	0.214284	0.0346068	0.339858	6552	8623	7210	4051	5167	6567	99.9282	103.454	93.872	95.9903	85.4759	76.3004
chr4	126677630	126709714	1204	ENSMUSG00000028837	Psmb2	protein_coding	0.197858	0.0345152	0.339858	3639	4588	4500	2212	3060	3905	141.538	140.374	149.413	133.667	129.093	115.706
chr11	86683985	86692457	3132	ENSMUSG00000072582	Ptrh2	protein_coding	0.241253	0.0349238	0.341975	1116	1240	1071	589	757	1081	16.6948	14.5919	13.6771	13.6893	12.283	12.3193
chr1	177020073	177258203	4980	ENSMUSG00000019699	Akt3	protein_coding	-0.232974	0.0349348	0.341975	1393	1706	1396	892	1415	2245	13.1072	12.6274	11.2133	13.04	14.4413	16.0924
chr17	28232754	28301469	4631	ENSMUSG00000002250	Ppard	protein_coding	0.318057	0.035077	0.342193	671	929	1142	437	644	716	6.78939	7.39432	9.86418	6.86974	7.06781	5.51908
chr2	119288740	119298453	4786	ENSMUSG00000034216	Vps18	protein_coding	0.349759	0.0351149	0.342193	424	679	843	292	417	553	4.15125	5.22947	7.04576	4.44168	4.42833	4.12462
chr5	138255608	138259398	1176	ENSMUSG00000050552	Lamtor4	protein_coding	0.333483	0.0350745	0.342193	885	1352	1368	656	790	816	35.2406	42.3498	46.5022	40.584	34.1207	24.7535
chr9	103305215	103350428	11122	ENSMUSG00000032555	Topbp1	protein_coding	0.178566	0.0351016	0.342193	3474	4255	3970	1880	2792	4093	14.6381	14.1036	14.2801	12.3073	12.7603	13.1384
chr2	70458982	70459560	579	ENSMUSG00000047965	Rpl9-ps7	processed_pseudogene	0.290368	0.0351916	0.342556	589	637	667	345	388	544	47.5953	40.4914	46.011	43.3131	34.0072	33.4883
chr12	112772194	112802657	14163	ENSMUSG00000072812	Ahnak2	protein_coding	-0.216301	0.0353819	0.343506	1643	1930	1940	1106	1688	2717	5.43661	5.02369	5.47998	5.68587	6.05835	6.84898
chr14	8799589	8800504	914	ENSMUSG00000045799	Gm9800	pseudogene	0.280611	0.0353349	0.343506	501	684	733	305	450	552	25.6622	27.5605	32.0514	24.2721	25.0011	21.5397
chr4	32657119	32775217	21836	ENSMUSG00000058006	Mdn1	protein_coding	-0.244248	0.0354168	0.343506	778	881	881	500	852	1232	1.6698	1.48742	1.61416	1.66727	1.98342	2.01437
chr9	71626509	71771602	7844	ENSMUSG00000032232	Cgnl1	protein_coding	-0.222068	0.0354477	0.343506	885	1024	1016	637	970	1258	5.28722	4.81236	5.1816	5.91254	6.28559	5.72545
chr15	58941244	59082026	4965	ENSMUSG00000022353	Mtss1	protein_coding	-0.229402	0.0354875	0.343508	736	932	935	534	827	1236	6.94621	6.91927	7.53301	7.83001	8.46577	8.88656
chr11	48800332	48806434	5119	ENSMUSG00000020372	Gnb2l1	protein_coding	0.215339	0.035574	0.343578	44344	58163	54258	29251	34463	46368	405.921	418.821	423.992	416.005	342.177	323.348
chr19	52943417	53040214	7120	ENSMUSG00000025027	Xpnpep1	protein_coding	0.244857	0.0355419	0.343578	2527	3500	3978	1637	2334	3012	16.6319	18.1208	22.3505	16.7392	16.662	15.1021
chr17	13760539	13906150	10223	ENSMUSG00000068036	Mllt4	protein_coding	-0.200683	0.0357462	0.344858	2089	2619	2566	1441	2272	3434	9.57623	9.44422	10.0415	10.2629	11.2968	11.9923
chr10	128401395	128411492	2507	ENSMUSG00000025374	Nabp2	protein_coding	0.230149	0.0359196	0.344995	1624	2235	2269	1087	1312	1913	30.3484	32.855	36.1968	31.5595	26.5934	27.2339
chr11	107033081	107132127	13907	ENSMUSG00000040481	Bptf	protein_coding	-0.239882	0.0358577	0.344995	1387	1562	1614	881	1462	2333	4.674	4.14064	4.64304	4.61253	5.3438	5.98925
chr15	11981339	11996983	3930	ENSMUSG00000022205	Sub1	protein_coding	0.197941	0.0358907	0.344995	4798	6070	4823	2685	3521	5266	57.205	56.9294	49.0883	49.7358	45.5334	47.8299
chr16	4710059	4719356	3891	ENSMUSG00000063445	Nmral1	protein_coding	0.319002	0.0358799	0.344995	484	622	686	330	367	466	5.8284	5.89208	7.05204	6.17403	4.79359	4.27499
chr14	16365179	16430787	6355	ENSMUSG00000017485	Top2b	protein_coding	-0.256495	0.0361512	0.345147	4255	5138	4487	2525	4459	7611	31.3756	29.8031	28.2446	28.9271	35.6633	42.7543
chr15	80091334	80119501	4808	ENSMUSG00000022415	Syngr1	protein_coding	0.327737	0.0362	0.345147	426	653	643	304	374	425	4.15175	5.00622	5.34958	4.60306	3.95352	3.15541
chr17	35000987	35016322	5608	ENSMUSG00000007029	Vars	protein_coding	0.244771	0.036214	0.345147	3297	4026	4860	2047	2862	3583	27.5493	26.463	34.6668	26.5742	25.9389	22.8078
chr2	131989415	132030258	11993	ENSMUSG00000027339	Rassf2	protein_coding	-0.270918	0.0360611	0.345147	432	507	486	298	443	737	1.68809	1.55846	1.6212	1.80917	1.87762	2.19394
chr7	27469771	27470535	765	ENSMUSG00000082016	Pgam1-ps2	processed_pseudogene	0.250012	0.0361808	0.345147	720	934	982	455	561	826	44.0535	44.9541	51.2916	43.2524	37.2307	38.5011
chr8	111154421	111259216	7090	ENSMUSG00000003316	Glg1	protein_coding	-0.225562	0.0362032	0.345147	4452	5703	5565	2901	5196	7803	29.4255	29.6515	31.3994	29.7898	37.2502	39.2895
chr9	48985385	49042517	4220	ENSMUSG00000032267	Usp28	protein_coding	-0.223085	0.0361491	0.345147	682	844	760	502	706	1043	7.57261	7.37188	7.2038	8.65996	8.5027	8.82249
chr18	60774510	60778546	1384	ENSMUSG00000024608	Rps14	protein_coding	0.250942	0.0362959	0.345548	31065	41712	39473	21266	24669	29728	1051.23	1110.36	1140.29	1118.06	905.46	766.369
chr11	49203292	49218816	6060	ENSMUSG00000046311	Zfp62	protein_coding	-0.241431	0.0364283	0.346242	570	743	606	412	601	909	4.40765	4.51956	4.00029	4.94972	5.04078	5.35478
chr1	85012114	85012704	591	ENSMUSG00000064281	Rpl19-ps1	processed_pseudogene	0.368458	0.0364486	0.346242	316	467	495	238	243	311	25.0174	29.0835	33.4539	29.2741	20.8666	18.7569
chr13	67617001	67637791	5217	ENSMUSG00000021510	A530054K11Rik	protein_coding	-0.324325	0.0367694	0.348372	255	413	275	214	326	447	2.29041	2.91808	2.10859	2.98633	3.176	3.05862
chr17	40923051	40935047	2604	ENSMUSG00000023919	Cenpq	protein_coding	0.227956	0.0367521	0.348372	1284	1536	1270	693	869	1381	23.1012	21.7388	19.5056	19.3711	16.9582	18.9281
chr19	6953714	6969759	4201	ENSMUSG00000024960	Plcb3	protein_coding	-0.226989	0.0367934	0.348372	1736	2102	2365	1400	2067	2564	19.3629	18.4428	22.5185	24.2605	25.0064	21.7863
chr10	80047166	80056439	1724	ENSMUSG00000075706	Gpx4	protein_coding	0.244814	0.0371747	0.350452	5525	7322	6833	3730	4290	5368	150.114	156.492	158.484	157.452	126.426	111.108
chr17	71182560	71249817	12233	ENSMUSG00000024052	Lpin2	protein_coding	-0.202135	0.0371167	0.350452	1255	1555	1462	874	1312	2000	4.80786	4.68612	4.78126	5.202	5.45171	5.83692
chr19	15955774	15984989	2548	ENSMUSG00000041491	Cep78	protein_coding	0.287076	0.0370633	0.350452	466	647	481	223	345	547	8.56826	9.35806	7.54986	6.37034	6.88045	7.66195
chr19	4784293	4793901	4940	ENSMUSG00000094936	Rbm4	protein_coding	0.262991	0.0371592	0.350452	493	718	702	308	414	609	4.67637	5.35748	5.68442	4.53904	4.25945	4.40073
chr11	74649495	74670847	6502	ENSMUSG00000020741	Cluh	protein_coding	0.213152	0.0375924	0.352671	1866	2218	2432	1091	1546	2055	13.4485	12.5747	14.9628	12.2163	12.0855	11.2829
chr11	75298166	75348324	5578	ENSMUSG00000000751	Rpa1	protein_coding	0.173675	0.0377012	0.352671	4860	6155	5530	2632	4091	5680	40.8279	40.6746	39.6581	34.3524	37.277	36.3508
chr11	86630428	86631026	599	ENSMUSG00000083992	Gm11478	processed_pseudogene	0.239281	0.0380965	0.352671	2088	2497	2567	1340	1528	2088	163.101	153.433	171.174	162.623	129.461	124.251
chr12	76370266	76396950	12190	ENSMUSG00000033454	Zbtb1	protein_coding	-0.220491	0.0376391	0.352671	1005	1270	1020	694	1024	1542	3.8637	3.84075	3.34753	4.14522	4.27	4.51614
chr14	46383520	46390669	2224	ENSMUSG00000021835	Bmp4	protein_coding	-0.243302	0.037851	0.352671	645	959	918	580	820	1069	13.5865	15.8906	16.5073	18.9813	18.7349	17.1542
chr16	13780699	13814840	3597	ENSMUSG00000022682	Rrn3	protein_coding	0.195155	0.0379297	0.352671	1845	2206	2088	976	1408	2181	24.0332	22.6045	23.2184	19.7522	19.8934	21.643
chr17	29250803	29264158	2163	ENSMUSG00000024007	Ppil1	protein_coding	0.277046	0.0378031	0.352671	1376	1827	1888	961	1079	1340	29.8015	31.1267	34.9067	32.3366	25.3473	22.109
chr17	46383731	46420920	8594	ENSMUSG00000015597	Zfp318	protein_coding	-0.287365	0.0381013	0.352671	660	827	645	404	692	1176	3.59894	3.54741	3.00246	3.42266	4.09287	4.88521
chr18	74779197	74806207	1515	ENSMUSG00000036880	Acaa2	protein_coding	0.204957	0.0379094	0.352671	2024	2810	2585	1292	1740	2276	62.5732	68.3374	68.2221	62.057	58.3469	53.6037
chr19	46032593	46045214	3583	ENSMUSG00000025223	Ldb1	protein_coding	0.251907	0.0379325	0.352671	1652	2089	2332	1036	1462	1676	21.6032	21.4893	26.033	21.0484	20.737	16.6966
chr2	119017779	119029393	2214	ENSMUSG00000039983	Ccdc32	protein_coding	0.248561	0.0379942	0.352671	820	1150	916	470	706	828	17.3507	19.1415	16.5457	15.4508	16.2031	13.3468
chr2	119137001	119157034	3537	ENSMUSG00000070730	Rmdn3	protein_coding	0.276268	0.0378508	0.352671	375	518	494	218	292	453	4.96764	5.39788	5.58641	4.48669	4.19559	4.57154
chr5	110259130	110269913	2373	ENSMUSG00000029500	Pgam5	protein_coding	0.191178	0.0379781	0.352671	1602	2108	1833	910	1292	1883	31.627	32.7372	30.8919	27.9118	27.6662	28.3199
chr7	78895854	78911209	5687	ENSMUSG00000030609	Aen	protein_coding	0.225643	0.0377363	0.352671	1275	1661	1681	809	1064	1381	10.5058	10.7662	11.8242	10.3566	9.50932	8.66874
chr8	122476143	122484138	5164	ENSMUSG00000049482	Ctu2	protein_coding	0.372665	0.0380488	0.352671	315	432	513	233	237	312	2.85836	3.08365	3.97384	3.28483	2.33263	2.15678
chr8	25725324	25754280	4267	ENSMUSG00000061313	Ddhd2	protein_coding	-0.241654	0.0376435	0.352671	1056	1362	1033	699	1083	1719	11.5962	11.7653	9.68366	11.9256	12.8995	14.3805
chrX	20870166	20874735	888	ENSMUSG00000001131	Timp1	protein_coding	-0.18003	0.0377098	0.352671	11872	15333	13576	9245	12536	16423	625.891	635.882	610.989	757.239	716.844	659.588
chr19	43499752	43524605	2539	ENSMUSG00000025190	Got1	protein_coding	0.188134	0.0382238	0.353428	2028	2601	2272	1165	1654	2241	37.4206	37.7536	35.7881	33.398	33.1032	31.5014
chr1	135262712	135284084	6977	ENSMUSG00000041926	Rnpep	protein_coding	-0.204907	0.0382733	0.353508	1687	2217	2233	1233	1923	2862	11.3308	11.7135	12.8033	12.8665	14.0093	14.644
chr13	49341549	49387025	6351	ENSMUSG00000037933	Bicd2	protein_coding	-0.219228	0.0385885	0.353583	1250	1597	1721	945	1503	2040	9.22309	9.26927	10.8401	10.833	12.0286	11.4668
chr15	5206661	5244187	6648	ENSMUSG00000039942	Ptger4	protein_coding	-0.305949	0.0385716	0.353583	303	334	417	248	356	492	2.13581	1.852	2.50925	2.71596	2.72183	2.64199
chr15	83113433	83122801	5411	ENSMUSG00000018040	Rrp7a	protein_coding	0.230347	0.0385289	0.353583	1782	2439	2553	1179	1555	2010	15.4322	16.6152	18.8737	15.8629	14.6063	13.2605
chr19	8735839	8740623	1203	ENSMUSG00000042729	Wdr74	protein_coding	0.214516	0.0386075	0.353583	1537	1851	1723	917	1163	1563	59.8307	56.6802	57.2562	55.4588	49.1044	46.3505
chr2	4017717	4614043	23350	ENSMUSG00000026657	Frmd4a	protein_coding	-0.196648	0.0386074	0.353583	1528	1824	1864	1110	1577	2377	3.06686	2.87986	3.19377	3.46135	3.43316	3.63451
chr3	94413296	94432633	3806	ENSMUSG00000041912	Tdrkh	protein_coding	-0.242579	0.0385066	0.353583	849	998	912	552	846	1425	10.4521	9.66494	9.58463	10.5581	11.2968	13.3645
chr6	35252654	35263496	2784	ENSMUSG00000073155	1810058I24Rik	lincRNA	0.196711	0.0385506	0.353583	2031	2791	2478	1256	1736	2281	34.1792	36.9476	35.5991	32.8392	31.6878	29.243
chr7	112679318	112906807	11237	ENSMUSG00000055320	Tead1	protein_coding	-0.217659	0.0384531	0.353583	2077	2554	2502	1376	2212	3582	8.66212	8.37883	8.90762	8.91573	10.0061	11.3804
chr6	71388634	71440637	6783	ENSMUSG00000002222	Rmnd5a	protein_coding	-0.241214	0.0388495	0.355423	1072	1447	1398	738	1268	1989	7.40603	7.86383	8.24489	7.92133	9.50169	10.4682
chr11	74925823	75164448	8453	ENSMUSG00000038290	Smg6	protein_coding	-0.268809	0.0392988	0.357559	530	686	633	352	597	981	2.93826	2.99167	2.99575	3.03185	3.58988	4.14313
chr14	31012434	31019089	1883	ENSMUSG00000042354	Gnl3	protein_coding	0.216707	0.0393081	0.357559	4263	5217	3956	2267	2918	4560	106.05	102.092	84.0115	87.619	78.7357	86.4184
chr2	103021075	103073513	3930	ENSMUSG00000010914	Pdhx	protein_coding	0.222492	0.0392282	0.357559	808	964	930	422	647	886	9.63352	9.04118	9.4655	7.81695	8.36698	8.04735
chr7	72672818	72674278	1461	ENSMUSG00000097530	Kansl2-ps	processed_pseudogene	0.366322	0.0392389	0.357559	654	500	798	319	419	526	20.9656	12.6088	21.8383	15.8881	14.5691	12.8458
chr7	97371606	97392153	2794	ENSMUSG00000035704	Alg8	protein_coding	-0.246431	0.0393715	0.357559	559	644	567	376	561	854	9.37361	8.49484	8.11642	9.79566	10.2035	10.9093
chr7	99920257	99980458	7647	ENSMUSG00000058761	Rnf169	protein_coding	-0.2577	0.0393436	0.357559	505	597	572	336	534	853	3.09471	2.87791	2.99235	3.19904	3.54945	3.9822
chr8	122568015	122573128	2189	ENSMUSG00000006585	Cdt1	protein_coding	0.329803	0.039232	0.357559	468	581	789	302	395	507	10.0156	9.781	14.4144	10.0413	9.16897	8.26582
chr17	24414675	24425895	1920	ENSMUSG00000034681	Rnps1	protein_coding	0.218606	0.0394658	0.357667	1175	1568	1640	713	1022	1415	28.6673	30.0933	34.157	27.0265	27.0453	26.2997
chr2	167015193	167034947	4817	ENSMUSG00000017999	Ddx27	protein_coding	0.199655	0.0394584	0.357667	1528	2010	1861	919	1297	1687	14.8639	15.3809	15.4541	13.8892	13.6849	12.5017
chr9	49055581	49078772	2895	ENSMUSG00000032264	Zw10	protein_coding	0.211469	0.0395521	0.358074	1334	1579	1430	651	1031	1523	21.5891	20.1018	19.7561	16.3685	18.0979	18.7769
chr10	7681209	7716458	7300	ENSMUSG00000040021	Lats1	protein_coding	-0.210664	0.0397978	0.358353	1809	2094	1902	1152	1807	2824	11.6127	10.5742	10.423	11.4894	12.5818	13.8103
chr11	88068279	88084729	4601	ENSMUSG00000018377	Vezf1	protein_coding	-0.203295	0.0397381	0.358353	1229	1610	1470	879	1299	2050	12.5165	12.8982	12.7801	13.9082	14.3493	15.9048
chr11	93956979	93968521	3342	ENSMUSG00000037601	Nme1	protein_coding	0.194585	0.0398191	0.358353	6547	7776	7812	3924	5301	6759	91.7873	85.7573	93.4952	85.4713	80.61	72.1885
chr13	49608071	49624500	2540	ENSMUSG00000021390	Ogn	protein_coding	-0.235478	0.0397388	0.358353	1277	1677	1405	845	1334	2263	23.5539	24.3321	22.1225	24.2147	26.6882	31.7982
chr2	132239492	132247807	3267	ENSMUSG00000027341	Tmem230	protein_coding	-0.256127	0.0397115	0.358353	481	542	537	336	479	779	6.89826	6.11461	6.57439	7.48661	7.45111	8.51094
chr4	155802878	155809975	1664	ENSMUSG00000029066	Mrpl20	protein_coding	0.205461	0.0398308	0.358353	1877	2462	2279	1194	1474	2072	52.8356	54.5161	54.7638	52.2177	45.004	44.4322
chr5	129942109	129984745	2972	ENSMUSG00000066735	Vkorc1l1	protein_coding	-0.240859	0.0398768	0.358395	887	1064	991	557	973	1474	13.9832	13.1947	13.3365	13.6423	16.6374	17.7021
chr4	132899213	132922558	3088	ENSMUSG00000028878	Fam76a	protein_coding	0.206006	0.0399738	0.358648	1084	1408	1275	586	920	1246	16.4471	16.8049	16.5141	13.8136	15.1404	14.402
chr7	126370060	126377450	3707	ENSMUSG00000030741	Spns1	protein_coding	0.336801	0.0399876	0.358648	493	660	912	324	451	574	6.23138	6.56229	9.84053	6.36258	6.18307	5.52706
chr4	116989965	116994413	2591	ENSMUSG00000028684	Urod	protein_coding	0.241296	0.0401324	0.359575	1129	1574	1503	764	926	1214	20.4144	22.3883	23.2	21.4628	18.1612	16.7227
chr7	35547185	35556304	2680	ENSMUSG00000034875	Nudt19	protein_coding	0.22435	0.0402043	0.359848	1115	1282	1090	586	790	1132	19.4919	17.6296	16.2665	15.9158	14.9795	15.0755
chr11	93949814	93956259	1171	ENSMUSG00000020857	Nme2	protein_coding	0.233379	0.0402961	0.359926	11138	14848	14064	7517	8976	11001	445.406	467.08	480.114	467.03	389.334	335.14
chr1	45311538	45349706	9816	ENSMUSG00000026043	Col3a1	protein_coding	-0.203055	0.0402917	0.359926	6289	8719	9205	5055	7652	10722	30.0248	32.7446	37.5153	37.4947	39.6245	38.9959
chr19	20692953	20727562	2066	ENSMUSG00000024747	Aldh1a7	protein_coding	-0.235931	0.0403604	0.360129	652	819	650	470	659	979	14.7837	14.6081	12.5816	16.5571	16.2074	16.9108
chr10	120923413	120979332	4809	ENSMUSG00000048661	Lemd3	protein_coding	-0.241493	0.0404311	0.360389	509	682	623	366	595	862	4.95963	5.22746	5.18211	5.54069	6.28839	6.39859
chr10	95385362	95417180	9531	ENSMUSG00000020027	Socs2	protein_coding	-0.241699	0.0405157	0.360635	732	1002	825	500	812	1286	3.59918	3.87556	3.46285	3.81956	4.33051	4.81703
chr11	4704678	4737669	1248	ENSMUSG00000009076	Zmat5	protein_coding	0.338526	0.0407066	0.360635	352	512	493	242	300	318	13.2086	15.1133	15.7924	14.1085	12.2103	9.09048
chr13	30540308	30545362	1363	ENSMUSG00000038462	Uqcrfs1	protein_coding	0.199894	0.0406039	0.360635	2660	3374	2657	1460	1968	2934	91.3995	91.1973	77.9365	77.941	73.3463	76.8012
chr13	92354783	92389053	5290	ENSMUSG00000021707	Dhfr	protein_coding	0.235545	0.0406869	0.360635	1421	1905	1448	708	1027	1744	12.5873	13.2742	10.9495	9.74368	9.86734	11.7688
chr3	75875084	75956949	11072	ENSMUSG00000034109	Golim4	protein_coding	-0.210264	0.040661	0.360635	2005	2549	2130	1303	2089	3256	8.48645	8.48703	7.69623	8.56854	9.59049	10.4988
chr5	108694229	108706950	2656	ENSMUSG00000008090	Fgfrl1	protein_coding	0.247797	0.0407082	0.360635	860	1214	1289	567	758	1014	15.1699	16.8453	19.41	15.5389	14.5026	13.626
chr1	58462771	58505109	3857	ENSMUSG00000026037	Orc2	protein_coding	0.231522	0.0407649	0.36077	2007	2386	1847	989	1328	2225	24.3816	22.8013	19.1544	18.6665	17.4986	20.5916
chr4	62522649	62525068	2040	ENSMUSG00000028394	Pole3	protein_coding	0.207573	0.0408239	0.360923	1947	2444	1914	1011	1451	2159	44.7095	44.1478	37.52	36.0691	36.1403	37.7687
chr2	25222160	25224702	2088	ENSMUSG00000036752	Tubb4b	protein_coding	0.202576	0.0409768	0.361594	11812	15195	14558	7643	9518	12388	265.01	268.172	278.822	266.412	231.619	211.731
chr2	48902824	48950277	7458	ENSMUSG00000026761	Orc4	protein_coding	0.214117	0.0410582	0.361594	1705	2203	1676	927	1263	1852	10.7132	10.8889	8.98994	9.04955	8.60776	8.86508
chr7	101881325	101901845	4737	ENSMUSG00000030649	Anapc15	protein_coding	0.213766	0.0411082	0.361594	916	1180	1092	547	733	1008	9.06102	9.18202	9.22128	8.40659	7.8646	7.59605
chr7	99535466	99606771	11175	ENSMUSG00000018909	Arrb1	protein_coding	-0.265372	0.0410925	0.361594	392	450	451	276	406	647	1.6439	1.48449	1.61456	1.79825	1.84675	2.067
chr9	107773559	107873237	13944	ENSMUSG00000032582	Rbm6	protein_coding	-0.258763	0.0410159	0.361594	841	1154	910	548	932	1532	2.82653	3.05097	2.61088	2.86147	3.39754	3.92249
chr18	80253292	80292725	6100	ENSMUSG00000034006	Pqlc1	protein_coding	0.306475	0.0411618	0.361698	383	538	598	261	320	426	2.94222	3.25112	3.9216	3.11507	2.66635	2.49305
chr11	120345690	120348542	2658	ENSMUSG00000062825	Actg1	protein_coding	-0.184237	0.0413022	0.362555	15773	20792	21241	12515	18314	23795	278.018	288.29	319.61	342.721	350.132	319.514
chr11	77686155	77741921	5792	ENSMUSG00000037857	Nufip2	protein_coding	-0.217089	0.0413429	0.362555	1117	1458	1229	751	1187	1851	9.03704	9.27909	8.48813	9.43983	10.4163	11.4084
chr10	127011572	127030840	2904	ENSMUSG00000040521	Tsfm	protein_coding	0.277959	0.0414205	0.362857	461	655	717	291	408	559	7.43758	8.31278	9.87499	7.29415	7.13973	6.87049
chr14	57642077	57758388	7303	ENSMUSG00000021959	Lats2	protein_coding	-0.212798	0.041666	0.362857	950	1284	1305	757	1102	1591	6.09592	6.4812	7.14847	7.5468	7.66988	7.77735
chr15	80711319	80941086	17327	ENSMUSG00000047888	Tnrc6b	protein_coding	-0.247698	0.0416614	0.362857	1035	1142	1110	644	1016	1741	2.79942	2.42979	2.56294	2.70623	2.98066	3.58734
chr16	45093402	45127924	4140	ENSMUSG00000022665	Ccdc80	protein_coding	-0.170596	0.04163	0.362857	6005	8225	7028	4375	6652	9053	67.9649	73.2288	67.9032	76.9309	81.661	78.0566
chr17	33629090	33631779	1966	ENSMUSG00000073423	Zfp414	protein_coding	0.395047	0.0415995	0.362857	399	533	843	266	397	441	9.50704	9.9902	17.1469	9.84702	10.2601	8.00491
chr18	67390717	67402748	1757	ENSMUSG00000001473	Tubb6	protein_coding	0.247632	0.0416945	0.362857	5035	6439	7880	3294	4479	5626	134.232	135.036	179.337	136.437	129.518	114.262
chr19	60761116	60790693	5176	ENSMUSG00000024991	Eif3a	protein_coding	-0.20148	0.0416837	0.362857	9845	11832	10487	6155	10023	15824	89.128	84.2619	81.0469	86.572	98.4208	109.134
chr4	128991958	129011529	2140	ENSMUSG00000028792	Ak2	protein_coding	0.199401	0.0417121	0.362857	2069	2490	2589	1252	1633	2301	45.2919	42.8779	48.3815	42.581	38.7737	38.3727
chr8	72134975	72153142	2203	ENSMUSG00000031799	Tpm4	protein_coding	-0.187406	0.0418478	0.363674	35149	44337	34369	24157	34292	51240	747.443	741.662	623.906	798.103	790.95	830.079
chr18	44380500	44424969	8643	ENSMUSG00000024472	Dcp2	protein_coding	-0.252943	0.0419129	0.363875	847	1076	890	531	907	1471	4.59246	4.58933	4.11945	4.47309	5.33409	6.07603
chr11	70525367	70527858	1872	ENSMUSG00000018286	Psmb6	protein_coding	0.239557	0.0421345	0.364388	3951	5266	5060	2679	3195	3881	98.8658	103.656	108.088	104.151	86.7163	73.9823
chr17	23726336	23736729	2039	ENSMUSG00000023908	Pkmyt1	protein_coding	0.398069	0.0420377	0.364388	413	425	709	267	313	372	9.48848	7.68086	13.9053	9.53035	7.79977	6.51081
chr6	125161715	125166467	4133	ENSMUSG00000057666	Gapdh	protein_coding	0.236402	0.0420917	0.364388	28596	39062	41724	18821	26791	29857	324.199	348.366	403.812	331.513	329.447	257.868
chr7	45062429	45078503	2920	ENSMUSG00000003421	Nosip	protein_coding	0.33379	0.0421401	0.364388	617	867	1049	450	553	605	9.89989	10.9431	14.3684	11.2178	9.62412	7.39513
chr10	111985448	112002631	1543	ENSMUSG00000056888	Glipr1	protein_coding	-0.275194	0.0429105	0.365332	459	548	412	320	491	631	13.9329	13.0853	10.6761	15.0914	16.166	14.5916
chr11	116645595	116654313	2331	ENSMUSG00000020810	Cygb	protein_coding	0.240685	0.0428476	0.365332	2062	3019	3119	1406	1933	2324	41.4416	47.7294	53.5119	43.902	42.1377	35.5819
chr11	40733667	40740046	2054	ENSMUSG00000020328	Nudcd2	protein_coding	0.216699	0.0425964	0.365332	2444	2979	2243	1255	1763	2541	55.7399	53.4454	43.6698	44.4692	43.6122	44.1484
chr12	13269127	13583810	7239	ENSMUSG00000020576	Nbas	protein_coding	-0.252263	0.0430917	0.365332	975	1142	1276	646	1107	1753	6.31165	5.81539	7.0514	6.49713	7.77278	8.64501
chr14	105681828	105682211	384	ENSMUSG00000060143	Gm10076	protein_coding	1.08066	0.0430211	0.365332	425	803	1427	303	352	303	51.7374	76.8964	148.295	57.3073	46.4782	28.0998
chr17	56303321	56323486	4259	ENSMUSG00000001228	Uhrf1	protein_coding	0.220693	0.0429366	0.365332	1968	2553	2892	1220	1719	2371	21.6517	22.0949	27.1614	20.8535	20.5132	19.8721
chr17	65651726	65772752	3476	ENSMUSG00000056515	Rab31	protein_coding	0.166641	0.0425652	0.365332	5054	6468	5777	2977	4156	5743	68.1251	68.583	66.4754	62.345	60.7629	58.9734
chr19	31984654	32061469	4682	ENSMUSG00000024887	Asah2	protein_coding	-0.265328	0.0428069	0.365332	435	507	465	282	457	717	4.35353	3.99149	3.97276	4.38483	4.96089	5.4666
chr1	175682237	175688353	6117	ENSMUSG00000078185	Chml	protein_coding	-0.311584	0.0430041	0.365332	335	367	311	228	299	559	2.56633	2.21161	2.03383	2.71365	2.48444	3.2623
chr1	74506058	74530842	3826	ENSMUSG00000026174	Rqcd1	protein_coding	0.177534	0.0428435	0.365332	2232	2863	2549	1248	1857	2583	27.3346	27.5813	26.6486	23.7456	24.6673	24.0984
chr2	69193895	69206194	3188	ENSMUSG00000005233	Spc25	protein_coding	0.22318	0.0427669	0.365332	2010	2450	1880	1070	1353	2158	29.5405	28.3245	23.5867	24.4319	21.568	24.1612
chr3	51483920	51496232	3538	ENSMUSG00000027739	Rab33b	protein_coding	-0.239814	0.0422996	0.365332	535	689	551	400	556	805	7.08517	7.17778	6.22923	8.23014	7.9866	8.12152
chr4	135920735	135940311	3276	ENSMUSG00000028673	Fuca1	protein_coding	0.184236	0.0424544	0.365332	2154	2819	2482	1298	1711	2464	30.8068	31.7154	30.3032	28.842	26.5425	26.8464
chr4	149176319	149307693	17608	ENSMUSG00000063077	Kif1b	protein_coding	-0.222862	0.0424292	0.365332	2288	2710	2397	1391	2389	3707	6.08973	5.67396	5.44624	5.75202	6.89682	7.5164
chr5	123528764	123573015	4107	ENSMUSG00000029434	Vps33a	protein_coding	0.201468	0.042619	0.365332	1618	1961	2078	894	1362	1900	18.4597	17.5994	20.2385	15.8466	16.8544	16.5137
chr7	126851580	126862377	4648	ENSMUSG00000030689	Ino80e	protein_coding	0.254727	0.0430268	0.365332	791	1013	1177	497	676	899	7.97432	8.03343	10.1293	7.78439	7.39188	6.90434
chr8	57511843	57515999	2692	ENSMUSG00000054717	Hmgb2	protein_coding	0.181833	0.043073	0.365332	2126	2541	2339	1146	1691	2376	37.0002	34.7872	34.7502	30.9867	31.9209	31.5016
chr9	106281061	106350521	2995	ENSMUSG00000023345	Poc1a	protein_coding	0.316163	0.0426769	0.365332	367	442	490	235	273	343	5.74118	5.43916	6.54362	5.71155	4.63221	4.08766
chr9	54586511	54604661	2403	ENSMUSG00000032279	Idh3a	protein_coding	0.168119	0.0427894	0.365332	4091	5191	4551	2346	3273	4724	79.7575	79.61	75.7418	71.0594	69.2116	70.1613
chr9	88376750	88438958	6107	ENSMUSG00000032422	Snx14	protein_coding	-0.225764	0.042871	0.365332	1038	1373	1047	720	1054	1673	7.9648	8.28749	6.85822	8.58344	8.77221	9.77955
chr7	127876796	127885996	6727	ENSMUSG00000049739	Zfp646	protein_coding	-0.312468	0.0431856	0.36577	345	375	519	296	418	578	2.40331	2.05493	3.08635	3.20356	3.15833	3.06735
chr8	120653914	120668573	6295	ENSMUSG00000031819	Emc8	protein_coding	0.227774	0.0432927	0.36632	949	1254	1217	615	743	1052	7.06445	7.34318	7.73374	7.11276	5.99918	5.96586
chr4	11156431	11174379	6475	ENSMUSG00000028211	Trp53inp1	protein_coding	-0.245423	0.0433886	0.366773	1558	1991	1557	1031	1485	2740	11.2755	11.3348	9.61934	11.5926	11.657	15.1066
chr3	84815268	84979198	7046	ENSMUSG00000028086	Fbxw7	protein_coding	-0.27901	0.0435293	0.367604	328	446	351	232	369	563	2.18146	2.33336	1.99281	2.39724	2.66189	2.8525
chr10	127266262	127281959	1918	ENSMUSG00000025410	Dctn2	protein_coding	0.210979	0.0435921	0.367776	9683	12921	13272	6418	8410	10505	236.489	248.24	276.71	243.53	222.786	195.453
chr19	3913493	3929761	1875	ENSMUSG00000024885	Aldh3b1	protein_coding	0.277973	0.0439158	0.36994	546	783	801	327	535	586	13.6407	15.3879	17.083	12.6924	14.4973	11.1529
chr1	133619940	133661318	10156	ENSMUSG00000094410	Zbed6	protein_coding	-0.191639	0.0439338	0.36994	4081	4815	4617	2640	4156	6490	18.8312	17.4776	18.1869	18.9263	20.8007	22.814
chr11	100361716	100362126	411	ENSMUSG00000091478	Gm10039	processed_pseudogene	0.299431	0.044372	0.371825	597	784	859	412	486	569	67.9131	70.1569	83.4179	72.8162	59.9662	49.3102
chr11	113244853	113650079	3359	ENSMUSG00000041654	Slc39a11	protein_coding	0.236767	0.04424	0.371825	607	887	795	343	540	752	8.46693	9.73275	9.46654	7.43332	8.17	7.99099
chr17	25794571	25797136	1434	ENSMUSG00000002274	Metrn	protein_coding	0.378585	0.0442986	0.371825	326	530	658	263	301	369	10.6474	13.6168	18.3458	13.3454	10.6631	9.18114
chr2	119897228	119969581	15340	ENSMUSG00000033943	Mga	protein_coding	-0.268382	0.0442485	0.371825	1333	1417	1163	755	1275	2100	4.07243	3.4054	3.03312	3.58361	4.22497	4.88751
chrX	36795651	36798807	1646	ENSMUSG00000016319	Slc25a5	protein_coding	0.175404	0.0443549	0.371825	11408	14073	13101	6981	8811	12574	324.633	315.025	318.254	308.64	271.956	272.585
chr5	146948657	146955614	2548	ENSMUSG00000016503	Gtf3a	protein_coding	0.24211	0.0445482	0.372941	1393	1942	1759	952	1111	1428	25.6129	28.0886	27.6096	27.1954	22.157	20.0023
chr19	37899036	38043577	7109	ENSMUSG00000048612	Myof	protein_coding	-0.197232	0.044595	0.372973	9130	10940	10822	5883	9637	15097	60.1836	56.7282	60.8978	60.25	68.9033	75.8129
chr11	59791408	59810016	4322	ENSMUSG00000032633	Flcn	protein_coding	0.251357	0.0447058	0.373539	678	929	1015	421	615	794	7.35057	7.92286	9.39387	7.09128	7.23198	6.55779
chr10	115369966	115384435	3408	ENSMUSG00000020137	Thap2	protein_coding	-0.255617	0.0448716	0.374203	475	614	606	350	509	879	6.53045	6.64038	7.11228	7.47599	7.59029	9.20628
chr11	93949819	93968293	991	ENSMUSG00000091228	Gm20390	protein_coding	0.226623	0.0448693	0.374203	13342	17614	16911	8981	10856	13203	630.356	654.633	682.058	659.236	556.321	475.207
chr7	93178983	93179669	687	ENSMUSG00000087412	Gm15501	transcribed_processed_pseudogene	0.240014	0.045089	0.375655	537	711	658	320	438	583	36.5816	38.1007	38.2649	33.868	32.3633	30.2554
chr13	101680563	101768217	10079	ENSMUSG00000041417	Pik3r1	protein_coding	-0.242455	0.0452149	0.375982	843	1081	932	536	921	1469	3.91962	3.95382	3.69929	3.87197	4.6448	5.20335
chr3	14641727	14663002	2299	ENSMUSG00000027555	Car13	protein_coding	0.189279	0.0452066	0.375982	1971	2424	2082	1035	1504	2288	40.1639	38.8558	36.2173	32.7673	33.242	35.5181
chr7	105806658	105811099	4153	ENSMUSG00000030879	Mrpl17	protein_coding	0.201083	0.0453542	0.376779	1547	1922	1911	949	1249	1682	17.4542	17.0584	18.4059	16.6352	15.2849	14.4571
chr17	28207778	28228608	2524	ENSMUSG00000002257	Def6	protein_coding	0.29559	0.0454653	0.37734	393	469	584	217	326	449	7.29471	6.84798	9.25369	6.25786	6.56332	6.34903
chr12	15791727	15816877	4290	ENSMUSG00000020601	Trib2	protein_coding	-0.192746	0.0456565	0.377851	1207	1525	1479	862	1306	1913	13.1833	13.1028	13.7903	14.6277	15.4722	15.9176
chr15	81802421	81826861	7865	ENSMUSG00000022389	Tef	protein_coding	-0.195311	0.0456575	0.377851	1556	2075	1729	1077	1644	2504	9.27112	9.72558	8.79437	9.96987	10.6247	11.3659
chr17	80224441	80228497	1428	ENSMUSG00000055760	Gemin6	protein_coding	0.262525	0.0456298	0.377851	646	801	590	340	437	645	21.1874	20.6658	16.519	17.325	15.5459	16.1157
chr2	120567671	120601255	4293	ENSMUSG00000027287	Snap23	protein_coding	-0.21085	0.0457436	0.378202	2157	2794	2047	1531	2137	3155	23.5432	23.9892	19.073	25.9622	25.2994	26.2337
chr12	102757975	102777701	3247	ENSMUSG00000041712	Ubr7	protein_coding	0.185051	0.0458978	0.378395	1883	2342	2001	1034	1463	2116	27.1713	26.5841	24.6487	23.181	22.8979	23.2606
chr2	101886247	101901646	1602	ENSMUSG00000027163	Commd9	protein_coding	0.289461	0.0458144	0.378395	599	846	924	430	500	641	17.5134	19.4576	23.0623	19.5327	15.8564	14.2773
chr3	102995728	103003914	4627	ENSMUSG00000027854	Sike1	protein_coding	-0.226867	0.045867	0.378395	848	1069	849	626	801	1310	8.58775	8.516	7.33969	9.84938	8.79846	10.1065
chr2	83724397	83806916	10744	ENSMUSG00000027087	Itgav	protein_coding	-0.201475	0.045942	0.3784	6519	8032	7081	4085	6772	10674	28.4349	27.5593	26.3665	27.683	32.0389	35.4685
chr12	8497763	8499985	2223	ENSMUSG00000054364	Rhob	protein_coding	-0.240065	0.0459992	0.378512	2812	3801	4172	2705	3426	4218	59.2594	63.0107	75.0539	88.5646	78.3105	67.7164
chr13	69809882	69816094	862	ENSMUSG00000021598	Med10	protein_coding	0.240475	0.0460685	0.378722	1341	1866	1632	914	1013	1404	72.8274	79.7172	75.6611	77.1193	59.6714	58.0869
chr13	31806691	31810643	3953	ENSMUSG00000050295	Foxc1	protein_coding	-0.245963	0.0461313	0.378879	705	931	781	451	815	1202	8.35659	8.68089	7.90274	8.30553	10.4782	10.854
chr11	60417145	60450927	4864	ENSMUSG00000018415	Gid4	protein_coding	-0.24081	0.0463788	0.379104	557	679	697	402	585	970	5.36598	5.14563	5.7321	6.01687	6.11281	7.11887
chr11	62524946	62539261	1811	ENSMUSG00000018509	Cenpv	protein_coding	0.302115	0.0463868	0.379104	347	437	524	211	292	377	8.97528	8.89149	11.5701	8.47914	8.19204	7.42857
chr12	28751828	28867491	1692	ENSMUSG00000036613	Tssc1	protein_coding	0.257395	0.0464974	0.379104	495	664	693	298	439	549	13.7033	14.4598	16.3772	12.817	13.1818	11.5781
chr18	80046895	80119640	3143	ENSMUSG00000056214	Pard6g	protein_coding	0.234591	0.0465083	0.379104	634	802	846	379	507	738	9.45112	9.40466	10.7659	8.77777	8.19772	8.381
chr19	6084983	6091777	2129	ENSMUSG00000024791	Cdca5	protein_coding	0.199774	0.0465066	0.379104	1238	1485	1357	643	938	1443	27.2407	25.7038	25.4896	21.9816	22.3867	24.1885
chr2	119609512	119618469	1778	ENSMUSG00000072980	Oip5	protein_coding	0.268898	0.0462721	0.379104	510	642	480	262	345	535	13.436	13.3049	10.7952	10.7239	9.8585	10.7374
chr5	125277087	125341094	6291	ENSMUSG00000037936	Scarb1	protein_coding	0.225612	0.0462553	0.379104	2310	3074	3369	1498	2089	2566	17.2068	18.0122	21.4228	17.3361	16.8779	14.561
chr8	106210936	106252794	6125	ENSMUSG00000060098	Prmt7	protein_coding	0.257269	0.0463957	0.379104	1681	2368	2410	1180	1471	1700	12.8608	14.2514	15.74	14.026	12.2068	9.90818
chr14	55745693	55755500	3694	ENSMUSG00000019297	Nop9	protein_coding	0.22022	0.0465928	0.379139	1109	1431	1550	661	985	1285	14.0668	14.2783	16.7834	13.0261	13.5516	12.4168
chr2	39001580	39005624	1241	ENSMUSG00000062997	Rpl35	protein_coding	0.275637	0.0467623	0.379139	4599	6425	6217	3315	3784	4178	173.548	190.723	200.273	194.352	154.881	120.107
chr4	59003210	59041888	1294	ENSMUSG00000092345	Gm20503	protein_coding	0.193108	0.0467113	0.379139	1410	1672	1596	805	1086	1536	51.0301	47.6012	49.3091	45.2641	42.6312	42.349
chr6	113326972	113335068	2034	ENSMUSG00000030271	Ogg1	protein_coding	0.284819	0.0466393	0.379139	405	543	521	254	340	391	9.32755	9.83755	10.2432	9.0886	8.49341	6.86016
chr6	70844515	70905245	5428	ENSMUSG00000031668	Eif2ak3	protein_coding	-0.227888	0.046758	0.379139	602	730	637	411	616	937	5.19701	4.9574	4.69443	5.51251	5.76804	6.16229
chr8	120668222	120674207	1550	ENSMUSG00000031818	Cox4i1	protein_coding	0.252693	0.0467749	0.379139	10728	15048	14836	7717	8942	10572	324.178	357.699	382.709	362.297	293.083	243.37
chr9	106453291	106464012	4242	ENSMUSG00000023495	Pcbp4	protein_coding	0.306962	0.0468634	0.379501	1264	1717	2296	890	1197	1372	13.9621	14.9193	21.6502	15.2737	14.3413	11.5452
chr5	103692374	103855322	9458	ENSMUSG00000029313	Aff1	protein_coding	-0.225586	0.0469294	0.379681	1203	1507	1589	823	1386	2118	5.9607	5.8738	6.72113	6.33552	7.44879	7.99471
chr6	70765720	70792232	5359	ENSMUSG00000053604	Rpia	protein_coding	0.247872	0.0470586	0.380372	536	681	696	284	473	598	4.6868	4.68418	5.19527	3.85817	4.48605	3.98344
chr13	72454762	72455340	579	ENSMUSG00000094989	Rpl9-ps4	processed_pseudogene	0.264717	0.0471262	0.380563	626	706	596	327	454	549	50.5852	44.8774	41.1132	41.0532	39.792	33.7961
chr9	44604892	44640731	6065	ENSMUSG00000032097	Ddx6	protein_coding	-0.195628	0.0472319	0.381063	3418	4469	3896	2232	3729	5635	26.4087	27.1618	25.6969	26.7929	31.2505	33.1676
chr13	100651579	100656060	2120	ENSMUSG00000052293	Taf9	protein_coding	0.22394	0.0474821	0.38237	2851	3667	2560	1442	2052	3085	62.9989	63.7414	48.2906	49.5054	49.1818	51.9322
chr1	163945993	163994796	4148	ENSMUSG00000041406	BC055324	protein_coding	0.225462	0.0474548	0.38237	942	1079	1032	478	650	1109	10.641	9.58803	9.95176	8.38904	7.96411	9.54356
chr2	23115606	23156024	5777	ENSMUSG00000026779	Mastl	protein_coding	0.217386	0.0476301	0.383101	1409	1619	1349	674	998	1549	11.4291	10.3305	9.3411	8.49396	8.78053	9.57185
chr8	69761326	69791178	5601	ENSMUSG00000043090	Zfp866	protein_coding	-0.2705	0.0476612	0.383101	414	640	512	301	527	786	3.46365	4.212	3.65671	3.91247	4.78228	5.00958
chr2	119594297	119607502	8306	ENSMUSG00000085438	1700020I14Rik	lincRNA	-0.189164	0.0477454	0.383422	2332	2873	2362	1554	2318	3467	13.1571	12.751	11.3763	13.6218	14.1852	14.9016
chr4	34663257	34687438	2293	ENSMUSG00000028293	Slc35a1	protein_coding	-0.204228	0.0477963	0.383476	1237	1500	1233	825	1243	1817	25.2728	24.1073	21.5047	26.1872	27.5452	28.2803
chr10	18011263	18023252	807	ENSMUSG00000078453	Abracl	protein_coding	-0.197729	0.0479887	0.384305	2169	2933	2300	1716	2177	3157	125.813	133.83	113.889	154.644	136.967	139.504
chr12	111713261	111754980	3945	ENSMUSG00000037787	Apopt1	protein_coding	0.255292	0.0480326	0.384305	741	1111	925	512	568	819	8.80112	10.3803	9.37882	9.44802	7.31743	7.41052
chr14	70545251	70548933	1668	ENSMUSG00000033589	Reep4	protein_coding	0.264348	0.0479777	0.384305	1050	1224	1471	666	856	1026	29.4856	27.0381	35.263	29.0567	26.0726	21.9489
chr11	96068852	96075670	4912	ENSMUSG00000006057	Atp5g1	protein_coding	0.282647	0.0483167	0.385584	1684	2145	2565	1190	1394	1637	16.0647	16.0965	20.8883	17.6371	14.4239	11.8966
chr14	54883377	54888234	4462	ENSMUSG00000089682	Bcl2l2	protein_coding	-0.207766	0.0484433	0.385584	882	1187	1135	674	1063	1359	9.26229	9.80562	10.175	10.9967	12.108	10.8721
chr15	38487430	38519266	6231	ENSMUSG00000037458	Azin1	protein_coding	-0.181317	0.0484813	0.385584	8200	10614	8297	5607	8164	12304	61.6685	62.7918	53.2669	65.5135	66.5952	70.4922
chr1	107590006	107610484	4795	ENSMUSG00000026315	Serpinb8	protein_coding	0.264898	0.0484896	0.385584	587	627	551	263	434	546	5.73635	4.81992	4.59659	3.99305	4.60021	4.06477
chr2	91255954	91264679	4327	ENSMUSG00000027257	Pacsin3	protein_coding	0.304381	0.0485037	0.385584	524	627	740	342	420	478	5.67441	5.34111	6.84082	5.75396	4.93321	3.94333
chr5	122354369	122364984	3089	ENSMUSG00000029462	Vps29	protein_coding	0.179418	0.0482926	0.385584	4555	5532	4791	2645	3409	4907	69.0886	66.0047	62.0342	62.3297	56.0836	56.6996
chr6	48524372	48525105	734	ENSMUSG00000044211	Gm7887	processed_pseudogene	0.408673	0.0483332	0.385584	546	374	510	268	229	400	34.8163	18.7601	27.7617	26.5507	15.8386	19.431
chr2	25926838	25983282	8368	ENSMUSG00000026933	Camsap1	protein_coding	-0.237747	0.0487846	0.387287	629	731	786	426	703	1040	3.52252	3.22029	3.75762	3.7065	4.27021	4.43692
chr3	89209081	89227088	3584	ENSMUSG00000064068	Mtx1	protein_coding	0.236137	0.0488072	0.387287	733	904	985	454	586	808	9.58278	9.29674	10.9929	9.22135	8.30952	8.04719
chr10	77606097	77641543	3826	ENSMUSG00000020265	Sumo3	protein_coding	0.163449	0.0491891	0.388187	3604	4660	4133	2056	2948	4334	44.137	44.893	43.2086	39.1194	39.1594	40.4345
chr12	69372150	69375979	3730	ENSMUSG00000044147	Arf6	protein_coding	-0.186173	0.0491226	0.388187	1857	2463	2169	1279	2003	3010	23.3272	24.3383	23.2594	24.9616	27.2912	28.8047
chr13	6579768	6648777	9395	ENSMUSG00000021196	Pfkp	protein_coding	-0.18498	0.0490918	0.388187	1657	2061	1998	1185	1858	2416	8.26526	8.08698	8.50778	9.18339	10.0524	9.1807
chr16	91647506	91679221	14354	ENSMUSG00000022961	Son	protein_coding	-0.179407	0.0490983	0.388187	7050	8280	7366	4503	6939	10598	23.0177	21.2656	20.5301	22.8416	24.5732	26.3598
chr6	129533200	129542331	1765	ENSMUSG00000030161	Gabarapl1	protein_coding	0.165901	0.0491535	0.388187	4326	5215	4651	2364	3436	4872	114.808	108.872	105.371	97.473	98.9077	98.5006
chrX	150519519	150589868	8744	ENSMUSG00000025269	Apex2	protein_coding	0.247223	0.0491405	0.388187	457	596	540	235	383	515	2.44925	2.51268	2.47057	1.95675	2.22642	2.10266
chr1	171411313	171419142	2806	ENSMUSG00000026641	Usf1	protein_coding	0.268663	0.0492873	0.388608	836	1241	1339	587	786	933	13.9586	16.2997	19.0854	15.2273	14.2347	11.8676
chr17	33819027	33824562	1464	ENSMUSG00000067288	Rps28	protein_coding	0.231285	0.0493691	0.38872	3206	3845	4172	2069	2587	3122	102.566	96.7632	113.938	102.837	89.769	76.0882
chr1	74284930	74353694	7832	ENSMUSG00000026179	Pnkd	protein_coding	0.320777	0.0493912	0.38872	360	552	553	272	291	381	2.15403	2.59814	2.82462	2.52853	1.88857	1.73668
chr17	25779843	25785673	2643	ENSMUSG00000061046	Haghl	protein_coding	0.347267	0.0496122	0.389801	373	525	643	258	358	358	6.61187	7.32064	9.73	7.10536	6.88318	4.83441
chr1	138963709	139176043	8314	ENSMUSG00000056268	Dennd1b	protein_coding	-0.223067	0.0496183	0.389801	631	765	644	435	647	934	3.55667	3.39196	3.09875	3.80938	3.95557	4.01058
chr15	82329532	82338826	1913	ENSMUSG00000022453	Naga	protein_coding	0.226182	0.0497102	0.390168	1105	1469	1560	717	960	1235	27.0581	28.2964	32.6097	27.2775	25.4975	23.0381
chr1	92831645	92860779	5159	ENSMUSG00000034220	Gpc1	protein_coding	0.263062	0.0500459	0.392448	4365	6273	7623	3064	4258	5089	39.6471	44.8205	59.1071	43.2381	41.9492	35.2131
chr4	133964738	133968650	3060	ENSMUSG00000003038	Hmgn2	protein_coding	0.216006	0.0501916	0.393235	2382	2995	2177	1245	1685	2556	36.4716	36.0732	28.455	29.6165	27.9836	29.814
chr2	150832493	150904741	2823	ENSMUSG00000032046	Abhd12	protein_coding	0.171586	0.0503273	0.393663	2200	2946	2663	1302	1865	2650	36.5119	38.4609	37.7285	33.5718	33.5723	33.5045
chrX	98936316	98949017	7149	ENSMUSG00000047694	Yipf6	protein_coding	-0.235279	0.0503369	0.393663	642	722	641	419	618	987	4.20829	3.72291	3.58687	4.26713	4.3939	4.92871
chr15	64086857	64382919	7482	ENSMUSG00000022377	Asap1	protein_coding	-0.18063	0.0504086	0.393868	7406	9498	9032	4948	8141	12103	46.3858	46.7959	48.2916	48.1484	55.3057	57.7483
chr12	8771323	8793715	3809	ENSMUSG00000020592	Sdc1	protein_coding	0.199286	0.0506909	0.39439	5586	7373	7434	3701	4722	6130	68.7152	71.3462	78.0659	70.733	63.0041	57.4457
chr16	10281749	10313968	3440	ENSMUSG00000022505	Emp2	protein_coding	-0.168129	0.0507482	0.39439	4211	5309	4528	2860	4238	6298	57.3558	56.8826	52.6484	60.5214	62.61	65.3492
chr2	127070665	127097084	2446	ENSMUSG00000001999	Blvra	protein_coding	0.201117	0.0506557	0.39439	1740	2052	1764	986	1257	1786	33.3267	30.9168	28.8422	29.3407	26.1137	26.0597
chr3	41555731	41616864	8492	ENSMUSG00000025764	Jade1	protein_coding	-0.17182	0.050737	0.39439	2212	2648	2504	1531	2217	3281	12.2068	11.495	11.7961	13.1263	13.27	13.7933
chr7	24884371	24889806	4685	ENSMUSG00000040952	Rps19	protein_coding	0.241659	0.0507328	0.39439	11170	13483	14431	7470	8705	10446	111.719	106.081	123.213	116.077	94.4352	79.5921
chr8	109575130	109579172	1343	ENSMUSG00000031722	Hp	protein_coding	0.274708	0.0506638	0.39439	700	986	1056	509	558	774	24.4104	27.0476	31.4361	27.5769	21.1058	20.5619
chr12	80167542	80260371	3805	ENSMUSG00000015143	Actn1	protein_coding	-0.180334	0.050865	0.39459	11841	15132	16114	8964	13733	18266	145.813	146.581	169.394	171.499	183.427	171.355
chr15	89089084	89100340	3744	ENSMUSG00000035757	Selo	protein_coding	0.221184	0.050861	0.39459	900	1087	1044	541	699	908	11.2633	10.7011	11.1535	10.519	9.4884	8.65677
chr13	28257636	28258094	459	ENSMUSG00000061330	Gm11361	processed_pseudogene	0.304297	0.0510802	0.395906	602	783	801	428	442	545	61.336	62.756	69.6688	67.7507	48.8463	42.302
chr13	45549758	45964991	10605	ENSMUSG00000046876	Atxn1	protein_coding	-0.267939	0.0511928	0.396424	315	395	407	230	361	558	1.39199	1.37308	1.53535	1.57908	1.73031	1.87847
chr19	56787481	56822190	6899	ENSMUSG00000035173	Ccdc186	protein_coding	-0.206067	0.051317	0.396569	977	1218	1067	687	950	1573	6.63624	6.50803	6.18698	7.24996	6.9991	8.13957
chr9	108936633	108949623	4135	ENSMUSG00000025651	Uqcrc1	protein_coding	0.206517	0.0513487	0.396569	4280	5713	6212	2810	3808	4963	48.4998	50.9255	60.0917	49.4713	46.8041	42.8436
chrX	73483602	73495933	6099	ENSMUSG00000031375	Bgn	protein_coding	-0.1672	0.0513132	0.396569	65628	82837	81231	44691	72366	102497	504.239	500.663	532.789	533.48	603.076	599.934
chr2	36036326	36049406	861	ENSMUSG00000026895	Ndufa8	protein_coding	0.254254	0.0514454	0.396962	2088	2607	2914	1422	1704	2022	113.527	111.503	135.253	120.121	100.492	83.7522
chr8	122466147	122476064	1985	ENSMUSG00000014470	Rnf166	protein_coding	0.335313	0.051514	0.397138	421	718	774	326	427	460	9.93527	13.329	15.5928	11.9527	10.9299	8.26991
chr12	85219481	85226628	1885	ENSMUSG00000004788	Eif2b2	protein_coding	0.228413	0.0517847	0.397459	1721	2131	2418	1081	1508	1812	42.7677	41.6575	51.2954	41.7361	40.6469	34.3035
chr19	4742913	4811612	5780	ENSMUSG00000096370	Gm21992	protein_coding	0.265708	0.0517001	0.397459	574	828	917	384	529	676	4.65356	5.28054	6.34644	4.83678	4.65179	4.17509
chr1	93803965	93822101	4729	ENSMUSG00000026283	Ing5	protein_coding	-0.234772	0.0517529	0.397459	473	642	512	347	523	744	4.6868	5.00409	4.33084	5.3419	5.62093	5.61609
chr5	53267106	53283510	6494	ENSMUSG00000061461	Smim20	protein_coding	0.232838	0.0516092	0.397459	574	796	738	361	480	644	4.14199	4.51841	4.54612	4.04721	3.7569	3.54021
chr8	26021421	26119224	13132	ENSMUSG00000037234	Hook3	protein_coding	-0.202868	0.0516519	0.397459	2110	2543	2212	1315	2165	3335	7.53001	7.13894	6.73883	7.29104	8.38034	9.0668
chr11	98682554	98695979	4967	ENSMUSG00000017221	Psmd3	protein_coding	0.24956	0.0522183	0.400432	2638	3255	4149	1699	2361	2888	24.8869	24.1558	33.4138	24.9023	24.1592	20.7557
chr11	116849901	116853094	2958	ENSMUSG00000034120	Srsf2	protein_coding	0.169322	0.0529538	0.401242	4085	4885	4675	2246	3132	4945	64.7029	60.8655	63.2121	55.2704	53.8077	59.6683
chr14	47648448	47736564	9582	ENSMUSG00000021843	Ktn1	protein_coding	-0.201407	0.0529148	0.401242	3064	3956	3189	2024	3018	5069	14.9853	15.2197	13.3142	15.3793	16.0098	18.8861
chr17	33685692	33718670	5997	ENSMUSG00000079557	2020-03-02	protein_coding	0.198503	0.0530178	0.401242	1364	1800	1860	850	1168	1634	10.6582	11.0641	12.4071	10.3191	9.89929	9.72675
chr19	18713193	18718428	1677	ENSMUSG00000047044	D030056L22Rik	protein_coding	0.261426	0.0524569	0.401242	889	1180	845	533	582	888	24.8306	25.9263	20.1478	23.1293	17.6319	18.8948
chr19	6975048	6977324	919	ENSMUSG00000056612	Ppp1r14b	protein_coding	0.215959	0.0527907	0.401242	2091	2737	2809	1336	1864	2182	106.523	109.683	122.16	105.742	102.997	84.6816
chr1	185204117	185286759	10800	ENSMUSG00000039318	Rab3gap2	protein_coding	-0.189611	0.0527974	0.401242	1794	2258	2163	1203	1954	2908	7.78458	7.70746	8.01228	8.11016	9.19662	9.61286
chr1	91540544	91559589	6432	ENSMUSG00000026311	Asb1	protein_coding	-0.252735	0.0527441	0.401242	408	493	419	272	457	604	2.97251	2.82543	2.60594	3.07881	3.61136	3.35232
chr2	41987473	41988829	662	ENSMUSG00000081999	Gm13461	processed_pseudogene	0.18303	0.0529725	0.401242	2523	3307	2750	1521	1973	2785	178.353	183.896	165.952	167.049	151.28	149.98
chr3	51224447	51251644	10658	ENSMUSG00000023087	Ccrn4l	protein_coding	-0.231643	0.0526064	0.401242	442	545	498	320	479	672	1.94349	1.88509	1.86929	2.18606	2.28448	2.251
chr5	136953275	136966234	1714	ENSMUSG00000019054	Fis1	protein_coding	0.214435	0.0523764	0.401242	3030	4109	3961	2046	2554	3178	82.8048	88.3331	92.4069	86.8699	75.705	66.1625
chr6	4600840	4643381	4062	ENSMUSG00000015189	Casd1	protein_coding	-0.270895	0.0527486	0.401242	490	599	495	304	500	860	5.65231	5.4354	4.87441	5.44822	6.25591	7.55742
chr6	83030934	83033471	1977	ENSMUSG00000068335	Dok1	protein_coding	0.256184	0.0527712	0.401242	2003	2519	2785	1356	1674	1897	47.4604	46.9519	56.3329	49.9185	43.0226	34.2423
chr7	130532523	130573118	2597	ENSMUSG00000040331	Nsmce4a	protein_coding	0.213863	0.0528485	0.401242	1291	1654	1302	686	908	1519	23.2897	23.4719	20.051	19.2271	17.767	20.8757
chr8	107412486	107425051	3486	ENSMUSG00000003848	Nob1	protein_coding	0.251402	0.052708	0.401242	1035	1540	1599	721	977	1155	13.9112	16.2825	18.3468	15.056	14.2433	11.8264
chr8	110618638	110720396	3028	ENSMUSG00000010936	Vac14	protein_coding	0.227272	0.0524936	0.401242	903	1067	1235	499	751	1065	13.9722	12.9872	16.3129	11.9958	12.604	12.5537
chr11	70238124	70239842	885	ENSMUSG00000093989	Rnasek	protein_coding	0.282546	0.0530946	0.401246	829	1231	1384	608	771	907	43.8528	51.2243	62.498	49.9686	44.2373	36.5507
chr18	69344146	69687967	12250	ENSMUSG00000053477	Tcf4	protein_coding	-0.185797	0.0531571	0.401246	2336	3184	2820	1617	2570	3916	8.93672	9.58193	9.20961	9.61095	10.6642	11.4128
chr2	131207078	131213514	1660	ENSMUSG00000068264	Ap5s1	protein_coding	0.27166	0.0531115	0.401246	359	418	465	195	275	397	10.1298	9.27808	11.2007	8.54855	8.41648	8.53381
chr2	144599897	144768758	2353	ENSMUSG00000027430	Dtd1	protein_coding	0.235654	0.0533147	0.401737	597	658	638	307	447	598	11.8862	10.3055	10.8437	9.49641	9.65314	9.0702
chr4	148591503	148594993	1599	ENSMUSG00000006442	Srm	protein_coding	0.246271	0.0533092	0.401737	2157	2532	3101	1296	1944	2160	63.184	58.3438	77.5435	58.9811	61.7652	48.201
chr14	56575619	56659794	6534	ENSMUSG00000054509	Parp4	protein_coding	-0.245527	0.0535306	0.401937	513	631	620	344	554	907	3.67916	3.55988	3.79586	3.83302	4.30955	4.95546
chr14	75284373	75344426	6151	ENSMUSG00000022000	Zc3h13	protein_coding	-0.22034	0.0534369	0.401937	863	981	967	560	865	1398	6.57463	5.87901	6.28889	6.62826	7.14772	8.11359
chr3	131318985	131344940	5873	ENSMUSG00000050931	Sgms2	protein_coding	-0.252943	0.0534472	0.401937	693	749	725	404	741	1098	5.52938	4.7011	4.93819	5.00812	6.41286	6.67407
chr5	140340304	140389251	2615	ENSMUSG00000029560	Snx8	protein_coding	0.252999	0.0535013	0.401937	605	877	889	413	536	680	10.8391	12.3598	13.5965	11.4958	10.4158	9.28097
chr8	94838321	94854895	3055	ENSMUSG00000031782	Coq9	protein_coding	0.199015	0.0535731	0.401937	1168	1485	1405	724	917	1293	17.9129	17.9153	18.3944	17.2509	15.254	15.1066
chr2	113441289	113709460	3615	ENSMUSG00000100934	FMN1	protein_coding	-0.233903	0.053668	0.402301	572	725	733	402	635	1012	7.41386	7.39198	8.11034	8.09516	8.92715	9.9925
chr15	79030874	79043558	3851	ENSMUSG00000006378	Gcat	protein_coding	0.28115	0.0537877	0.4024	504	792	781	343	498	549	6.13227	7.58037	8.11201	6.48389	6.5722	5.08872
chr8	53586867	53639065	5296	ENSMUSG00000039396	Neil3	protein_coding	0.277842	0.0537462	0.4024	481	583	453	210	324	546	4.2559	4.05779	3.42162	2.8868	3.10944	3.68031
chr8	71592176	71601092	3770	ENSMUSG00000031807	Pgls	protein_coding	0.324795	0.0538204	0.4024	674	902	1126	494	594	630	8.37684	8.81863	11.9466	9.5389	8.00751	5.96494
chr11	69580359	69591873	4045	ENSMUSG00000059552	Trp53	protein_coding	0.183305	0.0540631	0.403172	2068	2470	2594	1206	1699	2362	23.9553	22.5072	25.6512	21.7045	21.3469	20.8438
chr18	82593593	82692883	10471	ENSMUSG00000041258	Zfp236	protein_coding	-0.238576	0.0540216	0.403172	481	600	622	342	580	783	2.15274	2.11238	2.37643	2.37807	2.81557	2.66965
chr2	162931528	162937121	4810	ENSMUSG00000016921	Srsf6	protein_coding	-0.162348	0.0540143	0.403172	3953	4894	4326	2865	3919	5562	38.5095	37.5042	35.9761	43.3628	41.4102	41.2779
chr3	79062516	79286517	14051	ENSMUSG00000062232	Rapgef2	protein_coding	-0.292479	0.054112	0.40319	283	390	360	190	376	520	0.943898	1.02324	1.02501	0.984562	1.36025	1.32126
chr9	59656368	59679375	2599	ENSMUSG00000032294	Pkm	protein_coding	0.214797	0.0541998	0.403307	48848	65266	71813	32407	45011	53517	880.542	925.476	1105.08	907.597	880.061	734.921
chrX	12036740	12160355	7190	ENSMUSG00000040363	Bcor	protein_coding	-0.234708	0.0542206	0.403307	685	834	988	552	788	1146	4.46455	4.27591	5.49707	5.58956	5.57063	5.69007
chr6	29467718	29470512	1063	ENSMUSG00000004285	Atp6v1f	protein_coding	0.230881	0.0544939	0.404992	1922	2745	2561	1351	1613	2014	84.662	95.1157	96.3011	92.4573	77.0655	67.5834
chr1	182275772	182282804	2591	ENSMUSG00000038633	Degs1	protein_coding	0.168763	0.0546317	0.405669	8556	10488	8742	4749	6407	9688	154.708	149.179	134.94	133.412	125.657	133.451
chr10	120227070	120232071	1517	ENSMUSG00000020224	Llph	protein_coding	0.229431	0.0547885	0.40573	651	786	659	328	508	669	20.0995	19.0898	17.3691	15.7337	17.0122	15.7354
chr10	20347819	20361669	2307	ENSMUSG00000019992	Mtfr2	protein_coding	0.241985	0.0548271	0.40573	713	891	679	378	476	776	14.4787	14.2329	11.7706	11.9257	10.4843	12.0046
chr8	110974996	110997800	2957	ENSMUSG00000015023	Ddx19a	protein_coding	0.183391	0.0547185	0.40573	1467	1804	1621	844	1127	1641	23.2439	22.4848	21.9254	20.7765	19.3684	19.8076
chr9	36890982	37147322	6942	ENSMUSG00000035934	Pknox2	protein_coding	-0.244439	0.0547633	0.40573	528	545	547	341	519	784	3.56421	2.89401	3.15213	3.57631	3.80004	4.03173
chr11	117986292	118024011	5333	ENSMUSG00000017715	Pgs1	protein_coding	0.249492	0.0551794	0.407701	1161	1422	1784	746	991	1298	10.2013	9.82874	13.3815	10.1839	9.4447	8.68848
chr16	14163275	14192928	3205	ENSMUSG00000022678	Nde1	protein_coding	0.168994	0.0551874	0.407701	2613	3386	2859	1477	2126	3021	38.1991	38.9381	35.6791	33.5463	33.7107	33.6441
chr6	72347317	72353158	4632	ENSMUSG00000058706	0610030E20Rik	protein_coding	-0.228167	0.0552545	0.407849	497	582	541	368	487	746	5.02772	4.6314	4.67195	5.7838	5.3436	5.74908
chr6	145266400	145266777	378	ENSMUSG00000067344	Rps25-ps1	processed_pseudogene	0.189232	0.0556022	0.410066	1590	1910	1828	952	1191	1757	196.623	185.8	192.975	182.905	159.75	165.522
chr2	156775420	156781658	1162	ENSMUSG00000067818	Myl9	protein_coding	-0.250226	0.055698	0.410424	2517	3546	3500	2466	3226	3413	101.433	112.411	120.407	154.398	141.011	104.78
chr2	32775786	32777597	1135	ENSMUSG00000053746	Ptrh1	protein_coding	0.255171	0.0558663	0.410965	456	695	617	297	411	509	18.8132	22.5558	21.7305	19.0373	18.3921	15.9978
chr9	65587160	65595967	4388	ENSMUSG00000041064	Pif1	protein_coding	0.220161	0.0558375	0.410965	602	755	678	323	489	656	6.42847	6.34209	6.18056	5.35876	5.66384	5.33655
chr11	101458745	101466230	2766	ENSMUSG00000034993	Vat1	protein_coding	0.178906	0.0561123	0.412126	8258	11016	11530	5183	7434	10066	139.876	146.78	166.718	136.395	136.578	129.888
chr1	156678532	156719086	8770	ENSMUSG00000033557	Fam20b	protein_coding	-0.180385	0.0561191	0.412126	2334	3037	2626	1582	2398	3767	12.4718	12.7658	11.9787	13.1336	13.8985	15.3345
chr2	91054009	91066369	2607	ENSMUSG00000002102	Psmc3	protein_coding	0.19139	0.0562717	0.412897	8483	11091	10205	5520	6930	8850	152.447	156.789	156.556	154.12	135.081	121.16
chr10	23796986	23827968	3258	ENSMUSG00000037455	Slc18b1	protein_coding	-0.206092	0.0568661	0.414926	809	1014	868	553	815	1279	11.6343	11.4711	10.6561	12.3557	12.7128	14.0123
chr10	53904788	54075796	9058	ENSMUSG00000003746	Man1a	protein_coding	0.221825	0.0566809	0.414926	986	1159	1079	459	736	1194	5.10121	4.71688	4.76546	3.68944	4.13014	4.70594
chr17	15475721	15498276	1036	ENSMUSG00000014769	Psmb1	protein_coding	0.173143	0.056883	0.414926	10006	13181	10742	6081	7860	11000	452.229	468.62	414.448	426.996	385.311	378.736
chr3	146838811	146839347	537	ENSMUSG00000070343	Gm10288	processed_pseudogene	0.227481	0.056757	0.414926	1560	2151	2099	1079	1309	1638	135.9	147.404	156.097	146.038	123.687	108.706
chr7	136894611	137128187	818	ENSMUSG00000054612	Mgmt	protein_coding	0.315696	0.0568566	0.414926	867	1249	1314	679	695	792	49.6149	56.2251	64.1911	60.3689	43.1388	34.5274
chr9	72958852	73016319	4383	ENSMUSG00000089865	Dyx1c1Ccpg1	protein_coding	-0.274305	0.0567719	0.414926	356	481	429	239	405	683	3.80589	4.04507	3.91517	3.96968	4.69626	5.56253
chrX	159210307	159368244	8322	ENSMUSG00000031309	Rps6ka3	protein_coding	-0.219842	0.0567706	0.414926	2446	3025	2474	1497	2445	4116	13.7738	13.3998	11.8928	13.0969	14.9337	17.657
chr11	55446641	55461239	541	ENSMUSG00000018585	Atox1	protein_coding	0.238072	0.0572251	0.41515	2018	2618	2752	1374	1698	1988	174.501	178.083	203.148	184.593	159.26	130.96
chr11	60536381	60558512	5987	ENSMUSG00000042650	Alkbh5	protein_coding	-0.198475	0.0572477	0.41515	1467	1776	1782	972	1563	2423	11.4822	10.9348	11.9066	11.8199	13.2692	14.4475
chr11	62316426	62458541	12811	ENSMUSG00000018501	Ncor1	protein_coding	-0.193918	0.0571905	0.41515	2348	2682	2708	1490	2439	3697	8.5893	7.71779	8.45659	8.46832	9.67748	10.3028
chr12	3403878	3427011	4131	ENSMUSG00000071456	1110002L01Rik	protein_coding	-0.238302	0.0574313	0.41515	617	864	608	469	680	905	6.99845	7.70912	5.88717	8.26495	8.36597	7.82006
chr15	78523346	78529625	2402	ENSMUSG00000022440	C1qtnf6	protein_coding	0.208934	0.0574681	0.41515	1328	1892	1979	843	1204	1716	25.9013	29.0281	32.95	25.5447	25.4707	25.4968
chr15	81915030	81926213	2514	ENSMUSG00000022476	Polr3h	protein_coding	0.208777	0.0574146	0.41515	920	1212	1094	565	767	972	17.1446	17.7671	17.4038	16.3583	15.5033	13.7991
chr1	51465862	51478425	8498	ENSMUSG00000026107	Nabp1	protein_coding	-0.24697	0.057366	0.41515	615	819	595	423	610	1030	3.39144	3.55277	2.801	3.6241	3.64863	4.32705
chr2	158768093	158786637	3991	ENSMUSG00000027654	Fam83d	protein_coding	0.207863	0.0572262	0.41515	975	1131	1135	574	736	1027	11.447	10.4454	11.3755	10.4701	9.37249	9.18548
chr4	143107391	143212995	7420	ENSMUSG00000057637	Prdm2	protein_coding	-0.211042	0.0572861	0.41515	646	850	785	495	661	1080	4.07987	4.22287	4.23224	4.85703	4.528	5.19617
chr5	129128077	129128517	441	ENSMUSG00000060419	Rps16-ps2	processed_pseudogene	0.246673	0.0574882	0.41515	1858	2453	2384	1289	1478	1761	197.015	204.61	215.798	212.353	169.989	142.252
chr8	34135572	34147033	2879	ENSMUSG00000031513	Leprotl1	protein_coding	-0.177688	0.057257	0.41515	1296	1624	1506	945	1379	1873	21.0906	20.7895	20.9217	23.8928	24.3411	23.2203
chr9	82829540	82847687	2158	ENSMUSG00000032251	Irak1bp1	protein_coding	0.260891	0.0571716	0.41515	388	449	420	202	262	425	8.42279	7.66735	7.78324	6.81281	6.16902	7.02843
chr11	116852440	116875635	7076	ENSMUSG00000020818	Mfsd11	protein_coding	0.180238	0.0575812	0.415357	1579	1934	1791	857	1328	1753	10.4571	10.0753	10.1253	8.81778	9.5393	8.84412
chr13	94358960	94566316	4020	ENSMUSG00000021686	Ap3b1	protein_coding	-0.178198	0.0579506	0.415357	2509	3139	2862	1639	2717	3862	29.2444	28.7812	28.4773	29.6806	34.3497	34.2926
chr14	69697305	69707584	2768	ENSMUSG00000034194	R3hcc1	protein_coding	0.237033	0.0577676	0.415357	930	1294	1207	570	876	935	15.7412	17.2291	17.4401	14.9892	16.0823	12.0562
chr1	164289800	164307489	5336	ENSMUSG00000026577	Blzf1	protein_coding	-0.214224	0.057762	0.415357	588	759	640	414	625	913	5.16365	5.24319	4.79785	5.64847	5.9532	6.10795
chr3	35754138	35856271	4859	ENSMUSG00000037400	Atp11b	protein_coding	-0.218315	0.0578615	0.415357	1304	1518	1207	820	1237	1974	12.5753	11.5156	9.93652	12.2859	12.939	14.5022
chr4	123917446	123936997	3341	ENSMUSG00000028646	Rragc	protein_coding	0.168296	0.0577194	0.415357	4156	5400	4607	2247	3339	5146	58.2835	59.5715	55.1538	48.9581	50.7899	54.9776
chr5	5781615	5783555	1941	ENSMUSG00000100801	Gm15459	processed_pseudogene	-0.182425	0.0579958	0.415357	3420	4206	3574	2181	3459	5263	82.5379	79.8493	73.6324	81.7776	90.5459	96.7623
chr6	5220852	5256286	3385	ENSMUSG00000029759	Pon3	protein_coding	-0.20037	0.0578167	0.415357	1217	1579	1279	862	1175	1949	16.8454	17.1928	15.1129	18.5374	17.6408	20.5517
chr7	97579896	97692782	12635	ENSMUSG00000035623	Rsf1	protein_coding	-0.226975	0.0577404	0.415357	573	746	661	415	575	992	2.12531	2.17661	2.09293	2.39148	2.31327	2.80301
chrX	151800807	151935417	23507	ENSMUSG00000025261	Huwe1	protein_coding	-0.19726	0.0579245	0.415357	5927	6643	6640	3662	5917	9553	11.8167	10.4184	11.301	11.3431	12.7954	14.5093
chr10	100488289	100573655	8006	ENSMUSG00000019971	Cep290	protein_coding	-0.260806	0.0580447	0.415364	300	372	338	211	323	498	1.75601	1.71287	1.68893	1.91885	2.05069	2.22066
chrX	153685154	153696391	4906	ENSMUSG00000041633	Kctd12b	protein_coding	0.266871	0.0581425	0.415472	821	963	720	344	535	932	7.84159	7.23538	5.87057	5.1047	5.54249	6.78144
chrX	41400854	41678601	9859	ENSMUSG00000001986	Gria3	protein_coding	-0.192097	0.0581555	0.415472	1977	2514	2024	1313	1952	3102	9.39737	9.40026	8.21291	9.69651	10.064	11.2328
chr19	6829085	6840601	3119	ENSMUSG00000024952	Rps6ka4	protein_coding	0.220902	0.0583178	0.416288	2070	2796	3208	1347	1915	2472	31.0951	33.0395	41.138	31.437	31.2019	28.2889
chr12	81860030	82000924	12139	ENSMUSG00000021140	Pcnx	protein_coding	-0.200152	0.0584043	0.416563	805	970	961	557	863	1251	3.10781	2.94581	3.16715	3.34091	3.61376	3.67926
chrX	51387212	51681856	7807	ENSMUSG00000062184	Hs6st2	protein_coding	0.191959	0.058492	0.416846	1645	2013	1828	835	1257	2030	9.87422	9.50507	9.36699	7.78708	8.18395	9.28279
chr14	99034544	99046136	2256	ENSMUSG00000033186	Mzt1	protein_coding	0.194353	0.0585407	0.41685	1780	2313	1772	949	1366	2014	36.9628	37.7829	31.412	30.617	30.7671	31.8603
chr7	17004640	17027924	3136	ENSMUSG00000003099	Ppp5c	protein_coding	0.210082	0.0586852	0.417536	1323	1624	1757	793	1161	1416	19.7661	19.0863	22.4089	18.4071	18.8142	16.1165
chr2	31670715	31681349	2888	ENSMUSG00000039356	Exosc2	protein_coding	0.203284	0.0587516	0.417666	1252	1558	1221	647	959	1348	20.3111	19.8825	16.9095	16.3074	16.8748	16.6596
chr7	59228752	59306727	5097	ENSMUSG00000025326	Ube3a	protein_coding	-0.219395	0.0588424	0.417969	1091	1397	1057	715	1084	1741	10.03	10.1029	8.29543	10.2125	10.8093	12.1933
chr11	121451949	121617164	8096	ENSMUSG00000039230	Tbcd	protein_coding	0.168021	0.0589347	0.418282	2554	3179	3198	1491	2136	3065	14.7834	14.475	15.8022	13.4085	13.4105	13.5154
chr10	68095593	68278726	4494	ENSMUSG00000019947	Arid5b	protein_coding	-0.209768	0.0590736	0.418925	1026	1373	1470	803	1277	1676	10.6978	11.2614	13.0843	13.0081	14.442	13.3127
chr3	119718742	119783388	3364	ENSMUSG00000028134	Ptbp2	protein_coding	0.23891	0.0591573	0.419176	554	781	596	284	464	633	7.71616	8.55692	7.08638	6.14555	7.00972	6.71646
chr7	66109515	66173789	4167	ENSMUSG00000032640	Chsy1	protein_coding	-0.193418	0.0592645	0.419444	1003	1288	1236	700	1096	1640	11.2785	11.393	11.8646	12.2292	13.3675	14.0488
chr9	72985429	73016340	7497	ENSMUSG00000034563	Ccpg1	protein_coding	-0.268577	0.0592919	0.419444	380	540	456	257	446	730	2.37528	2.65521	2.43323	2.49583	3.02383	3.47616
chr13	54584185	54590090	1845	ENSMUSG00000025869	Nop16	protein_coding	0.219753	0.0597972	0.420041	1400	2001	1710	913	1227	1430	35.5446	39.9638	37.0619	36.0136	33.7894	27.6584
chr15	98737621	98763214	3837	ENSMUSG00000051853	Arf3	protein_coding	-0.171176	0.059616	0.420041	5972	7672	7870	4276	6592	9724	72.9275	73.6979	82.0414	81.1261	87.3132	90.4611
chr16	15848441	15863369	1236	ENSMUSG00000022671	Mzt2	protein_coding	0.278723	0.0599139	0.420041	526	654	798	309	495	543	19.9293	19.4921	25.8105	18.1893	20.3424	15.673
chr16	21896506	21897116	609	ENSMUSG00000091580	Gm6467	pseudogene	0.27918	0.0597442	0.420041	772	1223	1037	560	687	743	59.315	73.9176	68.0162	66.8476	57.2525	43.4892
chr16	33684466	33771576	12632	ENSMUSG00000075254	Heg1	protein_coding	-0.206133	0.0598911	0.420041	742	906	945	545	786	1209	2.7528	2.64407	2.99288	3.14136	3.16289	3.41698
chr16	57302199	57606825	930	ENSMUSG00000022748	Cmss1	protein_coding	0.264428	0.0595612	0.420041	577	719	516	271	381	639	29.0471	28.4728	22.175	21.1957	20.8038	24.506
chr1	179546370	179627478	8859	ENSMUSG00000038949	Cnst	protein_coding	-0.251063	0.0595613	0.420041	451	515	487	279	512	691	2.38572	2.14301	2.19917	2.29297	2.93768	2.78462
chr2	30416039	30447806	5188	ENSMUSG00000039515	Ppp2r4	protein_coding	0.198091	0.0599363	0.420041	5749	7440	7661	3812	4881	6165	51.9261	52.8616	59.0698	53.493	47.8181	42.4201
chr6	140424099	140594906	5133	ENSMUSG00000030231	Plekha5	protein_coding	-0.214301	0.0594979	0.420041	574	697	614	419	569	856	5.24002	5.00528	4.78493	5.94273	5.63409	5.95306
chr7	3703993	3706901	2526	ENSMUSG00000006333	Rps9	protein_coding	0.268626	0.0600058	0.420041	16207	22025	22953	11963	13441	14679	300.59	321.338	363.411	344.717	270.392	207.402
chr7	44532746	44548849	4860	ENSMUSG00000038644	Pold1	protein_coding	0.338642	0.0598771	0.420041	465	607	808	350	387	450	4.48336	4.60378	6.65042	5.24288	4.04718	3.30529
chr7	80227156	80232813	2052	ENSMUSG00000030538	Cib1	protein_coding	0.22728	0.059998	0.420041	815	1072	981	536	602	876	18.6057	19.2512	19.118	19.0109	14.9065	15.2348
chr8	111993440	112011323	2249	ENSMUSG00000031948	Kars	protein_coding	0.151673	0.0597598	0.420041	5664	7275	6688	3223	4829	6863	117.982	119.207	118.926	104.305	109.104	108.906
chr11	70235206	70239830	1692	ENSMUSG00000040904	Gm21988	protein_coding	0.261289	0.0602212	0.420869	1282	1898	1979	955	1149	1348	35.4901	41.3324	46.7684	41.0747	34.5009	28.4286
chr14	70100145	70138191	1712	ENSMUSG00000022089	Bin3	protein_coding	0.182155	0.060217	0.420869	1891	2444	2168	1173	1495	2080	51.7382	52.6011	50.6367	49.8618	44.3661	43.3539
chr11	62574486	62600515	4485	ENSMUSG00000018507	Trpv2	protein_coding	-0.275098	0.0603454	0.421397	345	483	534	329	472	551	3.60443	3.96953	4.76262	5.34028	5.34872	4.38545
chr3	95111022	95123051	3639	ENSMUSG00000008958	Vps72	protein_coding	0.294986	0.0605162	0.42225	556	692	833	388	447	533	7.15896	7.009	9.15603	7.76172	6.24272	5.22815
chr6	146549632	146577835	3968	ENSMUSG00000040250	Asun	protein_coding	-0.20249	0.0606207	0.422639	1036	1273	1269	730	1045	1755	12.2336	11.8249	12.7922	13.3927	13.3845	15.7877
chr19	46573365	46596898	3210	ENSMUSG00000025036	Sfxn2	protein_coding	0.266363	0.0607527	0.42322	327	427	393	165	282	356	4.77292	4.90274	4.89684	3.74172	4.46454	3.95851
chr17	35667730	35673739	3313	ENSMUSG00000001524	Gtf2h4	protein_coding	0.229524	0.0608462	0.423287	806	1013	1154	494	708	904	11.3988	11.2696	13.9321	10.8543	10.8605	9.73953
chr6	146108299	146502223	13484	ENSMUSG00000030287	Itpr2	protein_coding	-0.283413	0.06086	0.423287	281	311	351	188	330	466	0.976635	0.850278	1.04141	1.01516	1.24403	1.23383
chr2	59612042	59846149	14570	ENSMUSG00000035168	Tanc1	protein_coding	-0.179994	0.0612405	0.424627	1427	1729	1692	969	1507	2198	4.58999	4.37479	4.64595	4.84242	5.25765	5.38593
chr5	124570213	124579131	2577	ENSMUSG00000029388	Eif2b1	protein_coding	0.18382	0.06125	0.424627	1597	1780	1775	844	1245	1747	29.0335	25.4559	27.5473	23.839	24.5501	24.1954
chr8	79639618	79677724	8096	ENSMUSG00000036990	Otud4	protein_coding	-0.192935	0.0612246	0.424627	1903	2342	2137	1206	2004	3077	11.0152	10.6639	10.5595	10.8455	12.5818	13.5683
chr9	65032458	65082650	4968	ENSMUSG00000032393	Dpp8	protein_coding	-0.210175	0.0612647	0.424627	2095	2486	2136	1261	2106	3384	19.7602	18.4452	17.1987	18.4788	21.5455	24.3155
chrX	8238668	8252406	4760	ENSMUSG00000031171	Ftsj1	protein_coding	0.191109	0.0612974	0.424627	1149	1453	1325	679	950	1228	11.3109	11.2517	11.1348	10.3848	10.1436	9.20921
chr14	31019138	31121592	8846	ENSMUSG00000042323	Pbrm1	protein_coding	-0.200238	0.0615322	0.424721	2837	3431	3014	1733	2909	4606	15.0293	14.298	13.6305	14.2636	16.7153	18.5887
chr16	17900711	17911348	2819	ENSMUSG00000003527	Dgcr14	protein_coding	0.248871	0.0613853	0.424721	697	846	917	424	603	669	11.5841	11.0604	13.0102	10.9482	10.8702	8.47031
chr2	120977017	121007852	3348	ENSMUSG00000054484	Tmem62	protein_coding	-0.216687	0.0615426	0.424721	761	958	757	530	730	1189	10.6499	10.5463	9.04366	11.5236	11.0809	12.6762
chr2	174415804	174427502	2883	ENSMUSG00000016253	Nelfcd	protein_coding	0.200288	0.0615559	0.424721	1210	1473	1557	741	997	1326	19.6638	18.8304	21.6002	18.709	17.5739	16.4161
chr7	105744847	105752207	3494	ENSMUSG00000030894	Tpp1	protein_coding	-0.161618	0.0614116	0.424721	3638	4642	4168	2469	3745	5640	48.7857	48.9677	47.7138	51.4401	54.4719	57.6174
chr12	31595354	31634658	2008	ENSMUSG00000020650	Bcap29	protein_coding	0.210595	0.0618901	0.426688	1706	2199	1607	835	1304	1917	39.7993	40.3549	32.0036	30.2646	32.9963	34.0694
chr11	53427922	53430831	1831	ENSMUSG00000044894	Uqcrq	protein_coding	0.312781	0.0619698	0.426898	782	938	1176	570	585	700	20.0059	18.8768	25.683	22.6557	16.233	13.6425
chr15	77958998	77970824	1910	ENSMUSG00000016554	Eif3d	protein_coding	0.19298	0.0620288	0.426965	7863	10570	10560	5152	7091	8499	192.843	203.923	221.089	196.31	188.632	158.792
chr2	105701027	105904564	3318	ENSMUSG00000027167	Elp4	protein_coding	0.242041	0.0621667	0.427575	612	700	604	325	387	659	8.64213	7.77575	7.28104	7.13023	5.9275	7.08925
chr10	79894708	79908923	4663	ENSMUSG00000013833	Med16	protein_coding	0.31708	0.0622846	0.428046	552	666	995	371	484	601	5.54699	5.26462	8.53548	5.79219	5.27539	4.60085
chr11	55204350	55236330	5626	ENSMUSG00000020261	Slc36a1	protein_coding	-0.233338	0.0624084	0.428557	419	527	530	298	488	688	3.48991	3.45291	3.76845	3.85627	4.4087	4.3655
chr5	142401497	142462014	7445	ENSMUSG00000056493	Foxk1	protein_coding	-0.2373	0.0625811	0.429403	505	617	705	393	620	794	3.17867	3.05502	3.78817	3.84324	4.23288	3.80732
chr11	98581256	98587368	2184	ENSMUSG00000038150	Ormdl3	protein_coding	0.211829	0.0627313	0.430093	978	1312	1327	625	869	1080	20.978	22.1378	24.2987	20.8284	20.2179	17.648
chr10	76032654	76043234	5097	ENSMUSG00000049764	Zfp280b	protein_coding	-0.229847	0.0632058	0.431409	560	721	559	382	564	895	5.14831	5.21419	4.38708	5.45621	5.62402	6.26824
chr15	33083129	33594552	1923	ENSMUSG00000039007	Cpq	protein_coding	-0.190261	0.0630588	0.431409	2825	3730	2735	1976	2869	4072	68.8161	71.4752	56.8743	74.7842	75.8042	75.5657
chr3	108383839	108388231	3012	ENSMUSG00000068744	Psrc1	protein_coding	0.202381	0.0631888	0.431409	1541	2092	2147	1024	1345	1767	23.9707	25.5985	28.5099	24.7473	22.6929	20.9392
chr3	108556425	108562466	2948	ENSMUSG00000068732	Tmem167b	protein_coding	-0.216749	0.0632215	0.431409	1194	1451	1228	720	1260	1914	18.9761	18.1403	16.6605	17.7781	21.7202	23.1734
chr3	95032694	95042614	2808	ENSMUSG00000005625	Psmd4	protein_coding	0.196762	0.0630925	0.431409	4245	5638	5295	2807	3574	4404	70.8276	73.9988	75.4185	72.7643	64.68	55.978
chr4	3973092	3973595	504	ENSMUSG00000068240	Gm11808	protein_coding	0.490551	0.0632021	0.431409	2692	3823	4579	1815	2168	2243	249.839	279.103	362.78	261.706	218.241	158.584
chr12	110690605	110702728	3931	ENSMUSG00000021270	Hsp90aa1	protein_coding	-0.191822	0.0633261	0.431476	14261	17752	13805	8965	13894	22245	169.986	166.45	140.471	166.022	179.631	201.995
chr9	13807792	13827107	4180	ENSMUSG00000031922	Cep57	protein_coding	0.211063	0.0633807	0.431476	1208	1458	1121	596	906	1267	13.5414	12.8567	10.7273	10.3799	11.0158	10.8198
chr9	70012550	70022866	4047	ENSMUSG00000033543	Gtf2a2	protein_coding	0.190849	0.0633641	0.431476	950	1211	1120	558	786	1054	10.9992	11.0295	11.0698	10.0374	9.87074	9.29656
chr11	51692264	51763634	10683	ENSMUSG00000036391	Sec24a	protein_coding	-0.225354	0.0635438	0.43157	798	1015	925	512	854	1409	3.50063	3.50254	3.46395	3.4895	4.06342	4.70868
chr11	93996091	94126085	11209	ENSMUSG00000020859	Spag9	protein_coding	-0.182133	0.0634956	0.43157	4362	5510	4488	2779	4436	6765	18.2371	18.1216	16.0181	18.0514	20.1165	21.5469
chr3	95499286	95509362	1482	ENSMUSG00000028111	Ctsk	protein_coding	0.172302	0.0634593	0.43157	2123	2600	2221	1178	1620	2394	67.0943	64.6373	59.9199	57.8405	55.5318	57.6375
chr14	25459185	25666743	12523	ENSMUSG00000007817	Zmiz1	protein_coding	-0.21156	0.0636292	0.431812	1530	1947	2240	1212	1916	2406	5.72565	5.73158	7.15597	7.04672	7.77714	6.85922
chr10	128270576	128292849	4397	ENSMUSG00000040033	Stat2	protein_coding	-0.211052	0.0637723	0.432107	534	709	597	402	571	815	5.69066	5.9435	5.43104	6.65577	6.60007	6.61644
chrX	140664599	140767715	8114	ENSMUSG00000000266	Mid2	protein_coding	-0.229804	0.0637689	0.432107	870	1048	899	546	845	1481	5.02467	4.76128	4.43236	4.89928	5.29341	6.51611
chr4	88718292	88722465	4174	ENSMUSG00000070923	Klhl9	protein_coding	-0.183104	0.0638572	0.432345	2169	2909	2225	1578	2151	3245	24.3489	25.6885	21.3224	27.5219	26.191	27.7511
chr6	120891930	120916853	3550	ENSMUSG00000004446	Bid	protein_coding	0.163781	0.0639525	0.432652	2167	2716	2573	1245	1839	2503	28.6012	28.1988	28.9903	25.5297	26.3268	25.167
chr10	115384959	115432772	7848	ENSMUSG00000034163	Zfc3h1	protein_coding	-0.175049	0.0646564	0.434299	2429	3250	2600	1656	2556	3714	14.5041	15.2658	13.2533	15.3629	16.5544	16.8947
chr10	17723228	17725673	1968	ENSMUSG00000039910	Cited2	protein_coding	-0.178645	0.064608	0.434299	2493	3410	3122	1730	2796	4196	59.3408	63.8499	63.4382	63.9776	72.187	76.0872
chr17	35241746	35253707	3783	ENSMUSG00000019432	Ddx39b	protein_coding	0.173557	0.0643968	0.434299	5239	6548	6807	3286	4461	5919	64.8894	63.7983	71.9728	63.2331	59.9306	55.8495
chr18	74195299	74207818	2669	ENSMUSG00000036223	Ska1	protein_coding	0.296046	0.0646967	0.434299	476	655	415	275	303	460	8.3555	9.04443	6.21871	7.49979	5.76898	6.15132
chr1	155844964	155973255	16487	ENSMUSG00000033671	Cep350	protein_coding	-0.217392	0.0645162	0.434299	855	986	955	584	794	1423	2.43038	2.20475	2.31739	2.57913	2.44805	3.08148
chr1	79702262	79776143	6488	ENSMUSG00000073643	Wdfy1	protein_coding	-0.172011	0.064382	0.434299	1699	2175	1948	1151	1832	2581	12.2714	12.3576	12.0109	12.9159	14.3521	14.2014
chr4	148960535	149099876	6272	ENSMUSG00000028975	Pex14	protein_coding	0.32088	0.0645309	0.434299	589	813	1010	443	535	556	4.40065	4.77822	6.44184	5.14229	4.33557	3.16462
chr6	28239931	28398005	4827	ENSMUSG00000039841	Zfp800	protein_coding	-0.275922	0.0643328	0.434299	344	369	311	212	334	522	3.3394	2.8178	2.57725	3.1974	3.51679	3.86034
chr6	47530274	47595341	6197	ENSMUSG00000029687	Ezh2	protein_coding	0.185476	0.0646306	0.434299	1815	2295	1888	931	1402	2169	13.7247	13.6516	12.1875	10.9377	11.4991	12.4948
chr7	116504369	116540554	2301	ENSMUSG00000030659	Nucb2	protein_coding	-0.230862	0.0646112	0.434299	853	1217	843	590	902	1425	17.3668	19.4911	14.6516	18.6627	19.9191	22.102
chr5	134148054	134176774	2874	ENSMUSG00000061979	Wbscr16	protein_coding	0.271859	0.0647655	0.434425	488	739	756	348	455	528	7.95534	9.47672	10.5208	8.81392	8.04528	6.5572
chr15	53064038	53346159	8077	ENSMUSG00000061731	Ext1	protein_coding	-0.168432	0.0648849	0.434814	3594	4492	4463	2455	3836	5749	20.8522	20.5016	22.1048	22.1297	24.1403	25.4103
chr6	127961396	128143594	4732	ENSMUSG00000030352	Tspan9	protein_coding	-0.235089	0.0649238	0.434814	689	941	1097	578	879	1246	6.82275	7.33001	9.27329	8.8924	9.44104	9.39948
chr11	98804905	98833814	4303	ENSMUSG00000078676	Casc3	protein_coding	-0.189297	0.0650939	0.434946	880	1086	1082	652	904	1382	9.58268	9.3027	10.0582	11.0307	10.6774	11.4646
chr2	11742573	11777582	5115	ENSMUSG00000058594	Fbxo18	protein_coding	-0.170888	0.0649973	0.434946	1806	2400	2111	1311	1823	2894	16.5449	17.2955	16.509	18.6595	18.1144	20.1971
chr8	91112041	91134465	2992	ENSMUSG00000031667	Aktip	protein_coding	-0.190569	0.0650723	0.434946	1173	1433	1220	880	1113	1659	18.3683	17.6519	16.3086	21.4094	18.9041	19.7907
chr10	80339110	80348412	4722	ENSMUSG00000043822	Adamtsl5	protein_coding	0.298596	0.0654513	0.435209	435	578	727	297	400	454	4.31666	4.51192	6.15857	4.57895	4.30536	3.4321
chr11	100422321	100441808	3420	ENSMUSG00000017176	Nt5c3b	protein_coding	0.224625	0.0657906	0.435209	959	1166	1241	593	817	954	13.1384	12.566	14.5138	12.622	12.1405	9.95675
chr12	10898566	10900296	1731	ENSMUSG00000066632	Pgk1-rs7	protein_coding	0.275668	0.0655093	0.435209	544	519	688	298	375	540	14.7207	11.0477	15.8929	12.5284	11.0065	11.1319
chr13	96648967	96670936	7275	ENSMUSG00000021670	Hmgcr	protein_coding	-0.160592	0.0656218	0.435209	3305	4190	3598	2241	3313	4976	21.289	21.2311	19.7848	22.4273	23.1471	24.418
chr16	16213318	16272712	5360	ENSMUSG00000041957	Pkp2	protein_coding	-0.191453	0.0659362	0.435209	920	1100	1044	611	970	1399	8.04301	7.56481	7.79145	8.29895	9.198	9.31738
chr16	38346991	38352763	5773	ENSMUSG00000046516	Cox17	protein_coding	0.323717	0.0659302	0.435209	318	517	546	252	290	340	2.58123	3.30115	3.78337	3.17798	2.55322	2.10244
chr16	57156671	57167332	1280	ENSMUSG00000022751	Nit2	protein_coding	0.198485	0.0658654	0.435209	994	1199	1034	566	732	1052	36.3675	34.5081	32.295	32.1733	29.0489	29.3217
chr17	27556620	27563674	1990	ENSMUSG00000046711	Hmga1	protein_coding	0.257487	0.065677	0.435209	2521	3522	4289	1789	2453	2757	59.3442	65.2183	86.1883	65.4285	62.6316	49.441
chr18	84128027	84589725	15167	ENSMUSG00000048410	Zfp407	protein_coding	-0.220842	0.0657267	0.435209	509	576	612	379	531	755	1.57277	1.40006	1.61431	1.81944	1.77965	1.77722
chr19	5425157	5427313	1529	ENSMUSG00000047423	AI837181	protein_coding	0.283167	0.0656063	0.435209	1051	1447	1781	756	1000	1070	32.195	34.8681	46.5732	35.9797	33.2259	24.9698
chr3	79629079	79632820	1970	ENSMUSG00000027811	4930579G24Rik	protein_coding	0.213298	0.0656298	0.435209	802	940	839	387	590	932	19.0706	17.583	17.0309	14.2972	15.2171	16.8831
chr6	114643097	114860614	5273	ENSMUSG00000030314	Atg7	protein_coding	0.211456	0.0655465	0.435209	800	1007	1045	485	689	869	7.1093	7.03948	7.92756	6.69621	6.6412	5.88304
chr6	84008590	84211060	8333	ENSMUSG00000033788	Dysf	protein_coding	-0.199403	0.0653141	0.435209	646	790	759	462	679	991	3.63292	3.49482	3.64378	4.0366	4.14175	4.24563
chr8	64718139	64733792	6144	ENSMUSG00000031604	Msmo1	protein_coding	-0.176242	0.0652172	0.435209	6696	8564	6526	4607	6507	9677	51.0705	51.3814	42.4902	54.5914	53.8303	56.2265
chr9	20894352	20898600	1075	ENSMUSG00000070319	Eif3g	protein_coding	0.199024	0.0657427	0.435209	1748	2108	2359	1087	1459	1947	76.1388	72.2287	87.7161	73.5606	68.9304	64.6064
chr9	54714735	54734519	4669	ENSMUSG00000061559	Wdr61	protein_coding	0.180811	0.0658636	0.435209	2553	3497	2800	1582	2026	2858	25.6219	27.6077	23.9886	24.6671	22.0541	21.8508
chr16	52031549	52208047	6323	ENSMUSG00000022637	Cblb	protein_coding	-0.22429	0.0660121	0.435378	934	1074	936	575	890	1522	6.922	6.26129	5.92172	6.6207	7.15428	8.593
chr11	23306895	23490560	18453	ENSMUSG00000056342	Usp34	protein_coding	-0.210445	0.0664041	0.435645	2973	3685	3179	1791	3075	5067	7.55059	7.36204	6.89229	7.06696	8.47076	9.80353
chr18	6910459	7004780	3925	ENSMUSG00000061013	Mkx	protein_coding	-0.253476	0.0663998	0.435645	278	384	316	219	310	450	3.31872	3.60605	3.22033	4.06183	4.01401	4.09246
chr19	47501033	47537507	4045	ENSMUSG00000042694	Obfc1	protein_coding	-0.252093	0.0662885	0.435645	315	380	364	213	354	509	3.6489	3.46265	3.59947	3.83338	4.4478	4.49173
chr1	173747293	173766943	3561	ENSMUSG00000073489	Ifi204	protein_coding	-0.223629	0.06633	0.435645	449	586	488	331	459	714	5.90785	6.06534	5.48137	6.76646	6.55068	7.15692
chr1	33761545	33814595	15839	ENSMUSG00000042197	Zfp451	protein_coding	-0.20109	0.0663279	0.435645	1161	1519	1204	763	1197	1864	3.43521	3.53553	3.04113	3.5075	3.84155	4.20158
chr3	36448926	36475887	1721	ENSMUSG00000027712	Anxa5	protein_coding	-0.143822	0.0663161	0.435645	16974	22250	19371	12026	17096	25527	461.985	476.374	450.072	508.529	504.695	529.284
chr7	5080235	5098178	2807	ENSMUSG00000035203	Epn1	protein_coding	0.24	0.0661745	0.435645	1407	1865	2115	986	1220	1496	23.4841	24.4869	30.1354	25.5686	22.0867	19.022
chr17	49428362	49455435	3110	ENSMUSG00000064120	Mocs1	protein_coding	0.263332	0.0664592	0.435677	460	534	665	277	372	502	6.93002	6.32838	8.55234	6.48347	6.0787	5.76137
chr10	81044075	81060178	1969	ENSMUSG00000004937	Sgta	protein_coding	0.237148	0.0666896	0.436205	2429	3039	3851	1630	2138	2722	57.7881	56.8743	78.2115	60.2489	55.1708	49.3337
chr2	73908447	73911326	2181	ENSMUSG00000018770	Atp5g3	protein_coding	0.156305	0.066634	0.436205	12981	15423	13687	7438	9745	14541	278.824	260.595	250.967	248.216	227.036	237.937
chr3	102469928	102521013	1187	ENSMUSG00000027859	Ngf	protein_coding	0.279542	0.0667898	0.436205	524	744	751	381	441	512	20.6724	23.0891	25.2922	23.3527	18.8708	15.3878
chr3	107741048	107760469	5262	ENSMUSG00000014599	Csf1	protein_coding	-0.159408	0.0668918	0.436205	11181	13550	14292	8291	11902	16336	99.569	94.9199	108.648	114.71	114.962	110.824
chr5	105519388	105613018	7654	ENSMUSG00000054720	Lrrc8c	protein_coding	-0.224109	0.0667516	0.436205	918	932	1118	614	985	1357	5.62049	4.48872	5.84333	5.84051	6.54122	6.32932
chr6	66535390	66541033	2203	ENSMUSG00000029910	Mad2l1	protein_coding	0.196532	0.0668078	0.436205	4569	5465	4226	2524	3090	4824	97.1597	91.4176	76.7152	83.3884	71.2713	78.148
chr7	128611328	128696425	8323	ENSMUSG00000042105	Inpp5f	protein_coding	-0.2265	0.0668659	0.436205	444	649	527	334	507	763	2.49993	2.87451	2.53304	2.92174	3.0963	3.27276
chr12	71136848	71243303	5879	ENSMUSG00000034601	2700049A03Rik	protein_coding	-0.247186	0.0669466	0.436234	327	398	371	238	329	541	2.60644	2.4955	2.52441	2.94732	2.84437	3.28505
chr15	81704248	81729919	3211	ENSMUSG00000022391	Rangap1	protein_coding	0.181168	0.0672285	0.437483	5855	7487	8205	3663	5238	6909	85.4335	85.9377	102.204	83.0403	82.9006	76.8001
chr2	38588036	38644087	1214	ENSMUSG00000026750	Psmb7	protein_coding	0.159552	0.0672771	0.437483	7933	9755	8198	4279	6089	9311	306.012	296.007	269.957	256.445	254.764	273.616
chr6	134929092	134951718	708	ENSMUSG00000098318	1190002F15Rik	lincRNA	0.25365	0.0672896	0.437483	615	750	660	382	450	550	40.6542	39.0002	37.2444	39.2324	32.2652	27.6974
chr2	109917647	110014257	5884	ENSMUSG00000050199	Lgr4	protein_coding	-0.180708	0.0673726	0.437695	1518	1972	1730	1041	1539	2478	12.0893	12.3541	11.7615	12.8805	13.2941	15.0341
chr10	79854427	79864771	4740	ENSMUSG00000006498	Ptbp1	protein_coding	0.207578	0.0676088	0.438613	6134	7836	9189	4028	5505	6985	60.6388	60.9363	77.5464	61.8653	59.0276	52.604
chr9	106475963	106485424	2788	ENSMUSG00000041506	Rrp9	protein_coding	0.357323	0.0676151	0.438613	390	633	717	328	367	366	6.55379	8.36771	10.2857	8.56353	6.68937	4.68549
chr11	77293444	77295898	2255	ENSMUSG00000083899	Gm12346	transcribed_processed_pseudogene	-0.19295	0.0676661	0.438616	1019	1225	1068	657	1042	1534	21.1696	20.0193	18.9407	21.2058	23.4799	24.2777
chr10	88146992	88178388	1362	ENSMUSG00000035351	Nup37	protein_coding	0.175588	0.0677905	0.439031	2027	2389	2128	1142	1477	2258	69.7003	64.6207	62.4654	61.0096	55.0874	59.1494
chr19	41922980	41933314	1622	ENSMUSG00000034321	Exosc1	protein_coding	0.187357	0.0678314	0.439031	1149	1373	1346	663	942	1228	33.1801	31.1891	33.181	29.7456	29.5053	27.0148
chr4	48539935	48561919	1973	ENSMUSG00000039693	Msantd3	protein_coding	0.24319	0.0679421	0.439419	540	673	639	339	359	605	12.821	12.5695	12.9514	12.5049	9.24517	10.9428
chr16	48924232	48994165	9081	ENSMUSG00000064061	Dzip3	protein_coding	-0.233858	0.0682692	0.439955	845	1088	763	566	807	1341	4.36066	4.41671	3.36129	4.53798	4.5171	5.27193
chr1	40515362	40551705	6752	ENSMUSG00000026068	Il18rap	protein_coding	0.237717	0.0683129	0.439955	659	728	609	327	420	693	4.57368	3.97453	3.60815	3.52597	3.1617	3.66403
chr2	130274430	130279313	4099	ENSMUSG00000027405	Nop56	protein_coding	0.172618	0.0681894	0.439955	5075	6091	5344	3009	3877	5249	58.0135	54.7717	52.149	53.44	48.0706	45.7104
chr2	30031546	30048881	2359	ENSMUSG00000039715	Wdr34	protein_coding	0.290152	0.0682773	0.439955	326	485	498	237	280	351	6.47414	7.57672	8.44269	7.31247	6.03134	5.31028
chr5	135149657	135163873	5968	ENSMUSG00000005374	Tbl2	protein_coding	-0.208204	0.0683292	0.439955	1007	1243	1121	635	1051	1681	7.90687	7.67752	7.51394	7.7464	8.95094	10.0551
chrX	47912387	47965868	9486	ENSMUSG00000001173	Ocrl	protein_coding	-0.212907	0.0682977	0.439955	1166	1308	1159	692	1164	1789	5.76032	5.08312	4.88785	5.31135	6.23723	6.73292
chr11	101442298	101445529	1535	ENSMUSG00000063316	Rpl27	protein_coding	0.256558	0.0685856	0.440655	1881	2594	2572	1371	1564	1752	57.395	62.263	66.9951	64.9941	51.7622	40.7254
chr11	29373658	29510808	10891	ENSMUSG00000032740	Ccdc88a	protein_coding	-0.213269	0.0685851	0.440655	986	1162	984	611	961	1566	4.24274	3.93323	3.61452	4.08471	4.48522	5.13341
chr1	59482424	59486955	4532	ENSMUSG00000041075	Fzd7	protein_coding	-0.207071	0.0685904	0.440655	692	927	837	489	736	1201	7.15479	7.53955	7.3876	7.85508	8.25391	9.45974
chr11	100715009	100738215	2194	ENSMUSG00000019173	Rab5c	protein_coding	0.206313	0.0688174	0.441786	2972	4121	4336	2073	2626	3392	63.4587	69.2181	79.0348	68.769	60.8174	55.1751
chr10	30196011	30200540	1510	ENSMUSG00000075266	Cenpw	protein_coding	0.291295	0.0693136	0.441849	398	539	473	279	267	385	12.3451	13.1515	12.5245	13.4452	8.98285	9.09742
chr10	9755547	9901079	12871	ENSMUSG00000019790	Stxbp5	protein_coding	-0.199183	0.0693366	0.441849	1255	1459	1407	794	1259	2036	4.56956	4.17889	4.37332	4.49161	4.97218	5.64747
chr11	79526560	79530609	2297	ENSMUSG00000078771	Evi2a	protein_coding	0.235877	0.0690785	0.441849	496	558	537	279	353	495	10.116	8.95232	9.34949	8.8406	7.80894	7.6909
chr16	10411948	10424428	3637	ENSMUSG00000022503	Nubp1	protein_coding	0.209289	0.0690772	0.441849	1772	2301	2090	1129	1489	1718	22.8285	23.3187	22.9851	22.5974	20.8065	16.861
chr16	36875140	36933085	12639	ENSMUSG00000034243	Golgb1	protein_coding	-0.18866	0.0691305	0.441849	1792	2079	1965	1117	1814	2805	6.64458	6.06399	6.21984	6.43478	7.29555	7.92333
chr18	34598615	34624601	10633	ENSMUSG00000003778	Brd8	protein_coding	-0.179264	0.069252	0.441849	2156	2338	2177	1376	2060	3001	9.5023	8.10586	8.19078	9.42214	9.84777	10.0761
chr5	134619880	134639348	2425	ENSMUSG00000040731	Eif4h	protein_coding	0.177533	0.0688829	0.441849	7162	9485	10120	4622	6405	8617	138.363	144.144	166.899	138.729	134.213	126.82
chr7	45457944	45459884	1340	ENSMUSG00000050708	Ftl1	protein_coding	0.266478	0.0691468	0.441849	37565	53291	59017	28771	33574	36022	1312.9	1465.13	1760.81	1562.26	1272.75	959.094
chr9	123789510	123851899	8653	ENSMUSG00000025241	Fyco1	protein_coding	-0.194325	0.06927	0.441849	721	902	874	506	784	1134	3.90477	3.84274	4.04071	4.25757	4.60539	4.67863
chr9	44348106	44361670	3179	ENSMUSG00000032127	Vps11	protein_coding	0.208077	0.0692605	0.441849	1284	1403	1637	660	1045	1486	18.9241	16.266	20.5961	15.1128	16.7054	16.6845
chr10	128805676	128819446	4229	ENSMUSG00000025354	Dnajc14	protein_coding	-0.158416	0.0694984	0.441906	2451	3008	2658	1707	2474	3435	27.1569	26.2173	25.1407	29.3847	29.7322	28.994
chr15	7873055	8099209	2151	ENSMUSG00000039828	Wdr70	protein_coding	0.196451	0.069487	0.441906	1062	1384	1345	626	806	1374	23.1291	23.7107	25.006	21.1816	19.0397	22.7964
chr5	33018816	33027966	2274	ENSMUSG00000018965	Ywhah	protein_coding	-0.15488	0.0694346	0.441906	4005	4959	4237	2751	3962	5679	82.5083	80.3645	74.5145	88.0515	88.5321	89.1277
chr4	124918465	124939311	5177	ENSMUSG00000028873	Cdca8	protein_coding	0.186163	0.0696125	0.442307	1492	1909	2000	878	1345	1751	13.5047	13.5924	15.4537	12.347	13.2047	12.0739
chr8	57482707	57487860	1178	ENSMUSG00000031609	Sap30	protein_coding	0.272989	0.0696742	0.442375	522	579	418	242	326	498	20.7507	18.1057	14.1849	14.9461	14.0563	15.0813
chr12	72085589	72101461	2692	ENSMUSG00000005078	Jkamp	protein_coding	-0.192985	0.0697465	0.44251	912	1231	1106	764	936	1381	15.8721	16.8528	16.4317	20.6578	17.6688	18.3096
chr16	32914100	33015647	6610	ENSMUSG00000022801	Lrch3	protein_coding	-0.193494	0.0698194	0.442649	852	1103	974	573	919	1365	6.04017	6.1512	5.89461	6.31125	7.06669	7.37204
chr15	66929321	66969640	6593	ENSMUSG00000005125	Ndrg1	protein_coding	-0.184536	0.0699765	0.442997	1077	1539	1392	807	1223	1824	7.65497	8.6048	8.44605	8.91153	9.42855	9.87638
chr8	121949750	122029258	6632	ENSMUSG00000025316	Banp	protein_coding	0.312227	0.069976	0.442997	396	571	664	311	322	420	2.79809	3.17378	4.00518	3.41411	2.46782	2.2608
chr3	95622278	95622775	498	ENSMUSG00000060438	Rps10-ps1	protein_coding	0.291632	0.0701214	0.443591	617	857	795	454	470	544	57.9511	63.3186	63.7426	66.2496	47.8812	38.9243
chr12	102743760	102747561	3369	ENSMUSG00000046675	Tmem251	protein_coding	0.261634	0.0702256	0.443625	441	460	428	234	291	399	6.13318	5.03245	5.08133	5.05608	4.38966	4.22732
chr2	29965560	30031451	11428	ENSMUSG00000057738	Sptan1	protein_coding	-0.174334	0.0702675	0.443625	6311	7488	8321	4444	6877	9901	25.8801	24.1551	29.1294	28.3135	30.5885	30.9309
chr6	119570796	119848167	11598	ENSMUSG00000030172	Erc1	protein_coding	-0.200265	0.0702803	0.443625	1115	1227	1316	723	1151	1735	4.50538	3.9001	4.5394	4.53885	5.04455	5.34073
chr1	191717834	191784255	7610	ENSMUSG00000026623	Lpgat1	protein_coding	-0.219909	0.0706066	0.444714	2111	2491	2254	1265	2065	3681	12.9994	12.0666	11.8488	12.1025	13.7926	17.2682
chr4	155704800	155733879	2689	ENSMUSG00000029038	Ssu72	protein_coding	0.185303	0.0705694	0.444714	1847	2471	2155	1192	1476	2017	32.1804	33.8666	32.0522	32.2665	27.8934	26.7717
chr5	102481391	102897936	8791	ENSMUSG00000057315	Arhgap24	protein_coding	0.196235	0.0705148	0.444714	751	919	914	429	599	870	4.0034	3.85371	4.15932	3.55302	3.46343	3.53308
chr6	125306571	125313885	2354	ENSMUSG00000030339	Ltbr	protein_coding	0.236625	0.0707203	0.444784	2251	3025	3173	1599	1934	2223	44.7983	47.3572	53.9067	49.4408	41.7478	33.7032
chr9	103188032	103202137	4287	ENSMUSG00000032553	Srprb	protein_coding	0.168408	0.0707007	0.444784	2215	2790	2751	1371	1845	2524	24.2101	23.9884	25.6684	23.2815	21.873	21.0163
chr4	130360132	130390026	3987	ENSMUSG00000074088	Snrnp40	protein_coding	0.183926	0.0709182	0.445685	1440	1680	1443	753	1061	1590	16.9233	15.5312	14.4769	13.7489	13.5247	14.2352
chr7	80094846	80115392	2588	ENSMUSG00000030541	Idh2	protein_coding	0.192866	0.0709663	0.445685	3605	4639	4617	2352	3096	3738	65.2604	66.0608	71.3496	66.1505	60.7906	51.5501
chr1	172082529	172122330	9427	ENSMUSG00000026553	Copa	protein_coding	-0.174632	0.0710516	0.445898	14701	17885	16613	9160	15325	23486	73.0809	69.9392	70.5005	70.7463	82.632	88.943
chr2	37483228	37703859	18487	ENSMUSG00000026915	Strbp	protein_coding	-0.243864	0.0711876	0.446428	570	615	533	333	563	866	1.44498	1.22641	1.15346	1.31154	1.54805	1.67244
chr12	70011435	70111925	10345	ENSMUSG00000021068	Nin	protein_coding	-0.235756	0.0717008	0.44675	671	653	711	424	622	1025	3.03967	2.32698	2.74954	2.98415	3.05623	3.53731
chr13	69533746	69635780	5737	ENSMUSG00000021595	Nsun2	protein_coding	0.158053	0.0716351	0.44675	5032	6440	5272	2842	4091	5649	41.1014	41.3787	36.7602	36.0654	36.244	35.1506
chr18	65980754	66022580	6411	ENSMUSG00000041891	Lman1	protein_coding	-0.160032	0.0715549	0.44675	4742	6382	5498	3216	5189	7365	34.6613	36.6957	34.3064	36.5216	41.1394	41.0111
chr1	153899944	153909723	3323	ENSMUSG00000026473	Glul	protein_coding	0.199357	0.0716801	0.44675	802	972	1010	440	683	921	11.3081	10.7809	12.1569	9.63872	10.4455	9.89283
chr2	129129700	129134134	1727	ENSMUSG00000037938	Chchd5	protein_coding	0.286648	0.0716649	0.44675	406	477	569	264	326	378	11.0118	10.1771	13.1744	11.1247	9.5905	7.81034
chr4	34803113	34882960	9986	ENSMUSG00000039967	Zfp292	protein_coding	-0.228776	0.0718055	0.44675	652	792	653	407	646	1073	3.05977	2.92376	2.61602	2.96748	3.28825	3.83607
chr7	133883199	134232146	8273	ENSMUSG00000054555	Adam12	protein_coding	-0.243209	0.0717027	0.44675	413	463	482	300	388	688	2.33944	2.06308	2.33075	2.64018	2.38388	2.9689
chr8	111003188	111031751	6742	ENSMUSG00000033658	Ddx19b	protein_coding	-0.227055	0.0713529	0.44675	464	501	484	331	450	648	3.22509	2.73928	2.87181	3.5744	3.39255	3.43118
chr8	113635586	113645178	5156	ENSMUSG00000078908	Mon1b	protein_coding	-0.232718	0.0716633	0.44675	361	450	472	292	404	566	3.28085	3.21712	3.66192	4.123	3.98246	3.91869
chr8	69088646	69113711	5305	ENSMUSG00000006273	Atp6v1b2	protein_coding	0.16872	0.0714697	0.44675	5180	6543	5566	2620	4254	6294	45.7551	45.4633	41.97	35.9552	40.7566	42.3527
chrX	102284639	102505359	4839	ENSMUSG00000067567	Hdac8	protein_coding	-0.233952	0.0717895	0.44675	469	583	441	321	484	678	4.54155	4.44094	3.6455	4.82934	5.08356	5.00157
chr19	29020833	29047961	3120	ENSMUSG00000024782	Ak3	protein_coding	-0.179286	0.0718978	0.447003	2086	2800	2448	1403	2223	3496	31.3254	33.0762	31.382	32.7334	36.2087	39.9945
chr17	35910379	35916389	2089	ENSMUSG00000024436	Mrps18b	protein_coding	0.181153	0.0719895	0.447253	1096	1447	1351	663	946	1251	24.5777	25.5255	25.8626	23.0991	23.0098	21.3714
chr11	44617317	45008091	9756	ENSMUSG00000057098	Ebf1	protein_coding	0.183447	0.0721463	0.447366	963	1211	1126	522	787	1154	4.6258	4.57593	4.61727	3.89567	4.1004	4.22291
chr14	79288756	79301645	918	ENSMUSG00000022018	Rgcc	protein_coding	0.192957	0.0722098	0.447366	1719	2205	2004	1115	1320	1824	87.6672	88.4595	87.246	88.346	73.0173	70.8649
chr16	18248679	18254772	4952	ENSMUSG00000022721	Trmt2a	protein_coding	0.192336	0.072214	0.447366	1186	1654	1639	772	1062	1412	11.2226	12.3117	13.2396	11.3495	10.8999	10.1786
chr4	3831334	3835665	4080	ENSMUSG00000028234	Rps20	protein_coding	0.168813	0.0720778	0.447366	14317	19549	17548	9495	11929	16120	164.423	176.608	172.038	169.417	148.595	141.033
chr10	82985498	83195900	5527	ENSMUSG00000034612	Chst11	protein_coding	-0.213947	0.0723063	0.447618	767	1069	1053	554	897	1423	6.50286	7.12953	7.62121	7.29742	8.24882	9.19092
chr11	116008457	116012719	1406	ENSMUSG00000020766	Galk1	protein_coding	0.575996	0.0726743	0.448989	1350	1953	2325	955	943	1027	44.9693	51.1752	66.1138	49.4239	34.071	26.0614
chr15	98538689	98570923	9157	ENSMUSG00000011960	Ccnt1	protein_coding	-0.197676	0.072581	0.448989	1368	1636	1491	836	1446	2168	7.00103	6.58619	6.51389	6.64712	8.02667	8.45241
chr1	153122756	153186447	8039	ENSMUSG00000026479	Lamc2	protein_coding	-0.232695	0.0726831	0.448989	412	449	453	275	434	603	2.4017	2.05893	2.25427	2.4906	2.74411	2.67783
chr1	106720459	106759727	8147	ENSMUSG00000009905	Kdsr	protein_coding	0.195216	0.0728984	0.44904	1151	1460	1342	730	895	1221	6.62066	6.60622	6.58969	6.52378	5.58392	5.35041
chr2	103721256	103761270	7199	ENSMUSG00000027185	Nat10	protein_coding	0.181204	0.0728106	0.44904	1263	1471	1538	711	1006	1463	8.22143	7.53237	8.54648	7.19059	7.10286	7.25494
chr3	54361109	54391034	7833	ENSMUSG00000027750	Postn	protein_coding	-0.184302	0.0728945	0.44904	3846	4948	3966	2414	3999	6054	23.0093	23.2861	20.255	22.4379	25.9499	27.5919
chr6	4003943	4008445	880	ENSMUSG00000032766	Gng11	protein_coding	0.202689	0.072883	0.44904	852	1004	859	425	672	897	45.3253	42.0155	39.0104	35.127	38.7758	36.3529
chr6	128357000	128362911	2486	ENSMUSG00000048668	Rhno1	protein_coding	0.196331	0.0729835	0.449245	752	890	866	400	590	865	14.1716	13.1937	13.9317	11.7115	12.0599	12.4183
chr1	163779583	163917109	4012	ENSMUSG00000026585	Kifap3	protein_coding	-0.191511	0.0731239	0.44979	1977	2393	1981	1232	1932	3090	23.0895	21.9849	19.7505	22.3547	24.474	27.4923
chr11	8431652	8664535	11182	ENSMUSG00000020422	Tns3	protein_coding	-0.165332	0.0737392	0.45146	3856	4670	4743	2582	4230	5844	16.1605	15.3961	16.9691	16.8122	19.2287	18.6584
chr15	56665627	56694539	4237	ENSMUSG00000022367	Has2	protein_coding	-0.220812	0.0736623	0.45146	1144	1520	1047	741	1184	1769	12.6515	13.2231	9.88438	12.7317	14.2023	14.9035
chr17	39846958	39848788	1831	ENSMUSG00000098178	Yam1	lincRNA	0.24884	0.0736095	0.45146	10278	15167	12198	7256	8681	9078	262.942	305.229	266.395	288.403	240.886	176.924
chr18	12168717	12189997	5768	ENSMUSG00000024410	3110002H16Rik	protein_coding	-0.179639	0.0738489	0.45146	977	1176	1085	661	1015	1430	7.93726	7.5155	7.52476	8.34312	8.94403	8.85029
chr2	118745758	118748810	3053	ENSMUSG00000074918	Inafm2	antisense	-0.234716	0.0738639	0.45146	419	644	471	322	490	707	6.43016	7.77442	6.17043	7.67741	8.15633	8.26556
chr2	25573430	25575224	1074	ENSMUSG00000036504	Phpt1	protein_coding	0.206489	0.0737799	0.45146	1400	1841	1789	920	1201	1433	61.0374	63.1388	66.5833	62.3171	56.794	47.5948
chr5	122442702	122502225	5293	ENSMUSG00000029467	Atp2a2	protein_coding	-0.17225	0.0738522	0.45146	6635	8141	8057	4285	7138	10714	58.74	56.695	60.891	58.9379	68.5425	72.2586
chr5	48372392	48388756	1464	ENSMUSG00000029089	Pacrgl	protein_coding	0.288644	0.0737477	0.45146	380	456	337	162	239	431	12.1569	11.4757	9.20356	8.05202	8.29331	10.5042
chr6	145216699	145250239	5347	ENSMUSG00000030265	Kras	protein_coding	-0.174767	0.07358	0.45146	1686	2143	1825	1116	1706	2630	14.7755	14.7735	13.6532	15.195	16.2164	17.5585
chr11	121327224	121354445	4562	ENSMUSG00000025173	Wdr45b	protein_coding	0.171779	0.0739596	0.451726	3062	4030	3209	1827	2408	3365	31.4508	32.5616	28.1373	29.1552	26.8271	26.3304
chr6	17463800	17573980	7679	ENSMUSG00000009376	Met	protein_coding	-0.215902	0.0741137	0.452349	1184	1572	1187	737	1263	1951	7.22549	7.54645	6.18377	6.9877	8.36007	9.07023
chr10	80392539	80399550	1987	ENSMUSG00000035478	Mbd3	protein_coding	0.279086	0.0753094	0.452487	1860	2532	3318	1381	1784	1927	43.8504	46.9568	66.7765	50.5831	45.619	34.6089
chr11	100704746	100712465	3480	ENSMUSG00000020918	Kat2a	protein_coding	0.222462	0.0751558	0.452487	884	1121	1332	555	785	1040	11.9021	11.8728	15.3096	11.6096	11.4639	10.6672
chr11	20543253	20653021	6352	ENSMUSG00000049800	Sertad2	protein_coding	-0.203157	0.0745407	0.452487	938	1186	1324	698	1074	1604	6.91991	6.88267	8.33821	8.00026	8.59395	9.01462
chr11	43729512	43748008	2032	ENSMUSG00000041278	Ttc1	protein_coding	0.177245	0.0757337	0.452487	1517	1995	1582	837	1210	1748	34.9724	36.179	31.1338	29.9789	30.2563	30.6991
chr11	6389074	6406158	4655	ENSMUSG00000041164	Zmiz2	protein_coding	0.292856	0.0750215	0.452487	500	606	843	337	437	526	5.03308	4.79856	7.24399	5.27041	4.77129	4.03362
chr12	112653821	112674884	4098	ENSMUSG00000001729	Akt1	protein_coding	0.220538	0.0742827	0.452487	6171	8228	9344	4307	5612	6600	70.5593	74.0061	91.205	76.5111	69.5997	57.4894
chr12	70825514	70902232	4660	ENSMUSG00000048285	Frmd6	protein_coding	-0.163271	0.0753459	0.452487	1753	2152	2009	1179	1803	2649	17.627	17.0222	17.245	18.4188	19.6646	20.292
chr12	77238104	77476338	3543	ENSMUSG00000021065	Fut8	protein_coding	-0.18312	0.075228	0.452487	1029	1260	1077	710	990	1543	13.6081	13.1078	12.1587	14.5879	14.2007	15.5451
chr13	74169805	74208700	4596	ENSMUSG00000034152	Exoc3	protein_coding	-0.174852	0.0751514	0.452487	1509	1833	1692	976	1581	2297	15.3848	14.7007	14.7262	15.4598	17.4834	17.8406
chr14	54642161	54686931	8649	ENSMUSG00000022185	Acin1	protein_coding	-0.166795	0.0754205	0.452487	2556	3107	3265	1948	2725	3693	13.8491	13.2427	15.1019	16.3984	16.0147	15.2435
chr16	10170226	10174911	831	ENSMUSG00000039209	Rpl39l	protein_coding	0.167631	0.0758301	0.452487	3761	4585	3985	2228	2949	3922	211.864	203.174	191.632	194.993	180.185	168.309
chr16	22857845	22879634	3236	ENSMUSG00000004460	Dnajb11	protein_coding	-0.170692	0.074854	0.452487	2627	3394	2762	1743	2635	4057	38.0359	38.6563	34.1385	39.2087	41.3814	44.7491
chr16	46387706	46498525	12747	ENSMUSG00000022656	Pvrl3	protein_coding	-0.199972	0.0746915	0.452487	1096	1323	1025	714	1068	1583	4.02945	3.82621	3.21696	4.07834	4.25889	4.43365
chr16	57168866	57231466	3648	ENSMUSG00000022749	Tbc1d23	protein_coding	-0.195742	0.0756426	0.452487	812	975	820	553	775	1209	10.4294	9.85104	8.99091	11.0352	10.7968	11.8297
chr16	92601466	92826149	11827	ENSMUSG00000022952	Runx1	protein_coding	-0.218035	0.0752538	0.452487	525	717	700	389	585	957	2.08029	2.23491	2.36783	2.39478	2.51427	2.88883
chr16	93832121	93876072	4178	ENSMUSG00000039456	Morc3	protein_coding	-0.180051	0.0751643	0.452487	1067	1277	1104	747	1049	1490	11.9665	11.266	10.5696	13.016	12.7606	12.7302
chr17	12911349	12916345	1398	ENSMUSG00000057388	Mrpl18	protein_coding	0.185954	0.0760166	0.452487	1634	2170	1891	1036	1354	1722	54.7408	57.1865	54.0801	53.9225	49.2004	43.9478
chr17	64281005	64331916	4740	ENSMUSG00000024083	Pja2	protein_coding	-0.165686	0.0759111	0.452487	6561	8430	7370	4215	6920	10388	64.86	65.5555	62.1958	64.7374	74.2	78.2319
chr17	88597684	88662586	4521	ENSMUSG00000033855	Ston1	protein_coding	-0.18921	0.0745458	0.452487	1609	1968	1912	1027	1850	2469	16.6764	16.0452	16.9169	16.5374	20.7974	19.4945
chr18	46958862	47087992	1561	ENSMUSG00000042705	Commd10	protein_coding	0.174147	0.0743318	0.452487	1331	1601	1454	760	1020	1483	39.9368	37.7887	37.2432	35.4291	33.1961	33.8986
chr18	6201002	6242174	7395	ENSMUSG00000006740	Kif5b	protein_coding	-0.16115	0.0746021	0.452487	5772	7395	6279	3806	5782	9012	36.5768	36.8632	33.967	37.4714	39.7419	43.5057
chr19	4125934	4132307	4601	ENSMUSG00000024845	Tmem134	processed_transcript	0.206678	0.0762753	0.452487	2425	3111	3374	1635	2093	2567	24.6969	24.9233	29.3334	25.8701	23.1201	19.916
chr19	5364641	5366645	820	ENSMUSG00000024844	Banf1	protein_coding	0.180962	0.0762232	0.452487	7261	8976	8622	4693	5767	7477	414.505	403.08	420.173	416.232	357.087	325.167
chr19	55741810	55933654	8739	ENSMUSG00000024985	Tcf7l2	protein_coding	-0.25471	0.0754896	0.452487	293	349	399	233	350	458	1.57121	1.47219	1.82652	1.94121	2.03575	1.87101
chr1	36140027	36244720	12853	ENSMUSG00000037470	Uggt1	protein_coding	-0.176631	0.0743747	0.452487	4046	5154	4490	2609	4087	6651	14.7525	14.7828	13.9756	14.7796	16.1634	18.4744
chr1	46807544	46892852	6095	ENSMUSG00000025986	Slc39a10	protein_coding	-0.194252	0.0759646	0.452487	1533	1853	1591	951	1518	2453	11.7862	11.2068	10.4421	11.3596	12.6589	14.3673
chr1	93405940	93478815	11320	ENSMUSG00000034088	Hdlbp	protein_coding	-0.163459	0.0750414	0.452487	19484	22987	21992	12206	20128	29736	80.6622	74.8598	77.7219	78.5084	90.3823	93.7821
chr2	121289600	121310832	12166	ENSMUSG00000027254	Map1a	protein_coding	-0.187052	0.0755397	0.452487	1262	1666	1710	928	1528	1990	4.8613	5.04827	5.6231	5.55382	6.38421	5.83972
chr2	122234749	122265340	2352	ENSMUSG00000027227	Sord	protein_coding	0.171618	0.0761592	0.452487	1625	2207	1835	915	1315	2032	32.3674	34.5805	31.2017	28.3157	28.41	30.8336
chr3	108653913	108678840	4368	ENSMUSG00000027884	Clcc1	protein_coding	0.208341	0.0746976	0.452487	966	1172	976	446	764	1101	10.3627	9.89001	8.93781	7.43328	8.88953	8.99761
chr4	129591960	129600648	3702	ENSMUSG00000028798	Eif3i	protein_coding	0.183308	0.0760918	0.452487	5747	7615	7084	3839	4758	6085	72.7385	75.8172	76.54	75.4905	65.3188	58.6717
chr4	53713998	53765785	6491	ENSMUSG00000028414	Fktn	protein_coding	-0.283326	0.0759498	0.452487	393	412	312	223	396	553	2.83721	2.33975	1.92282	2.50123	3.10087	3.04137
chr5	135670033	135735326	4021	ENSMUSG00000005514	Por	protein_coding	0.225971	0.0746152	0.452487	1603	2032	2521	1052	1440	1855	18.6796	18.6266	25.0781	19.0459	18.2007	16.4674
chr5	149678230	149762599	4798	ENSMUSG00000051950	B3glct	protein_coding	0.182762	0.0760673	0.452487	1106	1424	1322	583	937	1370	10.8014	10.9398	11.0216	8.84597	9.92559	10.1928
chr5	36584788	36696024	8215	ENSMUSG00000029190	D5Ertd579e	protein_coding	-0.185463	0.075886	0.452487	1561	1911	1907	1044	1607	2615	8.9047	8.57534	9.28654	9.25269	9.94313	11.3641
chr7	97842935	97912381	3065	ENSMUSG00000030774	Pak1	protein_coding	-0.191633	0.0747363	0.452487	2056	2426	2208	1270	2027	3327	31.4288	29.1723	28.8131	30.1619	33.6085	38.7438
chr8	102632995	102785111	4216	ENSMUSG00000031673	Cdh11	protein_coding	0.162388	0.0743188	0.452487	4919	6278	5027	2703	3813	5742	54.6701	54.8869	47.6946	46.6735	45.9654	48.6163
chr8	122424772	122432940	758	ENSMUSG00000006519	Cyba	protein_coding	0.29618	0.0750427	0.452487	1072	1511	1757	851	919	1013	66.1957	73.3963	92.6176	81.6424	61.5519	47.6529
chr9	107567945	107572779	3293	ENSMUSG00000010047	Hyal2	protein_coding	0.31567	0.0754563	0.452487	478	568	820	323	431	459	6.80113	6.35735	9.95987	7.14014	6.65152	4.97521
chr9	107587642	107593385	2637	ENSMUSG00000010048	Ifrd2	protein_coding	0.315169	0.0756032	0.452487	349	449	589	248	306	346	6.20051	6.27513	8.93314	6.84549	5.89677	4.68299
chr9	119444923	119465517	3887	ENSMUSG00000042787	Exog	protein_coding	0.24624	0.0762192	0.452487	388	482	405	183	290	446	4.67716	4.57059	4.16766	3.4273	3.79175	4.09572
chr18	36403679	36454495	1077	ENSMUSG00000024346	Pfdn1	protein_coding	0.177104	0.0764186	0.453027	3208	4534	3912	2152	2610	3717	139.474	155.065	145.192	145.362	123.081	123.111
chr14	118937932	118981702	5190	ENSMUSG00000022136	Dnajc3	protein_coding	-0.172855	0.076663	0.453958	3945	4880	4046	2470	4026	5939	35.6183	34.6593	31.1845	34.6476	39.4267	40.8493
chr3	57642904	57651715	4757	ENSMUSG00000036513	Commd2	protein_coding	0.185657	0.076767	0.453958	1661	2020	1766	1005	1196	1778	16.3615	15.6523	14.8501	15.3805	12.7783	13.3423
chr8	107293470	107379517	18378	ENSMUSG00000003847	Nfat5	protein_coding	-0.195258	0.076785	0.453958	2597	3150	2864	1583	2653	4344	6.62257	6.31888	6.23469	6.27172	7.33809	8.43898
chr8	90828835	91054508	11565	ENSMUSG00000056608	Chd9	protein_coding	-0.195884	0.0767033	0.453958	753	943	895	520	770	1250	3.05133	3.00594	3.09602	3.27377	3.38435	3.85877
chr10	67096125	67256326	14397	ENSMUSG00000037876	Jmjd1c	protein_coding	-0.187386	0.0769587	0.454365	2073	2610	2216	1289	2155	3334	6.74798	6.68328	6.15788	6.51896	7.60874	8.26772
chr6	42668002	42710072	9622	ENSMUSG00000036667	Fam115a	protein_coding	-0.168926	0.0769506	0.454365	2416	3044	2883	1596	2557	3884	11.7669	11.6623	11.9866	12.0768	13.5079	14.4109
chr7	99267447	99337137	6958	ENSMUSG00000055407	Map6	protein_coding	-0.193818	0.0770521	0.454608	903	1339	1195	761	1097	1389	6.0816	7.0939	6.87044	7.9628	8.01359	7.12652
chr11	78261752	78290623	8798	ENSMUSG00000010277	2610507B11Rik	protein_coding	-0.183524	0.0771814	0.455061	2765	3167	3276	1741	2883	4404	14.7278	13.2699	14.8962	14.4077	16.6563	17.8705
chr14	55884969	55896781	3876	ENSMUSG00000047153	Khnyn	protein_coding	-0.231513	0.0772846	0.455202	357	457	432	298	359	567	4.31568	4.34582	4.45812	5.59691	4.70724	5.22167
chr1	187215508	187351704	7684	ENSMUSG00000039210	Gpatch2	protein_coding	-0.229742	0.0773669	0.455202	366	464	385	256	395	553	2.2321	2.226	2.00438	2.42563	2.61289	2.56923
chr2	32395896	32405772	5058	ENSMUSG00000026820	Ptges2	protein_coding	0.281561	0.0774154	0.455202	679	887	939	486	560	591	6.29045	6.46413	7.42616	6.99519	5.62718	4.17105
chr4	59189257	59222833	5212	ENSMUSG00000028381	Ugcg	protein_coding	-0.187926	0.0773527	0.455202	2670	3229	2874	1638	2689	4339	24.0049	22.8366	22.0578	22.8799	26.2223	29.7183
chr10	128459236	128490173	5027	ENSMUSG00000025369	Smarcc2	protein_coding	-0.158784	0.0777777	0.456322	2332	3099	2845	1634	2605	3562	21.7375	22.7236	22.6386	23.6638	26.3378	25.2942
chr15	6813577	6874969	12113	ENSMUSG00000022146	Osmr	protein_coding	-0.181045	0.0777444	0.456322	1522	1714	1667	964	1503	2307	5.88849	5.21644	5.50569	5.79452	6.30723	6.79958
chr3	94884093	94886961	1384	ENSMUSG00000005779	Psmb4	protein_coding	0.163478	0.0777206	0.456322	7007	8700	7644	4321	5377	7556	237.115	231.591	220.818	227.176	197.359	194.789
chr6	125349362	125362484	2591	ENSMUSG00000030341	Tnfrsf1a	protein_coding	0.166384	0.0778163	0.456322	3965	5147	5138	2466	3570	4482	71.6944	73.21	79.309	69.2765	70.0166	61.7389
chr11	57482993	57518617	3075	ENSMUSG00000020523	Fam114a2	protein_coding	-0.172356	0.0779477	0.456784	1571	2161	1832	1087	1702	2544	23.9368	25.9012	23.8288	25.7318	28.1281	29.5293
chr5	27740667	27791339	5052	ENSMUSG00000002221	Paxip1	protein_coding	0.188352	0.0780728	0.457066	1045	1193	1276	582	812	1215	9.69268	8.70447	10.1033	8.3869	8.1691	8.58517
chr7	75455534	75754609	15203	ENSMUSG00000066406	Akap13	protein_coding	-0.208816	0.0781013	0.457066	542	710	618	390	545	907	1.67078	1.72168	1.62628	1.86782	1.82224	2.12996
chr1	97795114	98095646	11892	ENSMUSG00000026335	Pam	protein_coding	-0.14487	0.0782296	0.4572	8110	10041	8855	5539	7803	11984	31.96	31.127	29.7893	33.9131	33.3532	35.9776
chr8	74993356	75031978	5227	ENSMUSG00000034518	Hmgxb4	protein_coding	-0.196898	0.078223	0.4572	780	979	833	516	785	1242	6.99255	6.90396	6.37489	7.1869	7.63311	8.48219
chr11	17203198	17211568	1717	ENSMUSG00000020116	Pno1	protein_coding	0.212922	0.0784606	0.457275	1548	1855	1333	791	1125	1506	42.2303	39.8082	31.0435	33.5259	33.2887	31.2985
chr17	17527723	17624489	5181	ENSMUSG00000023845	Lnpep	protein_coding	-0.231827	0.0785059	0.457275	1200	1494	1143	724	1150	2067	10.8533	10.6293	8.82495	10.1735	11.2815	14.2418
chr3	105727267	105801330	2401	ENSMUSG00000068798	Rap1a	protein_coding	0.20953	0.0783995	0.457275	968	1226	930	502	677	1120	18.8877	18.8178	15.4908	15.218	14.3279	16.6482
chr3	130726831	130730398	1179	ENSMUSG00000062006	Rpl34	protein_coding	0.206985	0.0783577	0.457275	6579	9054	7563	4532	5045	6637	261.309	282.885	256.434	279.663	217.344	200.822
chr3	79591342	79603650	4638	ENSMUSG00000027804	Ppid	protein_coding	-0.198151	0.0784494	0.457275	973	1248	965	644	968	1508	9.83027	9.9184	8.32274	10.1086	10.6076	11.6064
chr12	101039409	101083702	4594	ENSMUSG00000041846	Smek1	protein_coding	-0.186689	0.0786423	0.457762	1000	1243	1047	670	976	1550	10.1998	9.97326	9.11643	10.6174	10.7977	12.0439
chr16	14705852	14709395	2031	ENSMUSG00000022676	Snai2	protein_coding	-0.179344	0.0788457	0.458547	1493	1836	1609	968	1476	2356	34.436	33.312	31.6808	34.688	36.9258	41.3975
chr3	142765226	142783603	1271	ENSMUSG00000028271	Gtf2b	protein_coding	0.17983	0.0788829	0.458547	1298	1754	1383	716	1053	1534	47.826	50.8386	43.5009	40.9877	42.0832	43.0586
chr19	7356464	7383026	3183	ENSMUSG00000024970	AI846148	protein_coding	0.250983	0.079007	0.458801	566	701	773	367	485	543	8.33144	8.11701	9.71337	8.39307	7.74348	6.08904
chr8	3630955	3643644	4159	ENSMUSG00000004626	Stxbp2	protein_coding	0.240245	0.0790325	0.458801	375	507	505	207	345	433	4.22488	4.49331	4.85693	3.6233	4.21593	3.71635
chr18	36742332	36744557	572	ENSMUSG00000014294	Ndufa2	protein_coding	0.27484	0.0791879	0.459098	1995	2791	3220	1556	1754	1915	163.179	179.579	224.835	197.735	155.612	119.326
chrX	13071498	13173328	15051	ENSMUSG00000031010	Usp9x	protein_coding	-0.196779	0.0791894	0.459098	3972	4701	4143	2355	3936	6533	12.3678	11.5146	11.0125	11.3926	13.2932	15.4967
chr1	162670725	162740556	16092	ENSMUSG00000040225	Prrc2c	protein_coding	-0.1788	0.0795419	0.460233	3947	4503	4450	2494	3813	6339	11.4949	10.3161	11.0633	11.2846	12.0447	14.0639
chr2	132052496	132145108	7951	ENSMUSG00000027340	Slc23a2	protein_coding	-0.189384	0.0794876	0.460233	936	1303	1227	680	1052	1637	5.51666	6.04115	6.1735	6.22673	6.72523	7.35012
chr9	106233455	106248126	4310	ENSMUSG00000032786	Alas1	protein_coding	0.18356	0.0795444	0.460233	1317	1754	1745	843	1162	1502	14.3181	15.0004	16.195	14.2389	13.7024	12.4398
chr10	128697939	128705051	2432	ENSMUSG00000025358	Cdk2	protein_coding	0.165054	0.0798956	0.460727	1610	1913	1876	928	1302	1809	31.0142	28.9884	30.8499	27.7737	27.2042	26.5472
chr15	89355719	89372826	4198	ENSMUSG00000008690	Ncaph2	protein_coding	0.183789	0.0798515	0.460727	6779	8238	8412	4374	5555	6937	75.6653	72.3315	80.1525	75.8509	67.2521	58.9859
chr1	5070018	5162529	9746	ENSMUSG00000033793	Atp6v1h	protein_coding	0.162441	0.0798199	0.460727	4391	5755	4568	2553	3369	5115	21.1139	21.7684	18.7508	19.0725	17.571	18.7369
chr7	127272561	127273919	1359	ENSMUSG00000049091	Sephs2	protein_coding	0.207981	0.0797699	0.460727	595	701	655	337	453	621	20.5048	19.0034	19.2693	18.0434	16.9327	16.3033
chr8	126930664	126945921	4986	ENSMUSG00000093904	Tomm20	protein_coding	0.166654	0.0798038	0.460727	2511	3263	2621	1397	1935	2995	23.5985	24.1229	21.0277	20.3979	19.7246	21.4427
chr11	120672973	120709447	4770	ENSMUSG00000025142	Aspscr1	protein_coding	0.24461	0.0801948	0.461296	636	925	1045	424	635	751	6.24776	7.14799	8.76335	6.47119	6.766	5.62021
chr15	101284301	101290934	1230	ENSMUSG00000037204	Atg101	protein_coding	0.264949	0.0800865	0.461296	594	766	880	413	515	576	22.6154	22.9415	28.6015	24.4298	21.2675	16.7065
chr18	77773729	77782869	3135	ENSMUSG00000025428	Atp5a1	protein_coding	0.136628	0.0801698	0.461296	25795	33064	31071	15861	21795	30679	385.511	388.714	396.408	368.283	353.304	349.291
chr9	13748410	13806481	4913	ENSMUSG00000031918	Mtmr2	protein_coding	0.186682	0.080207	0.461296	2655	3317	2467	1375	1945	2969	25.3225	24.8864	20.0862	20.3749	20.1211	21.5723
chr1	43444579	43570515	4321	ENSMUSG00000066877	Nck2	protein_coding	0.280909	0.0805304	0.462237	313	478	553	198	314	412	3.39419	4.0775	5.11922	3.33586	3.69328	3.40357
chr1	78657825	78707743	4357	ENSMUSG00000032883	Acsl3	protein_coding	-0.16602	0.0805104	0.462237	2500	3191	2633	1648	2501	3817	26.8862	26.9955	24.1728	27.5358	29.1739	31.2721
chr5	143909964	143937309	8442	ENSMUSG00000079109	Pms2	protein_coding	0.21089	0.0804791	0.462237	546	692	626	317	398	641	3.03091	3.02176	2.96648	2.73395	2.39637	2.71071
chr13	45507444	45546382	1871	ENSMUSG00000000253	Gmpr	protein_coding	0.284581	0.0808229	0.462386	325	474	529	241	280	365	8.13681	9.3352	11.3061	9.3743	7.60361	6.9616
chr1	155275701	155417415	17880	ENSMUSG00000026469	Xpr1	protein_coding	-0.222439	0.0806734	0.462386	981	1249	1155	601	1070	1779	2.57131	2.57527	2.58436	2.44743	3.042	3.55227
chr1	180800832	180813943	3504	ENSMUSG00000060743	H3f3a	protein_coding	0.180374	0.080806	0.462386	1342	1785	1715	842	1193	1498	17.9449	18.7759	19.5767	17.4925	17.3029	15.2597
chr1	55052770	55072702	4805	ENSMUSG00000025981	Coq10b	protein_coding	-0.194147	0.0806854	0.462386	872	1086	856	627	839	1238	8.50373	8.331	7.12613	9.49974	8.87454	9.19727
chr9	21507380	21510186	1487	ENSMUSG00000032180	Tmed1	protein_coding	0.270264	0.0807224	0.462386	765	1222	1243	610	705	817	24.0955	30.2775	33.4219	29.8507	24.0854	19.6038
chr2	119373042	119477687	6803	ENSMUSG00000034154	Ino80	protein_coding	-0.198981	0.0812709	0.464642	810	1011	931	528	838	1355	5.57953	5.4782	5.47456	5.65064	6.26105	7.11045
chr10	11281330	11298052	5197	ENSMUSG00000047648	Fbxo30	protein_coding	-0.198838	0.0817837	0.466959	1645	1974	1605	1013	1563	2616	14.8322	14.0011	12.3538	14.1906	15.2859	17.969
chr6	83051266	83055273	2764	ENSMUSG00000068329	Htra2	protein_coding	0.181625	0.0817307	0.466959	1785	2104	1978	1076	1393	1802	30.2566	28.0545	28.6217	28.3364	25.6108	23.2692
chr11	9737152	9737621	470	ENSMUSG00000081629	Eif3s6-ps1	processed_pseudogene	0.238152	0.0818829	0.467217	598	781	534	305	429	633	59.5055	61.1338	45.3611	47.1527	46.3024	47.9849
chr14	54426909	54429750	412	ENSMUSG00000010406	Mrpl52	protein_coding	0.230968	0.0820341	0.467773	705	878	846	472	492	731	80.0048	78.3783	81.9566	83.2185	60.5595	63.196
chr16	90719312	90727404	2863	ENSMUSG00000022978	Mis18a	protein_coding	0.23198	0.0821855	0.46802	507	697	541	308	404	510	8.29682	8.97245	7.55767	7.83079	7.17094	6.35798
chr7	105640056	105655748	4087	ENSMUSG00000089847	Timm10b	protein_coding	0.307345	0.0821539	0.46802	325	459	500	252	255	322	3.72605	4.13955	4.89353	4.48867	3.171	2.81234
chr8	41239759	41334086	8380	ENSMUSG00000031592	Pcm1	protein_coding	-0.218848	0.0823563	0.468685	2068	2615	1988	1225	2054	3507	11.5646	11.5034	9.49039	10.6431	12.4587	14.9404
chr5	100361649	100416234	7884	ENSMUSG00000035325	Sec31a	protein_coding	-0.15367	0.0824285	0.468788	6114	7817	8053	4588	6768	9114	36.3413	36.5502	40.862	42.3691	43.6341	41.2695
chr12	82170016	82451782	7697	ENSMUSG00000042700	Sipa1l1	protein_coding	-0.174823	0.0825911	0.469098	1585	2044	2172	1202	1728	2608	9.65002	9.78936	11.2887	11.3698	11.4113	12.0963
chr8	70292866	70302489	2928	ENSMUSG00000057788	Ddx49	protein_coding	0.249266	0.0825579	0.469098	702	961	1097	495	644	744	11.233	12.0964	14.9848	12.3059	11.1772	9.06934
chr17	33951999	33956001	2491	ENSMUSG00000008668	Rps18	protein_coding	0.196592	0.0826748	0.469266	24717	32063	29409	16745	19645	24311	464.862	474.359	472.167	489.288	400.748	348.319
chr2	112261926	112263269	1109	ENSMUSG00000027133	Nop10	protein_coding	0.176945	0.0829195	0.470147	2014	2484	2100	1209	1517	2110	85.038	82.5049	75.6937	79.3106	69.4753	67.8706
chr2	174110349	174123070	2998	ENSMUSG00000039263	Npepl1	protein_coding	0.22294	0.0829384	0.470147	1065	1391	1550	729	935	1133	16.6437	17.1002	20.6785	17.7002	15.849	13.4889
chr7	30231948	30233390	1212	ENSMUSG00000019738	Polr2i	protein_coding	0.305299	0.0829948	0.470159	350	461	573	255	304	341	13.5233	14.0117	18.8998	15.3076	12.7403	10.0373
chr6	39136623	39206789	10057	ENSMUSG00000042599	Kdm7a	protein_coding	-0.242711	0.0832107	0.470767	397	512	382	279	377	648	1.84993	1.87676	1.51955	2.01986	1.90545	2.30031
chr8	111311797	111338177	2303	ENSMUSG00000012519	Mlkl	protein_coding	-0.168837	0.083157	0.470767	1340	1766	1474	929	1363	2076	27.2583	28.2592	25.5964	29.3603	30.0733	32.1712
chr7	5062143	5079945	2266	ENSMUSG00000030435	U2af2	protein_coding	0.186718	0.0834152	0.471309	3667	4894	4951	2470	3245	3976	75.8117	79.591	87.3786	79.3365	72.7664	62.6206
chr8	70539675	70592858	3085	ENSMUSG00000070002	Ell	protein_coding	0.287959	0.0833717	0.471309	354	569	655	275	329	450	5.37631	6.79779	8.49198	6.4888	5.4196	5.20641
chr10	80901203	80918245	4286	ENSMUSG00000062075	Lmnb2	protein_coding	0.286763	0.0835614	0.471338	623	828	1087	426	624	634	6.81101	7.12079	10.1447	7.23575	7.39944	5.28029
chr16	56075409	56190011	5287	ENSMUSG00000052917	Senp7	protein_coding	-0.24813	0.0835834	0.471338	348	404	414	234	349	615	3.08436	2.8167	3.13237	3.2222	3.35507	4.15246
chr9	35204206	35211055	4064	ENSMUSG00000039048	Foxred1	protein_coding	0.226938	0.0835655	0.471338	757	951	822	488	546	729	8.72795	8.62524	8.09049	8.74152	6.8281	6.40308
chr10	93160876	93241342	3643	ENSMUSG00000020015	Cdk17	protein_coding	-0.186689	0.0837187	0.471489	996	1216	1068	649	979	1575	12.8103	12.3029	11.7262	12.9686	13.6575	15.4321
chr13	34002363	34035170	6138	ENSMUSG00000021408	Ripk1	protein_coding	-0.167919	0.0836698	0.471489	1318	1795	1607	933	1430	2138	10.0622	10.78	10.4733	11.0665	11.8415	12.4346
chr13	85189408	85223469	3105	ENSMUSG00000021548	Ccnh	protein_coding	0.193211	0.0839203	0.471854	935	1146	933	486	684	1070	14.1087	13.603	12.0183	11.3936	11.195	12.3
chr15	76343523	76345934	1194	ENSMUSG00000022551	Cyc1	protein_coding	0.178266	0.0842065	0.471854	4236	5666	5403	2892	3441	4740	166.136	174.807	180.897	176.221	146.381	141.623
chr17	34950238	34952471	1811	ENSMUSG00000092203	1110038B12Rik	processed_transcript	0.203724	0.0842188	0.471854	3027	4210	4133	2192	2464	3347	78.2945	85.6594	91.258	88.0866	69.1274	65.9507
chr19	7425901	7483289	5030	ENSMUSG00000024758	Rtn3	protein_coding	-0.175687	0.0841435	0.471854	5765	7506	6268	3626	6002	9423	53.7059	55.0054	49.8469	52.4809	60.647	66.8739
chr2	30344809	30359337	3990	ENSMUSG00000026860	Sh3glb2	protein_coding	0.275121	0.0841001	0.471854	926	1334	1613	710	883	964	10.8744	12.3233	16.1702	12.954	11.2473	8.62417
chr4	135968224	135972626	2054	ENSMUSG00000028670	Lypla2	protein_coding	0.263955	0.0839569	0.471854	444	585	735	288	417	508	10.1262	10.4953	14.31	10.2049	10.3155	8.8262
chr7	19716644	19749573	3440	ENSMUSG00000062300	Pvrl2	protein_coding	0.260523	0.0839089	0.471854	530	763	858	390	482	582	7.21885	8.17506	9.97622	8.25292	7.12082	6.03894
chr8	84246237	84249761	659	ENSMUSG00000019362	D8Ertd738e	protein_coding	0.21887	0.0842147	0.471854	1713	2380	2563	1241	1507	1886	121.644	132.949	155.37	136.916	116.075	102.028
chr5	145083830	145108761	2567	ENSMUSG00000029621	Arpc1a	protein_coding	0.172179	0.0842756	0.471867	3268	4358	4117	2153	2806	3590	59.6436	62.5667	64.143	61.0487	55.5469	49.9139
chr3	152395473	152462826	8401	ENSMUSG00000039068	Zzz3	protein_coding	-0.195213	0.0843418	0.471933	1598	1794	1684	950	1580	2518	8.91396	7.87211	8.01905	8.2332	9.55965	10.7003
chr2	20847919	20968881	9271	ENSMUSG00000036591	Arhgap21	protein_coding	-0.179532	0.084571	0.472695	1747	2015	2020	1104	1783	2756	8.83072	8.01222	8.71649	8.67009	9.77565	10.6127
chr8	71272714	71360712	7297	ENSMUSG00000004677	Myo9b	protein_coding	-0.198145	0.0845869	0.472695	2309	2837	3373	1723	2861	3650	14.8285	14.332	18.4917	17.1913	19.9288	17.8571
chr7	24530648	24538599	6123	ENSMUSG00000041037	Irgq	protein_coding	-0.222331	0.0846443	0.472711	409	593	570	310	514	730	3.13015	3.57002	3.72394	3.68599	4.26673	4.25608
chr11	70984091	71004437	10031	ENSMUSG00000040620	Dhx33	protein_coding	-0.1771	0.0847317	0.472894	915	1079	1003	628	891	1356	4.27475	3.96538	4.00016	4.55827	4.515	4.82608
chr3	27416162	27711307	11485	ENSMUSG00000039286	Fndc3b	protein_coding	-0.191429	0.0847991	0.472967	2278	3024	3111	1544	2711	4005	9.29526	9.70654	10.8366	9.78828	11.9985	12.4496
chr7	67952859	68226780	4489	ENSMUSG00000005533	Igf1r	protein_coding	-0.278794	0.0849468	0.473486	293	308	359	179	324	512	3.05843	2.52904	3.19898	2.90292	3.66831	4.07142
chrX	8061171	8074760	5270	ENSMUSG00000039231	Suv39h1	protein_coding	0.166937	0.0850338	0.473666	1915	2137	2121	1076	1434	2122	17.0276	14.9473	16.0995	14.8644	13.83	14.3739
chr5	125414406	125434048	4139	ENSMUSG00000029480	Dhx37	protein_coding	0.251662	0.085126	0.473875	446	622	726	295	423	526	5.04907	5.53913	7.01617	5.18859	5.19407	4.53636
chr15	83575119	83595157	4010	ENSMUSG00000016757	Ttll12	protein_coding	0.194041	0.0853046	0.474565	1970	2614	3007	1265	1783	2495	23.0192	24.0273	29.9947	22.965	22.5978	22.2096
chr8	33652523	33698163	2754	ENSMUSG00000031584	Gsr	protein_coding	0.171702	0.0853612	0.474576	1121	1374	1348	646	886	1349	19.0704	18.3872	19.5764	17.0741	16.3486	17.4829
chr10	117688888	117710758	5070	ENSMUSG00000020184	Mdm2	protein_coding	-0.143635	0.0855811	0.474885	5436	6683	5854	3739	5192	7858	50.2415	48.588	46.1873	53.6895	52.0485	55.3274
chr11	101070012	101077672	2658	ENSMUSG00000001751	Naglu	protein_coding	0.269409	0.0855023	0.474885	674	974	1076	483	664	664	11.8801	13.5049	16.1904	13.2269	12.6945	8.91604
chr19	4800569	4811634	3910	ENSMUSG00000006456	Rbm14	protein_coding	0.233401	0.0855496	0.474885	1107	1348	1757	700	1013	1254	13.2659	12.7073	17.9741	13.0328	13.1671	11.4481
chr11	78158499	78165589	3292	ENSMUSG00000017386	Traf4	protein_coding	0.304248	0.0858471	0.47511	575	674	1042	411	480	619	8.18376	7.54605	12.6602	9.0882	7.40998	6.71152
chr13	54458837	54468849	2428	ENSMUSG00000025872	Thoc3	protein_coding	0.176982	0.0857076	0.47511	1151	1385	1237	669	859	1266	22.2088	21.022	20.3754	20.0552	17.9777	18.6092
chr14	30479565	30527056	5616	ENSMUSG00000021962	Dcp1a	protein_coding	-0.192296	0.0858287	0.47511	662	796	772	475	644	1047	5.5237	5.22468	5.49891	6.15768	5.8284	6.65525
chr1	37998010	38055579	9753	ENSMUSG00000026083	Eif5b	protein_coding	-0.191599	0.0858956	0.47511	3839	4904	4192	2348	3957	6561	18.4464	18.5361	17.195	17.5284	20.623	24.0165
chr2	90847155	90866810	8490	ENSMUSG00000027282	Mtch2	protein_coding	0.16036	0.0858941	0.47511	5988	7564	6000	3392	4493	6834	33.0521	32.8431	28.272	29.0887	26.8996	28.7368
chr2	119112793	119147445	6649	ENSMUSG00000027323	Rad51	protein_coding	0.177642	0.0860514	0.475668	1700	2160	1722	924	1248	2017	11.9813	11.9752	10.3604	10.1176	9.54027	10.8294
chr19	36926079	37012752	7204	ENSMUSG00000040565	Btaf1	protein_coding	-0.183257	0.0861182	0.475735	1374	1560	1506	853	1370	2122	8.93778	7.98256	8.36285	8.6207	9.66616	10.5156
chr10	127182521	127190054	2387	ENSMUSG00000019467	Arhgef25	protein_coding	-0.184336	0.086299	0.47643	1065	1339	1466	854	1165	1659	20.9022	20.6727	24.562	26.0406	24.8004	24.8047
chr6	108213118	108551109	9848	ENSMUSG00000030102	Itpr1	protein_coding	-0.205387	0.0864229	0.476507	801	965	812	485	836	1238	3.81169	3.61232	3.29858	3.58573	4.31501	4.48798
chr6	7675169	7693254	2735	ENSMUSG00000029752	Asns	protein_coding	0.152767	0.0863707	0.476507	3244	4088	3596	1735	2664	3974	55.5701	55.0866	52.5856	46.1754	49.4978	51.8602
chr11	78301529	78322457	5624	ENSMUSG00000002055	Spag5	protein_coding	0.15329	0.0865107	0.476688	2183	2596	2519	1225	1795	2512	18.189	17.0151	17.9172	15.8577	16.2222	15.9448
chr19	32620005	32667187	3635	ENSMUSG00000024899	Papss2	protein_coding	-0.191013	0.0866925	0.47683	599	758	742	434	634	964	7.72111	7.68593	8.16476	8.69148	8.86406	9.46619
chr1	176733653	176814067	18049	ENSMUSG00000057335	Cep170	protein_coding	-0.188811	0.0866814	0.47683	2064	2595	2298	1278	2129	3476	5.35931	5.30043	5.09373	5.15563	5.99606	6.87582
chr7	43408204	43418358	4806	ENSMUSG00000030468	Siglecg	protein_coding	-0.156895	0.0867014	0.47683	1859	2310	2279	1366	1992	2655	18.1252	17.717	18.9685	20.6921	21.066	19.7203
chr10	128747879	128766568	1285	ENSMUSG00000064030	Wibg	protein_coding	0.253668	0.0872404	0.478335	661	965	948	500	555	673	24.09	27.6654	29.4938	28.3111	21.9391	18.6851
chr13	54503779	54551290	5675	ENSMUSG00000043183	Simc1	protein_coding	-0.24633	0.0872508	0.478335	467	587	431	299	443	781	3.85613	3.81283	3.03807	3.8358	3.96761	4.91282
chr15	76452996	76477269	2476	ENSMUSG00000022557	Bop1	protein_coding	0.226396	0.0871557	0.478335	1560	2157	2526	1120	1441	1784	29.5172	32.1052	40.801	32.9245	29.5737	25.7153
chr7	122085403	122101886	6883	ENSMUSG00000030869	Ndufab1	protein_coding	-0.270795	0.0872134	0.478335	495	539	358	326	441	655	3.37009	2.88668	2.08068	3.4483	3.25661	3.39721
chr7	43444108	43457800	1139	ENSMUSG00000004610	Etfb	protein_coding	0.241366	0.0872479	0.478335	3003	4100	4292	2228	2579	2845	123.46	132.596	150.632	142.311	115.004	89.1045
chr10	58255497	58305599	9630	ENSMUSG00000038039	Gcc2	protein_coding	-0.186991	0.087672	0.478338	1164	1409	1307	722	1289	1772	5.66446	5.39375	5.4296	5.45875	6.80376	6.56923
chr11	51763687	51791925	1255	ENSMUSG00000020386	Sar1b	protein_coding	0.167896	0.0875578	0.478338	1976	2668	2153	1206	1535	2308	73.7351	78.3155	68.5832	69.9174	62.1278	65.6097
chr13	116854824	117025516	3088	ENSMUSG00000021725	Parp8	protein_coding	-0.23109	0.0876813	0.478338	298	419	364	227	334	513	4.52142	5.00089	4.71462	5.35101	5.49662	5.92955
chr15	89075124	89087077	5591	ENSMUSG00000015363	Trabd	protein_coding	0.271599	0.0874969	0.478338	851	1131	1322	631	748	799	7.13246	7.4567	9.45862	8.21656	6.79989	5.10154
chr1	93512079	93621976	5235	ENSMUSG00000034066	Farp2	protein_coding	-0.256531	0.0874222	0.478338	323	363	294	242	317	414	2.89121	2.55599	2.24652	3.36545	3.07771	2.82308
chr2	64912476	65024987	7185	ENSMUSG00000026888	Grb14	protein_coding	-0.228718	0.0873631	0.478338	331	400	386	259	326	517	2.15883	2.05222	2.14913	2.62446	2.30621	2.56877
chr8	70673248	70678752	1038	ENSMUSG00000031848	Lsm4	protein_coding	0.271317	0.0876925	0.478338	1138	1723	1806	940	936	1179	51.3338	61.1394	69.545	65.8779	45.796	40.5154
chrX	73891442	73921870	8105	ENSMUSG00000031389	Arhgap4	protein_coding	0.253186	0.0876842	0.478338	493	597	651	306	431	453	2.85047	2.71531	3.2132	2.7488	2.70295	1.99533
chr7	34912379	35044710	3079	ENSMUSG00000063931	Pepd	protein_coding	0.218613	0.0877503	0.478352	756	1050	1056	536	628	843	11.504	12.5687	13.7176	12.6719	10.3652	9.77235
chr5	104459450	104505819	10169	ENSMUSG00000034462	Pkd2	protein_coding	-0.187456	0.0879829	0.479319	2394	2663	2777	1453	2492	3786	11.0327	9.65387	10.9249	10.4033	12.4565	13.2917
chr16	18052860	18071632	2985	ENSMUSG00000003531	Dgcr6	protein_coding	0.238461	0.088318	0.480415	866	1032	1187	575	721	824	13.5927	12.7421	15.9047	14.0219	12.2748	9.8528
chr4	62509169	62519918	1871	ENSMUSG00000028393	Alad	protein_coding	0.322699	0.0882584	0.480415	285	408	504	221	259	284	7.13536	8.03537	10.7718	8.59635	7.03334	5.4167
chr4	97521428	97522332	905	ENSMUSG00000084159	Gm12696	processed_pseudogene	-0.238703	0.0883503	0.480415	351	483	372	300	348	532	18.1575	19.6549	16.4278	24.1113	19.5262	20.9655
chr17	27563575	27565749	1398	ENSMUSG00000062753	AI413582	protein_coding	0.241445	0.0888021	0.481062	658	1057	945	479	629	704	22.0437	27.8553	27.0257	24.9313	22.856	17.9671
chr1	65158616	65186500	2771	ENSMUSG00000025950	Idh1	protein_coding	0.161883	0.0886651	0.481062	5948	7239	6011	3119	4401	7155	100.567	96.2801	86.7595	81.9313	80.7097	92.1592
chr1	9718622	9748382	9749	ENSMUSG00000045210	Vcpip1	protein_coding	-0.184513	0.0887794	0.481062	1203	1470	1261	757	1198	1892	5.78279	5.55858	5.17457	5.65352	6.24626	6.92849
chr7	45125558	45136231	3034	ENSMUSG00000074129	Rpl13a	protein_coding	0.221396	0.0885312	0.481062	16965	23346	22777	12481	14074	16524	261.982	283.599	300.263	299.446	235.736	194.392
chr8	83571700	83594491	1334	ENSMUSG00000031708	Tecr	protein_coding	0.194044	0.0888014	0.481062	3717	4912	5508	2487	3445	4208	130.493	135.653	165.073	135.651	131.182	112.542
chr9	120929216	120960507	5099	ENSMUSG00000006932	Ctnnb1	protein_coding	0.134028	0.088624	0.481062	17503	22582	20777	10041	14878	22095	160.849	163.246	162.996	143.362	148.3	154.684
chr1	190700202	190911770	9741	ENSMUSG00000089872	Rps6kc1	protein_coding	-0.201296	0.0888985	0.481284	576	686	733	403	648	894	2.77109	2.59614	3.01037	3.01221	3.38138	3.27651
chr19	34922358	34975731	5563	ENSMUSG00000024795	Kif20b	protein_coding	0.189171	0.0890096	0.481585	2925	3309	2723	1348	2089	3355	24.6386	21.9261	19.5805	17.6413	19.0862	21.5292
chr12	91555916	91590487	5587	ENSMUSG00000020962	Gtf2a1	protein_coding	-0.203512	0.0891008	0.481777	586	725	682	381	626	964	4.91494	4.78336	4.88305	4.96474	5.69489	6.15946
chr12	85815448	85824550	4235	ENSMUSG00000021252	0610007P14Rik	protein_coding	0.17984	0.0893488	0.482217	1867	2377	1933	1126	1460	1912	20.6569	20.6883	18.2574	19.3558	17.5212	16.1159
chr16	64851996	64859507	4522	ENSMUSG00000054604	Cggbp1	protein_coding	-0.166973	0.0892628	0.482217	2241	2913	2404	1527	2161	3559	23.2216	23.7446	21.2653	24.5833	24.2882	28.0946
chr4	116306762	116464183	7645	ENSMUSG00000003810	Mast2	protein_coding	-0.180899	0.0893071	0.482217	1428	1701	1940	1099	1553	2168	8.75328	8.20203	10.1515	10.4663	10.3253	10.1239
chr16	4626133	4679777	7420	ENSMUSG00000039637	Coro7	protein_coding	0.263985	0.0895887	0.48261	329	373	442	191	274	324	2.07783	1.8531	2.383	1.87413	1.87696	1.55885
chr19	5460607	5465052	1240	ENSMUSG00000024911	Fibp	protein_coding	0.184781	0.0895319	0.48261	1070	1439	1392	702	920	1207	40.41	42.7504	44.8777	41.1901	37.6863	34.7262
chr6	85942268	85961667	7639	ENSMUSG00000030002	Dusp11	protein_coding	-0.171336	0.0895419	0.48261	2205	2875	2495	1422	2316	3595	13.5267	13.8738	13.0659	13.553	15.4104	16.8007
chr11	70540064	70558110	6252	ENSMUSG00000020828	Pld2	protein_coding	-0.242029	0.0897516	0.482888	481	487	633	358	545	687	3.60523	2.87139	4.05022	4.16891	4.43073	3.92275
chr14	99076634	99099770	3722	ENSMUSG00000033166	Dis3	protein_coding	0.171338	0.0897419	0.482888	2803	3254	2724	1391	2078	3206	35.2864	32.2237	29.2737	27.2058	28.374	30.7463
chr12	16988648	17000408	5408	ENSMUSG00000045679	Pqlc3	protein_coding	-0.171702	0.0898423	0.483076	1232	1554	1406	821	1249	1971	10.6751	10.5922	10.4	11.0523	11.7385	13.0104
chr2	121413775	121438687	3139	ENSMUSG00000027248	Pdia3	protein_coding	-0.161752	0.0899306	0.483252	35670	45911	35309	23582	34180	53731	532.415	539.062	449.903	546.863	553.363	610.966
chr4	135213969	135272814	6572	ENSMUSG00000037242	Clic4	protein_coding	-0.147115	0.0900759	0.483733	8074	10602	9674	5418	8636	12711	57.5707	59.4669	58.8852	60.021	66.7908	69.0459
chr19	7557459	7588545	6396	ENSMUSG00000060675	Pla2g16	protein_coding	0.15727	0.0901855	0.484022	1967	2562	2176	1183	1570	2270	14.4114	14.7657	13.6096	13.4659	12.4764	12.6699
chr11	31872211	31935634	6369	ENSMUSG00000020300	Cpeb4	protein_coding	-0.286521	0.0905983	0.484958	368	445	447	208	417	740	2.7076	2.57556	2.80758	2.37767	3.32785	4.14777
chr11	70977836	70983026	2826	ENSMUSG00000018446	C1qbp	protein_coding	0.155512	0.090709	0.484958	3638	4335	3637	1963	2821	4009	60.3134	56.5346	51.4732	50.5618	50.7277	50.6328
chr14	57275034	57398483	1410	ENSMUSG00000021947	Cryl1	protein_coding	0.215356	0.0906317	0.484958	440	593	548	253	392	491	14.6151	15.4946	15.5388	13.0563	14.123	12.4244
chr2	112454997	112472162	5826	ENSMUSG00000055943	Emc7	protein_coding	0.166969	0.0905969	0.484958	3842	5087	3883	2246	3071	4170	30.9022	32.1861	26.6616	28.0668	26.7918	25.5513
chr2	58388644	58567157	4829	ENSMUSG00000026836	Acvr1	protein_coding	-0.17926	0.090588	0.484958	1387	1728	1588	891	1420	2279	13.4588	13.1901	13.1543	13.4325	14.9454	16.8469
chr4	108814295	108833614	4546	ENSMUSG00000028568	Btf3l4	protein_coding	0.224096	0.0907374	0.484958	701	889	625	338	532	735	7.22553	7.20822	5.49944	5.41277	5.94777	5.77144
chr9	65890237	65903266	4813	ENSMUSG00000040204	2810417H13Rik	protein_coding	0.167329	0.0907514	0.484958	3279	4048	3237	1797	2374	3797	31.9236	31.0017	26.903	27.1813	25.0693	28.1616
chr1	134560171	134635285	16555	ENSMUSG00000042207	Kdm5b	protein_coding	-0.196782	0.0910081	0.485346	1283	1642	1556	813	1388	2257	3.63202	3.65653	3.76026	3.57571	4.26188	4.86741
chr5	123577795	123684618	9801	ENSMUSG00000049550	Clip1	protein_coding	-0.166143	0.0911038	0.485346	2053	2432	2326	1328	2017	3223	9.81637	9.14745	9.4942	9.86532	10.4607	11.74
chr6	34303934	34317497	3933	ENSMUSG00000001642	Akr1b3	protein_coding	0.181202	0.0910921	0.485346	1538	1827	1595	911	1164	1543	18.3231	17.122	16.2215	16.8621	15.0413	14.0041
chr9	108338903	108340343	1441	ENSMUSG00000063856	Gpx1	protein_coding	0.24099	0.0910183	0.485346	5787	7880	8528	4370	4977	5533	188.09	201.471	236.617	220.67	175.457	136.999
chr9	72662346	72749852	10973	ENSMUSG00000032216	Nedd4	protein_coding	-0.179329	0.0909724	0.485346	37800	45812	41461	22537	38830	62042	161.437	153.91	151.161	149.541	179.875	201.857
chr1	178321108	178324171	2640	ENSMUSG00000089788	Gm16586	antisense	-0.266549	0.091163	0.485363	379	427	337	310	359	456	6.72586	5.96089	5.10534	8.54714	6.91025	6.16479
chr11	109425946	109452813	5584	ENSMUSG00000020610	Amz2	protein_coding	-0.180397	0.0919499	0.485442	802	992	947	536	875	1230	6.7302	6.54847	6.78407	6.98826	7.96439	7.86329
chr11	60454591	60468754	2716	ENSMUSG00000020537	Drg2	protein_coding	0.195109	0.0917987	0.485442	1297	1567	1799	814	1122	1438	22.3731	21.2633	26.4914	21.8154	20.9928	18.8969
chr12	55280814	55303000	2395	ENSMUSG00000021022	Ppp2r3c	protein_coding	0.240659	0.0920753	0.485442	612	728	553	334	366	650	11.9713	11.202	9.23425	10.1505	7.76536	9.68609
chr12	84430723	84450950	3340	ENSMUSG00000021238	Aldh6a1	protein_coding	-0.241744	0.0918185	0.485442	426	592	448	269	475	754	5.97599	6.53276	5.36494	5.86278	7.22744	8.05781
chr14	32180162	32201898	1786	ENSMUSG00000013701	Timm23	protein_coding	0.211004	0.0916041	0.485442	448	602	510	258	350	524	11.7498	12.42	11.4185	10.5129	9.9566	10.4696
chr15	59374198	59601683	3281	ENSMUSG00000059586	Nsmce2	protein_coding	0.153488	0.0915212	0.485442	2610	3477	2825	1519	2142	3059	37.2717	39.0587	34.4384	33.7013	33.1779	33.2784
chr16	35694062	35769356	5395	ENSMUSG00000022848	Dirc2	protein_coding	0.191639	0.0913974	0.485442	750	1063	963	491	648	869	6.51427	7.26294	7.14032	6.62578	6.10479	5.75003
chr18	84947294	84951524	1315	ENSMUSG00000024645	Timm21	protein_coding	-0.204952	0.0917093	0.485442	649	861	643	466	626	1009	23.1135	24.1212	19.5487	25.7844	24.1817	27.3752
chr19	59458372	59465357	3002	ENSMUSG00000043969	Emx2	protein_coding	-0.214198	0.0920829	0.485442	386	495	442	266	415	626	6.02433	6.07717	5.88885	6.44992	7.02523	7.44288
chr2	33216069	33247717	6286	ENSMUSG00000004105	Angptl2	protein_coding	0.161817	0.0917003	0.485442	5502	6756	7463	3211	4855	6821	41.0161	39.6185	47.4934	37.1899	39.2567	38.7371
chr3	36066000	36092857	3913	ENSMUSG00000027710	Acad9	protein_coding	0.158829	0.0919849	0.485442	1614	1947	1739	892	1252	1870	19.3268	18.3399	17.7763	16.5948	16.2611	17.0586
chr3	36564866	36572150	3510	ENSMUSG00000027715	Ccna2	protein_coding	0.171871	0.0921099	0.485442	6227	7960	6653	3070	4944	7975	83.1237	83.586	75.8141	63.6701	71.5839	81.1002
chr3	51515319	51560879	10813	ENSMUSG00000037111	Setd7	protein_coding	-0.167604	0.0915581	0.485442	1888	2360	2255	1253	1930	3091	8.18262	8.04594	8.34303	8.43708	9.07274	10.2055
chr4	44300876	44364675	2972	ENSMUSG00000035683	Melk	protein_coding	0.177791	0.0921293	0.485442	1723	2018	1630	903	1244	1871	27.1623	25.0252	21.9359	22.1167	21.2712	22.4699
chr5	100798627	100804471	1076	ENSMUSG00000016833	Mrps18c	protein_coding	0.179981	0.0913596	0.485442	1346	1737	1334	747	1019	1513	58.5742	59.4614	49.5568	50.5048	48.0979	50.1586
chr7	97400003	97407802	754	ENSMUSG00000030647	Ndufc2	protein_coding	0.205996	0.0913598	0.485442	803	1195	1132	572	678	980	49.8477	58.3542	59.9878	55.1667	45.651	46.3448
chrX	7841364	7876626	5200	ENSMUSG00000031154	Otud5	protein_coding	-0.170533	0.0916483	0.485442	1064	1470	1404	867	1162	1664	9.58808	10.4203	10.8005	12.1384	11.3576	11.4232
chr3	137918526	137928765	1295	ENSMUSG00000091512	Lamtor3	protein_coding	0.189975	0.0922232	0.485642	1298	1956	1563	861	1142	1456	46.9404	55.6436	48.2522	48.3755	44.7949	40.1124
chr8	70172356	70183681	3673	ENSMUSG00000002342	Tmem161a	protein_coding	0.209951	0.0924212	0.486389	770	979	1132	492	678	898	9.82264	9.82415	12.3274	9.7511	9.38119	8.72689
chr10	7667503	7678881	2560	ENSMUSG00000040034	Nup43	protein_coding	0.178039	0.0925976	0.487022	1620	2018	1589	911	1171	1801	29.6471	29.0511	24.8243	25.9022	23.2442	25.1088
chr18	24484962	24530204	4297	ENSMUSG00000040446	Rprd1a	protein_coding	-0.184883	0.0927987	0.487784	941	1081	947	609	881	1396	10.2612	9.27279	8.8155	10.3176	10.4202	11.5969
chr12	71015990	71098592	5615	ENSMUSG00000048118	Arid4a	protein_coding	-0.221268	0.0930455	0.488785	370	457	451	252	435	577	3.08782	3.00013	3.21302	3.26739	3.93758	3.66835
chr17	66078795	66101559	1990	ENSMUSG00000024099	Ndufv2	protein_coding	0.164366	0.0932242	0.489265	3593	4723	3665	2076	2691	4228	84.579	87.4577	73.6489	75.9248	68.7084	75.8204
chr5	100039994	100068762	1826	ENSMUSG00000029326	Enoph1	protein_coding	0.242357	0.0932498	0.489265	530	770	843	392	464	621	13.5961	15.5383	18.4609	15.6234	12.9106	12.136
chrX	75514299	75534942	2132	ENSMUSG00000031197	Vbp1	protein_coding	0.176712	0.0933148	0.48931	2527	2929	2418	1266	1787	2917	55.5253	50.6267	45.3554	43.2186	42.5894	48.8279
chr11	54866383	54870501	872	ENSMUSG00000020267	Hint1	protein_coding	0.178252	0.0935139	0.489769	5638	7289	5567	3434	4175	5868	302.683	307.826	255.135	286.427	243.114	239.993
chr1	167349991	167368532	3383	ENSMUSG00000026687	Aldh9a1	protein_coding	0.146135	0.0935152	0.489769	2359	3097	2809	1430	2017	2797	32.6719	33.7413	33.2112	30.7704	30.3	29.511
chr7	30094777	30107622	5790	ENSMUSG00000049421	Zfp260	protein_coding	-0.198198	0.093581	0.489817	1607	2013	1538	995	1539	2587	13.0059	12.8157	10.6259	12.5112	13.5099	15.9502
chr9	83834689	83872389	4919	ENSMUSG00000038379	Ttk	protein_coding	0.202276	0.0938327	0.490543	756	940	838	377	558	963	7.20167	7.04391	6.81463	5.57961	5.7655	6.98849
chrX	7728439	7731064	1339	ENSMUSG00000031149	Praf2	protein_coding	-0.17083	0.0938298	0.490543	1166	1517	1291	772	1222	1820	40.7822	41.738	38.5465	41.9508	46.359	48.4941
chr10	36974544	37001889	4474	ENSMUSG00000019777	Hdac2	protein_coding	-0.160852	0.0940775	0.491527	4590	5675	4655	2951	4383	6955	48.0725	46.7546	41.6189	48.018	49.7904	55.4915
chr14	54235479	54254104	3916	ENSMUSG00000022174	Dad1	protein_coding	0.206214	0.0941494	0.491606	3139	4186	4710	2124	2994	3377	37.559	39.4001	48.1095	39.4847	38.8567	30.7822
chr16	18253948	18289249	7286	ENSMUSG00000022718	Dgcr8	protein_coding	0.170808	0.0942421	0.491794	1148	1583	1389	648	966	1494	7.38363	8.0091	7.62635	6.47521	6.73901	7.32022
chr7	49759106	49773999	1465	ENSMUSG00000039745	Htatip2	protein_coding	0.208641	0.0943479	0.49205	509	671	535	288	397	556	16.2727	16.8748	14.601	14.3049	13.7665	13.5414
chr2	126034658	126091185	3248	ENSMUSG00000027208	Fgf7	protein_coding	-0.164431	0.0947845	0.493733	6612	8297	6691	4187	6414	10203	95.3806	94.1505	82.3958	93.8385	100.357	112.124
chr5	31253280	31291114	5407	ENSMUSG00000038564	Ift172	protein_coding	-0.232789	0.0947813	0.493733	342	433	499	265	408	596	2.96392	2.95191	3.69171	3.5681	3.83523	3.93488
chr18	67641599	67654162	1059	ENSMUSG00000024537	Psmg2	protein_coding	0.184122	0.0948799	0.493933	908	1326	1157	517	853	1143	40.1473	46.12	43.6708	35.515	40.9082	38.5002
chr17	46564451	46629504	4255	ENSMUSG00000023972	Ptk7	protein_coding	0.245134	0.0951216	0.494895	1786	2517	3274	1273	1825	2122	19.6678	21.8038	30.778	21.7798	21.7986	17.8019
chr17	71496100	71526857	2201	ENSMUSG00000024056	Ndc80	protein_coding	0.165277	0.0955415	0.495297	2104	2705	2110	1164	1628	2408	44.7822	45.2899	38.3379	38.4914	37.5841	39.0446
chr18	77757567	77767780	1004	ENSMUSG00000041840	Haus1	protein_coding	0.201622	0.095533	0.495297	1199	1410	1146	688	775	1270	55.9152	51.7255	45.6228	49.8483	39.2015	45.119
chr1	143777272	143807466	2921	ENSMUSG00000018189	Uchl5	protein_coding	0.184027	0.0954923	0.495297	1068	1314	1070	535	814	1245	17.1304	16.5793	14.651	13.3322	14.1616	15.2129
chr4	11485958	11550684	7138	ENSMUSG00000040720	1110037F02Rik	protein_coding	-0.155849	0.0953982	0.495297	2741	3593	2922	1893	2662	4199	17.9949	18.5554	16.3759	19.3082	18.9556	21.0005
chrX	153723590	153741920	1880	ENSMUSG00000086316	2210013O21Rik	processed_transcript	0.160974	0.0953772	0.495297	1454	1707	1639	779	1193	1662	36.2287	33.4577	34.8621	30.1562	32.2418	31.5475
chrY	1010543	1028847	4161	ENSMUSG00000069049	Eif2s3y	protein_coding	0.155595	0.0952838	0.495297	3258	3966	3282	1715	2556	3734	36.6881	35.1319	31.55	30.0047	31.2195	32.0328
chr6	135197977	135244955	5776	ENSMUSG00000030207	8430419L09Rik	protein_coding	-0.206164	0.0956617	0.495328	445	532	529	310	503	652	3.61023	3.39516	3.66367	3.90739	4.42622	4.02965
chr7	116093301	116105210	1495	ENSMUSG00000030663	1110004F10Rik	protein_coding	0.162063	0.0956213	0.495328	2724	3601	2818	1613	2151	3046	85.3399	88.7448	75.3656	78.511	73.0931	72.6977
chr13	67538641	67553138	4970	ENSMUSG00000095432	Zfp748	protein_coding	-0.234228	0.0959071	0.495954	300	420	332	251	307	474	2.82849	3.11499	2.67213	3.6767	3.13951	3.40453
chr13	75839868	75850151	1345	ENSMUSG00000021591	Glrx	protein_coding	0.177785	0.0961827	0.495954	999	1197	1122	560	728	1201	34.7854	32.7869	33.3512	30.295	27.495	31.8581
chr15	31590800	31601847	2809	ENSMUSG00000022234	Cct5	protein_coding	0.142531	0.0961273	0.495954	21752	27675	23230	13123	17185	24524	362.802	363.105	330.755	340.059	310.893	311.607
chr15	98632220	98644530	3120	ENSMUSG00000003352	Cacnb3	protein_coding	-0.214172	0.0962402	0.495954	973	1294	1524	893	1210	1507	14.6115	15.2859	19.5369	20.8346	19.7088	17.2402
chr1	173896345	173913046	1785	ENSMUSG00000026536	Mnda	protein_coding	-0.245292	0.0960399	0.495954	323	421	309	214	330	524	8.47613	8.69064	6.92214	8.72489	9.39291	10.4754
chr4	126316047	126321703	2475	ENSMUSG00000042558	Adprhl2	protein_coding	0.22359	0.0962186	0.495954	490	551	564	281	388	469	9.27518	8.2045	9.11364	8.26387	7.96615	6.76308
chr7	30640994	30650317	2193	ENSMUSG00000036733	Rbm42	protein_coding	0.2576	0.0962381	0.495954	759	1025	1238	561	692	778	16.2137	17.2242	22.576	18.6189	16.0338	12.6609
chr8	109778554	109864204	7681	ENSMUSG00000031731	Ap1g1	protein_coding	-0.169886	0.0961748	0.495954	2729	3273	3027	1711	2682	4391	16.6497	15.7081	15.7653	16.2182	17.7481	20.4085
chrX	36608314	36645395	6003	ENSMUSG00000059708	Akap17b	protein_coding	-0.221978	0.0964252	0.496612	439	550	439	299	415	712	3.42689	3.37733	2.92541	3.62625	3.51378	4.2341
chr13	67515781	67526177	2865	ENSMUSG00000097333	Zfp87	protein_coding	-0.232676	0.096678	0.497029	329	399	391	213	386	524	5.38018	5.13273	5.45838	5.41167	6.84666	6.52796
chr5	97882783	98030733	5427	ENSMUSG00000029338	Antxr2	protein_coding	-0.197788	0.0966702	0.497029	1171	1432	1312	703	1235	1967	10.111	9.72645	9.67069	9.43068	11.5663	12.9386
chrX	73787028	73790830	3096	ENSMUSG00000002014	Ssr4	protein_coding	0.17358	0.0965925	0.497029	3907	5300	4440	2543	3257	4077	59.1261	63.0937	57.3595	59.7906	53.4619	47.0026
chr4	150897133	150914437	2479	ENSMUSG00000028964	Park7	protein_coding	0.173805	0.0967467	0.497088	2744	3700	3525	1856	2355	3015	51.8572	55.0049	56.8684	54.4947	48.2733	43.4068
chr16	13833148	13903131	7973	ENSMUSG00000022680	Pdxdc1	protein_coding	-0.162381	0.0969622	0.497311	3073	3967	3557	2002	3155	5048	18.0619	18.3416	17.8472	18.2817	20.1136	22.603
chr19	59902884	59943654	6080	ENSMUSG00000040022	Rab11fip2	protein_coding	-0.171747	0.0969509	0.497311	782	1008	896	556	800	1203	6.0271	6.11135	5.89517	6.65775	6.68779	7.06338
chr8	45336717	45382291	5954	ENSMUSG00000070044	Fam149a	protein_coding	0.161281	0.0969373	0.497311	1476	1949	1924	867	1281	1896	11.6167	12.0665	12.9267	10.6014	10.9354	11.3679
chr13	100778650	100786570	4217	ENSMUSG00000041431	Ccnb1	protein_coding	0.158253	0.0971015	0.49741	3330	3862	3294	1713	2517	3773	37.0011	33.7565	31.245	29.5719	30.335	31.9376
chr15	58022259	58034325	2666	ENSMUSG00000101892	9130401M01Rik	protein_coding	0.221345	0.0971534	0.49741	750	929	920	503	582	725	13.18	12.8423	13.8016	13.7332	11.0935	9.70593
chr9	7764041	7794333	3109	ENSMUSG00000050912	Tmem123	protein_coding	-0.160191	0.0970529	0.49741	2722	3628	2878	1840	2711	4228	41.0208	43.0089	37.0249	43.0809	44.3136	48.5397
chr14	55015454	55024135	1198	ENSMUSG00000022204	Ngdn	protein_coding	0.178983	0.0972798	0.497763	1200	1457	1408	717	1018	1234	46.9071	44.8014	46.9837	43.5439	43.1615	36.7467
chr17	24895116	24897502	2064	ENSMUSG00000038880	Mrps34	protein_coding	0.226391	0.0974145	0.497865	777	1068	1047	527	710	760	17.6351	19.0679	20.2857	18.5831	17.4786	13.1406
chr3	85660061	85887518	7521	ENSMUSG00000051000	Fam160a1	protein_coding	-0.2513	0.0973768	0.497865	262	340	406	220	326	464	1.63247	1.66647	2.15952	2.12969	2.20319	2.20245
chr17	25748614	25754327	2114	ENSMUSG00000063011	Msln	protein_coding	0.227769	0.0975145	0.498082	527	625	635	322	434	494	11.6782	10.8948	12.0123	11.086	10.4315	8.33947
chr12	100110186	100123364	1518	ENSMUSG00000021178	Psmc1	protein_coding	0.134927	0.0976651	0.498557	7264	9197	7907	4117	5966	8649	224.127	223.223	208.266	197.356	199.661	203.297
chr18	60813755	60848971	5266	ENSMUSG00000024613	Tcof1	protein_coding	0.232489	0.0978006	0.49864	1250	1764	2049	850	1289	1369	11.123	12.3477	15.5648	11.7512	12.4411	9.2803
chr1	180904293	180908088	2958	ENSMUSG00000026520	Pycr2	protein_coding	0.254655	0.0978536	0.49864	987	1435	1359	761	817	925	15.6332	17.8796	18.3755	18.727	14.036	11.1614
chr6	34863146	34874946	5687	ENSMUSG00000057137	Tmem140	protein_coding	0.189245	0.0977906	0.49864	788	1144	1037	531	680	938	6.49297	7.41511	7.29428	6.79771	6.07739	5.88797
chr11	82035571	82037453	1138	ENSMUSG00000035385	Ccl2	protein_coding	0.228745	0.0982597	0.500415	378	572	510	247	298	498	15.5541	18.515	17.9147	15.7907	13.3003	15.6109
chr5	125441568	125460872	6975	ENSMUSG00000037905	Bri3bp	protein_coding	0.173739	0.0983737	0.500701	1161	1620	1618	745	1051	1456	7.80014	8.5617	9.27973	7.77638	7.65885	7.45207
chr9	62838785	62852006	2434	ENSMUSG00000032245	Cln6	protein_coding	0.23465	0.0984754	0.500925	376	441	518	210	310	437	7.23712	6.67715	8.51127	6.27983	6.47188	6.40774
chr7	3629985	3642486	5439	ENSMUSG00000008373	Prpf31	protein_coding	0.167848	0.0986722	0.501632	1450	1931	1878	885	1339	1667	12.4924	13.0868	13.8121	11.846	12.5126	10.941
chr16	15637866	15842235	13187	ENSMUSG00000022672	Prkdc	protein_coding	-0.224259	0.0988289	0.501837	498	652	536	324	496	887	1.76981	1.82272	1.62611	1.78893	1.91192	2.40141
chr18	34220924	34322189	15753	ENSMUSG00000005871	Apc	protein_coding	-0.203504	0.0989367	0.501837	1608	1775	1712	907	1631	2600	4.78379	4.15393	4.34787	4.19222	5.26297	5.89257
chr1	169497934	169531464	6341	ENSMUSG00000026683	Nuf2	protein_coding	0.17084	0.098944	0.501837	3759	4594	3537	2075	2673	4147	27.7794	26.7064	22.3137	23.8243	21.426	23.3469
chr4	65124174	65357509	11027	ENSMUSG00000028370	Pappa	protein_coding	-0.248575	0.0988321	0.501837	339	452	361	205	399	577	1.44072	1.5111	1.30971	1.35358	1.83926	1.8681
chr19	55253369	55296627	3150	ENSMUSG00000024981	Acsl5	protein_coding	-0.155831	0.0990898	0.502283	3302	4172	3468	2157	3209	5057	49.114	48.8143	44.0346	49.8459	51.7713	57.3016
chr13	117220625	117274098	2253	ENSMUSG00000021728	Emb	protein_coding	0.240905	0.0992447	0.502774	825	965	727	326	581	958	17.1544	15.7843	12.9046	10.5315	13.1036	15.1752
chr11	115584255	115604051	6245	ENSMUSG00000020740	Gga3	protein_coding	-0.219863	0.0993621	0.503075	518	526	610	360	562	698	3.88691	3.10481	3.90743	4.1969	4.57406	3.99002
chr3	105001915	105053146	5000	ENSMUSG00000062127	Cttnbp2nl	protein_coding	-0.161033	0.0994279	0.503115	1024	1404	1264	767	1119	1578	9.59665	10.3505	10.1124	11.1678	11.3747	11.2661
chr4	40722150	40737149	8629	ENSMUSG00000028410	Dnaja1	protein_coding	-0.173949	0.0995459	0.503418	2103	2628	2245	1310	2101	3387	11.421	11.2271	10.408	11.0532	12.3761	14.0129
chr2	153345845	153404007	7428	ENSMUSG00000042548	Asxl1	protein_coding	-0.183366	0.0997522	0.504167	1604	1762	1695	965	1532	2487	10.1193	8.74434	9.12857	9.45855	10.4832	11.9527
chr19	6906697	6910106	2139	ENSMUSG00000024953	Prdx5	protein_coding	0.221013	0.0998208	0.50422	8539	11902	12322	6466	7325	8582	187.012	205.049	230.373	220.014	174.005	143.185
chr10	85313488	85314439	952	ENSMUSG00000050490	Gm8394	protein_coding	0.221981	0.0999785	0.504723	567	690	539	322	372	594	27.8848	26.6936	22.6287	24.6031	19.8435	22.2544
chr5	111330763	111388359	2761	ENSMUSG00000050017	Pitpnb	protein_coding	0.139831	0.10009	0.50499	3404	4582	3918	2045	2884	4129	57.7621	61.1621	56.755	53.9135	53.081	53.3757
chr14	77826217	77874917	648	ENSMUSG00000022013	Dnajc15	protein_coding	0.183381	0.10022	0.505353	828	1058	852	464	624	941	59.7947	60.1025	52.5241	52.0596	48.8773	51.7687
chr15	55557408	55626423	5481	ENSMUSG00000022369	Mtbp	protein_coding	0.169221	0.10037	0.505384	1176	1467	1205	651	913	1315	10.0541	9.86603	8.79451	8.64708	8.46641	8.56463
chr16	50719294	50732773	4679	ENSMUSG00000022639	5330426P16Rik	lincRNA	-0.21061	0.100395	0.505384	384	455	428	268	381	598	3.84558	3.5844	3.65899	4.16981	4.13854	4.56223
chr4	155740641	155761093	3765	ENSMUSG00000029036	Atad3a	protein_coding	0.20633	0.100401	0.505384	832	1137	1228	577	738	958	10.3543	11.1309	13.0461	11.1564	9.96193	9.08254
chr2	30807826	30823033	2798	ENSMUSG00000026857	Ntmt1	protein_coding	0.265378	0.100601	0.5061	722	1012	1132	560	633	699	12.0896	13.33	16.1811	14.5684	11.4966	8.91654
chr10	42181841	42276755	7571	ENSMUSG00000048756	Foxo3	protein_coding	-0.191489	0.100681	0.506206	1171	1658	1632	830	1371	2178	7.24808	8.07282	8.62329	7.9817	9.20438	10.27
chr17	56607452	56609771	755	ENSMUSG00000049760	2410015M20Rik	protein_coding	0.185429	0.100789	0.506455	2386	3258	2796	1597	1996	2431	147.919	158.884	147.972	153.819	134.217	114.811
chr17	35116196	35122053	2067	ENSMUSG00000024387	Csnk2b	protein_coding	0.164963	0.100919	0.506525	3808	4714	5023	2447	3278	4252	86.3025	84.0408	97.1798	86.1611	80.5798	73.4116
chr18	80606205	80713071	7433	ENSMUSG00000033016	Nfatc1	protein_coding	-0.193288	0.10087	0.506525	785	1125	1178	673	980	1277	4.94907	5.57932	6.33996	6.59205	6.70149	6.13325
chr14	25842156	25886804	4135	ENSMUSG00000021866	Anxa11	protein_coding	0.30485	0.101167	0.506934	282	391	546	193	288	329	3.19555	3.48536	5.28172	3.39785	3.53981	2.84013
chr17	33824591	33838316	1701	ENSMUSG00000041881	Ndufa7	protein_coding	0.245308	0.101142	0.506934	2723	3653	3933	2083	2256	2526	74.9834	79.1301	92.4545	89.1164	67.3825	52.9902
chr4	87769925	88033364	12004	ENSMUSG00000028496	Mllt3	protein_coding	-0.169522	0.101263	0.506934	985	1204	1151	708	941	1540	3.84548	3.69756	3.83598	4.29436	3.98469	4.58016
chr6	89383146	89595652	1126	ENSMUSG00000030086	Chchd6	protein_coding	0.298061	0.101409	0.506934	480	640	658	370	366	397	19.9615	20.9367	23.3596	23.9059	16.5091	12.5773
chr7	15946977	15967567	5100	ENSMUSG00000074364	Ehd2	protein_coding	-0.154431	0.10141	0.506934	6027	7841	8395	4534	6667	9711	55.3761	56.6719	65.8459	64.7223	66.442	67.9721
chr7	38262820	38271348	1214	ENSMUSG00000030423	Pop4	protein_coding	0.174117	0.101362	0.506934	2233	2798	2148	1272	1604	2457	86.1369	84.9029	70.7329	76.2322	67.1113	72.2023
chr8	80764434	80880479	4859	ENSMUSG00000031714	Gab1	protein_coding	-0.215779	0.101369	0.506934	374	447	440	247	418	583	3.60672	3.39096	3.62226	3.70074	4.37228	4.28306
chr13	80883384	80896035	6259	ENSMUSG00000074794	Arrdc3	protein_coding	0.178375	0.101546	0.507323	1090	1384	1084	585	825	1250	8.16073	8.15104	6.92817	6.8047	6.69957	7.12948
chr2	35279663	35307892	2977	ENSMUSG00000026879	Gsn	protein_coding	0.183452	0.101611	0.507355	21333	29496	31079	14892	19940	23856	335.741	365.166	417.547	364.13	340.383	286.019
chr11	74673949	74724670	9620	ENSMUSG00000020745	Pafah1b1	protein_coding	-0.168414	0.102077	0.507609	4497	5666	4686	2791	4442	7187	21.9068	21.7124	19.487	21.1236	23.4707	26.6716
chr11	95414080	95493406	3159	ENSMUSG00000057522	Spop	protein_coding	-0.140604	0.102707	0.507609	3327	4134	4117	2414	3337	5014	49.3449	48.2319	52.1263	55.626	53.683	56.6525
chr13	21179445	21194724	4702	ENSMUSG00000021326	Trim27	protein_coding	-0.167054	0.102812	0.507609	1221	1469	1285	816	1145	1846	12.168	11.5159	10.9318	12.6341	12.3765	14.0145
chr15	76622088	76639958	5815	ENSMUSG00000059323	Tonsl	protein_coding	0.214315	0.102236	0.507609	2428	3063	3388	1641	2194	2337	19.566	19.4166	23.3068	20.5453	19.177	14.3468
chr15	79516408	79527739	1414	ENSMUSG00000010830	Kdelr3	protein_coding	-0.140514	0.102805	0.507609	4239	5194	4448	2937	4093	5820	140.405	135.331	125.768	151.139	147.046	146.855
chr17	21555046	21562066	2175	ENSMUSG00000051341	Zfp52	protein_coding	-0.224627	0.102749	0.507609	698	1079	670	521	738	1153	15.034	18.2816	12.3191	17.4344	17.2411	18.9188
chr19	8871559	8875663	1068	ENSMUSG00000071655	Ubxn1	protein_coding	0.179392	0.102346	0.507609	2481	3354	3039	1682	2085	2608	108.774	115.674	113.741	114.571	99.1507	87.1068
chr1	171288563	171295024	2070	ENSMUSG00000062963	Ufc1	protein_coding	0.147393	0.102331	0.507609	3140	4189	3500	1933	2526	3698	71.0602	74.573	67.6163	67.9641	62.0042	63.7542
chr1	177762962	177796511	4531	ENSMUSG00000015961	Adss	protein_coding	0.161222	0.101967	0.507609	2579	3333	2567	1445	2009	2918	26.6709	27.1142	22.6621	23.217	22.535	22.9889
chr2	36807826	36808392	567	ENSMUSG00000083716	Gm13436	processed_pseudogene	0.284915	0.101827	0.507609	360	582	598	298	320	388	29.7051	37.7769	42.1227	38.2028	28.6397	24.3896
chr2	90908716	90918258	3684	ENSMUSG00000063235	Ptpmt1	processed_transcript	0.195397	0.102833	0.507609	1128	1554	1094	662	864	1211	14.3466	15.5477	11.878	13.0812	11.9191	11.7335
chr3	144688844	144720323	3949	ENSMUSG00000037062	Sh3glb1	protein_coding	-0.154696	0.102688	0.507609	4736	5695	4845	2949	4627	7004	56.1942	53.1555	49.075	54.3632	59.5484	63.3098
chr4	55527143	55532466	3049	ENSMUSG00000003032	Klf4	protein_coding	-0.202133	0.102332	0.507609	502	628	578	325	539	822	7.71402	7.59121	7.58214	7.7591	8.98373	9.62264
chr5	129787439	129845820	1599	ENSMUSG00000029447	Cct6a	protein_coding	0.152707	0.102284	0.507609	13676	16784	13212	7311	10392	15592	400.605	386.747	330.379	332.724	330.177	347.94
chr7	46841475	46855627	2982	ENSMUSG00000063229	Ldha	protein_coding	0.148111	0.102383	0.507609	46021	58987	55967	29851	38778	50910	723.069	729.045	750.658	728.674	660.845	609.357
chr8	3608421	3621316	4685	ENSMUSG00000019470	Xab2	protein_coding	0.217511	0.102798	0.507609	878	1173	1252	628	745	930	8.78151	9.22884	10.6897	9.75855	8.08205	7.08603
chr9	106429454	106431568	796	ENSMUSG00000048758	Rpl29	protein_coding	0.238817	0.102779	0.507609	2691	3572	4295	2037	2381	2725	158.246	165.236	215.61	186.106	151.869	122.076
chr9	17030045	17030899	819	ENSMUSG00000090602	Gm5611	protein_coding	0.21954	0.102363	0.507609	490	542	459	239	344	503	28.0065	24.3689	22.3956	21.2232	21.3261	21.9016
chr9	86554377	86571842	4487	ENSMUSG00000056131	Pgm3	protein_coding	-0.182127	0.102831	0.507609	871	1132	861	603	886	1246	9.09582	9.29919	7.67563	9.78345	10.0357	9.91259
chrX	60223290	60592698	7312	ENSMUSG00000062949	Atp11c	protein_coding	-0.243739	0.102678	0.507609	296	456	328	211	369	502	1.89702	2.2989	1.79449	2.10094	2.56506	2.45093
chr4	155831272	155833130	1766	ENSMUSG00000065990	Aurkaip1	protein_coding	0.212838	0.10291	0.507703	1428	1899	1935	991	1266	1400	37.8764	39.6223	43.8135	40.838	36.4221	28.2887
chr9	22448311	22468356	1142	ENSMUSG00000032239	Rp9	protein_coding	0.23047	0.103047	0.508085	345	443	418	218	268	363	14.1465	14.2892	14.6317	13.8879	11.9194	11.3392
chr10	67544512	67548955	4444	ENSMUSG00000057134	Ado	protein_coding	-0.190738	0.103169	0.508402	757	1003	921	495	843	1293	7.9818	8.31918	8.28994	8.10889	9.64103	10.386
chr17	46243920	46248054	2278	ENSMUSG00000067148	Polr1c	protein_coding	0.171626	0.103473	0.508617	2702	3421	3314	1791	2195	2873	55.5671	55.3427	58.1797	57.2241	48.9618	45.0105
chr2	120506820	120563843	10429	ENSMUSG00000027288	Zfp106	protein_coding	-0.160666	0.103541	0.508617	3922	4709	4376	2432	3938	6184	17.6238	16.6455	16.7864	16.9788	19.1937	21.1693
chr2	125736986	125782870	8222	ENSMUSG00000035093	Secisbp2l	protein_coding	-0.164229	0.103623	0.508617	1655	1981	1709	1036	1641	2450	9.43288	8.88189	8.31525	9.17397	10.1449	10.6379
chr4	155650655	155653384	2340	ENSMUSG00000029061	Mmp23	protein_coding	0.200169	0.103407	0.508617	1576	2332	2351	1147	1471	1805	31.5523	36.7264	40.1804	35.6771	31.9432	27.5295
chr6	73248382	73276911	4617	ENSMUSG00000052738	Suclg1	protein_coding	0.154207	0.103571	0.508617	2901	3804	3218	1813	2234	3379	29.4422	30.3695	27.8802	28.5872	24.5922	26.125
chr8	111033144	111057664	9282	ENSMUSG00000031960	Aars	protein_coding	0.152891	0.103272	0.508617	7218	9581	9903	4432	6805	8833	36.4423	38.0517	42.6817	34.7648	37.2655	33.9736
chr9	103111787	103185276	5031	ENSMUSG00000032549	Rab6b	protein_coding	-0.244205	0.103431	0.508617	373	464	562	264	489	664	3.47412	3.39961	4.46847	3.82024	4.9401	4.7114
chr10	99263231	99267488	2796	ENSMUSG00000019960	Dusp6	protein_coding	-0.219269	0.103872	0.509547	358	448	451	284	425	504	5.99884	5.90523	6.45131	7.39356	7.72439	6.43369
chr10	110941782	111010066	4948	ENSMUSG00000035798	Zdhhc17	protein_coding	-0.173176	0.103959	0.509687	805	1056	915	554	827	1283	7.62351	7.86679	7.3972	8.15117	8.49485	9.25617
chr2	156144039	156145797	747	ENSMUSG00000067847	Romo1	protein_coding	0.282586	0.104023	0.509714	586	837	1015	451	572	568	36.7175	41.2549	54.291	43.9039	38.8742	27.1125
chr4	132348014	132353686	986	ENSMUSG00000085241	Snhg3	processed_transcript	0.199075	0.104188	0.510235	577	774	622	350	439	641	27.399	28.9118	25.2137	25.8213	22.6107	23.188
chr13	41249860	41276574	4464	ENSMUSG00000091264	Smim13	protein_coding	-0.212495	0.104291	0.510287	528	650	547	325	535	868	5.54229	5.36714	4.9015	5.30017	6.09116	6.94097
chr13	67810246	67811200	955	ENSMUSG00000097906	Gm9625	processed_pseudogene	0.210086	0.104376	0.510287	1664	1909	2160	1085	1363	1576	81.5778	73.6206	90.3981	82.6418	72.4779	58.86
chr17	26123520	26126613	1274	ENSMUSG00000024181	Mrpl28	protein_coding	0.205404	0.104333	0.510287	2073	2878	2737	1465	1832	2059	76.2019	83.2208	85.8871	83.6672	73.0437	57.6592
chr10	80138632	80145818	1928	ENSMUSG00000003072	Atp5d	protein_coding	0.2484	0.104485	0.510395	4277	6147	7052	3351	4064	4208	103.916	117.485	146.266	126.494	107.1	77.8871
chr13	9276528	9668928	8223	ENSMUSG00000048264	Dip2c	protein_coding	-0.211791	0.104515	0.510395	646	738	726	382	675	1069	3.68151	3.30845	3.53197	3.38227	4.17242	4.64105
chr10	30645584	30803107	5336	ENSMUSG00000039697	Ncoa7	protein_coding	-0.181977	0.104736	0.510583	1144	1536	1142	769	1140	1784	10.0463	10.6107	8.56116	10.492	10.8586	11.9349
chr12	3247430	3309969	3511	ENSMUSG00000020671	Rab10	protein_coding	-0.186082	0.104809	0.510583	3124	4097	3574	1915	3311	5480	41.6901	43.0093	40.7159	39.7047	47.9261	55.7119
chr14	55540266	55550017	3400	ENSMUSG00000040618	Pck2	protein_coding	0.196544	0.104664	0.510583	1777	2363	2587	1171	1704	1928	24.4882	25.6158	30.4336	25.0714	25.4701	20.2406
chr6	30747554	30896794	4477	ENSMUSG00000025607	Copg2	protein_coding	-0.167524	0.104678	0.510583	1762	2113	1819	1132	1644	2718	18.4416	17.3967	16.2522	18.4073	18.6632	21.6714
chrX	6399854	6637448	8880	ENSMUSG00000068270	Shroom4	protein_coding	-0.241479	0.104848	0.510583	325	344	399	210	347	531	1.71513	1.42806	1.79752	1.72181	1.98626	2.13479
chr7	44900373	44929496	4301	ENSMUSG00000060279	Ap2a1	protein_coding	0.202087	0.105141	0.511722	1513	2067	2433	1027	1442	1846	16.4833	17.7142	22.6274	17.3831	17.0397	15.3209
chr11	86583865	86683836	3862	ENSMUSG00000018171	Vmp1	protein_coding	0.155361	0.105628	0.513313	5963	7525	5952	3501	4586	6439	72.3464	71.818	61.6456	65.9926	60.3499	59.5135
chr5	36464998	36474080	3528	ENSMUSG00000029198	Grpel1	protein_coding	0.152819	0.105573	0.513313	3398	4490	3937	2193	2767	3819	45.1282	46.9079	44.6352	45.2496	39.8589	38.6385
chr7	27168424	27178896	1970	ENSMUSG00000053291	Rab4b	protein_coding	0.240771	0.105646	0.513313	512	628	707	315	475	487	12.1748	11.7469	14.3515	11.6373	12.2511	8.82195
chr13	13357623	13393624	2978	ENSMUSG00000021306	Gpr137b	protein_coding	0.176582	0.105832	0.51386	838	1115	899	458	683	990	13.1841	13.7993	12.074	11.195	11.6551	11.8655
chr15	85205949	85286535	4368	ENSMUSG00000006369	Fbln1	protein_coding	0.223325	0.106136	0.51386	647	760	964	414	540	731	6.94063	6.41332	8.82792	6.89995	6.28318	5.97389
chr17	24549950	24596514	14170	ENSMUSG00000032855	Pkd1	protein_coding	-0.201607	0.106173	0.51386	1696	2004	2606	1369	2025	2674	5.60922	5.21373	7.35762	7.03446	7.26427	6.73726
chr5	113772748	113778288	2176	ENSMUSG00000025825	Iscu	protein_coding	0.193094	0.106011	0.51386	834	1052	1147	551	675	973	17.955	17.8159	21.0799	18.4298	15.7621	15.9579
chr5	17574281	17730268	7140	ENSMUSG00000028780	Sema3c	protein_coding	0.194455	0.105896	0.51386	1349	1576	1206	713	888	1454	8.8538	8.1367	6.75697	7.2704	6.32152	7.26988
chrX	17556564	17572325	2353	ENSMUSG00000025040	Fundc1	protein_coding	-0.185423	0.106014	0.51386	971	1312	944	684	974	1433	19.3326	20.5484	16.0446	21.1581	21.0339	21.7351
chrX	73437315	73459044	1438	ENSMUSG00000031371	Haus7	protein_coding	0.153837	0.106107	0.51386	2131	2608	2211	1119	1747	2426	69.4064	66.8187	61.474	56.6235	61.7163	60.1938
chr7	46033698	46084212	5936	ENSMUSG00000030835	Nomo1	protein_coding	0.172512	0.106243	0.513911	2894	3771	4123	1885	2664	3359	22.8459	23.4175	27.785	23.1192	22.8105	20.2006
chr11	69838514	69839618	1105	ENSMUSG00000070394	Tmem256	protein_coding	0.176071	0.106587	0.514345	1680	1964	1841	1045	1207	1765	71.192	65.4693	66.5982	68.8001	55.4779	56.9786
chr11	97205842	97280638	7206	ENSMUSG00000001441	Npepps	protein_coding	-0.162584	0.106446	0.514345	4140	5239	4751	2582	4358	6714	26.9229	26.8006	26.3751	26.0873	30.7397	33.262
chr19	47731756	47735588	1583	ENSMUSG00000025066	Sfr1	protein_coding	-0.133098	0.106671	0.514345	3946	5123	4568	2818	3901	5889	116.756	119.24	115.381	129.543	125.195	132.742
chr19	7198202	7206316	2545	ENSMUSG00000024767	Otub1	protein_coding	0.154162	0.106644	0.514345	2628	3468	3340	1716	2264	3025	48.3775	50.2195	52.487	49.078	45.2049	42.4218
chr1	151344477	151364422	5435	ENSMUSG00000023150	Ivns1abp	protein_coding	-0.177088	0.106688	0.514345	1729	1837	1722	1037	1597	2529	14.9071	12.4589	12.6741	13.8908	14.9346	16.6108
chr3	129878622	129895821	1654	ENSMUSG00000027999	Pla2g12a	protein_coding	0.205552	0.106609	0.514345	626	739	681	335	537	603	17.7277	16.4626	16.4631	14.7392	16.4947	13.0089
chr12	28649602	28659591	1457	ENSMUSG00000020630	Rnaseh1	protein_coding	0.253557	0.10692	0.514603	321	429	465	206	301	327	10.3187	10.848	12.7602	10.2882	10.4949	8.00778
chr1	175600374	175625635	3392	ENSMUSG00000026526	Fh1	protein_coding	0.138152	0.10685	0.514603	4309	5245	4629	2507	3382	4931	59.5209	56.9919	54.5842	53.802	50.6707	51.8888
chr7	105634203	105640416	4902	ENSMUSG00000030881	Arfip2	protein_coding	0.17438	0.106906	0.514603	1106	1514	1522	731	984	1324	10.5723	11.3845	12.4198	10.8563	10.2024	9.64158
chr17	12682406	12769664	9438	ENSMUSG00000023830	Igf2r	protein_coding	-0.1615	0.107108	0.514936	3194	3902	4234	2214	3388	5239	15.8594	15.241	17.9469	17.0797	18.2467	19.8173
chr6	56701063	56704692	774	ENSMUSG00000091625	Lsm5	protein_coding	0.218736	0.10706	0.514936	529	568	571	279	425	489	31.9912	27.0208	29.478	26.2138	27.8776	22.5283
chr10	7444873	7473477	1819	ENSMUSG00000079685	Ulbp1	protein_coding	0.186899	0.107586	0.515554	750	1011	817	446	554	904	19.3138	20.4801	17.9603	17.844	15.4741	17.7345
chr11	100476353	100528000	5279	ENSMUSG00000020917	Acly	protein_coding	0.150253	0.107702	0.515554	5881	7421	7826	3387	5385	7310	52.2028	51.8179	59.302	46.7099	51.8465	49.4317
chr11	4186789	4215505	2733	ENSMUSG00000034412	Tbc1d10a	protein_coding	0.267794	0.10795	0.515554	367	508	587	244	372	370	6.29136	6.85041	8.5902	6.49859	6.91691	4.83198
chr12	17266545	17284770	3745	ENSMUSG00000020571	Pdia6	protein_coding	-0.133971	0.10757	0.515554	14838	19305	18034	11348	15365	20775	185.645	190	192.614	220.587	208.513	198.014
chr14	54614120	54617995	871	ENSMUSG00000022193	Psmb5	protein_coding	0.212707	0.108001	0.515554	2271	3112	3189	1692	1908	2325	122.061	131.575	146.319	141.29	111.232	95.1982
chr4	41712033	41713534	856	ENSMUSG00000036114	Rpp25l	protein_coding	0.252057	0.10763	0.515554	372	452	514	233	331	354	20.3441	19.445	23.9964	19.7972	19.6343	14.7484
chr4	48193323	48279558	3418	ENSMUSG00000028343	Erp44	protein_coding	-0.154624	0.107423	0.515554	2120	2814	2225	1528	2054	3118	29.0612	30.3442	26.0372	32.5426	30.54	32.5611
chr5	123749726	123821593	6961	ENSMUSG00000029414	Kntc1	protein_coding	-0.183064	0.107743	0.515554	990	1306	1093	654	986	1673	6.66466	6.91609	6.2813	6.84024	7.19963	8.57994
chr5	76913249	76951578	4421	ENSMUSG00000029246	Ppat	protein_coding	0.182479	0.10793	0.515554	867	1054	951	439	656	1078	9.18919	8.78766	8.60449	7.22892	7.54141	8.70406
chr7	67231163	67372858	6283	ENSMUSG00000030557	Mef2a	protein_coding	-0.164882	0.107757	0.515554	1318	1630	1500	869	1297	2113	9.83006	9.56319	9.55033	10.0696	10.4923	12.0056
chr8	13339674	13377702	1700	ENSMUSG00000038482	Tfdp1	protein_coding	0.146906	0.108009	0.515554	2396	3213	3016	1545	2026	2913	66.0175	69.6398	70.9399	66.1381	60.5484	61.1446
chr9	62791832	62811648	6488	ENSMUSG00000032244	Fem1b	protein_coding	-0.156014	0.107356	0.515554	2035	2480	2251	1311	1998	3158	14.6982	14.0905	13.8791	14.7114	15.6526	17.3763
chrX	105797615	105929397	15190	ENSMUSG00000031229	Atrx	protein_coding	-0.183796	0.107886	0.515554	1926	2324	2001	1140	1915	3123	5.94219	5.64029	5.27017	5.46445	6.4084	7.3402
chr15	80977765	81012289	4358	ENSMUSG00000042303	Sgsm3	protein_coding	0.264934	0.108207	0.515752	543	726	973	395	518	602	5.83834	6.14046	8.93078	6.59839	6.04102	4.93096
chr15	81585351	81652072	13886	ENSMUSG00000055024	Ep300	protein_coding	-0.161783	0.108229	0.515752	1257	1593	1567	855	1342	2019	4.24232	4.2292	4.51465	4.48317	4.9126	5.19099
chr19	60889749	61092553	3165	ENSMUSG00000003228	Grk5	protein_coding	-0.212928	0.108194	0.515752	437	462	444	274	423	636	6.46915	5.38	5.61094	6.30184	6.79199	7.17246
chr7	120917744	120947432	4234	ENSMUSG00000030880	Polr3e	protein_coding	0.217268	0.10831	0.515854	430	498	571	249	348	485	4.75874	4.33538	5.39444	4.28128	4.17728	4.08894
chr13	100650979	100666359	2769	ENSMUSG00000078941	Ak6	protein_coding	0.159318	0.108509	0.516519	4164	5358	4029	2279	3207	4751	70.4543	71.3139	58.1944	59.909	58.8555	61.2389
chr5	34633642	34637212	2752	ENSMUSG00000001082	Mfsd10	protein_coding	0.266267	0.108702	0.517153	568	757	990	418	538	596	9.66983	10.1377	14.3877	11.056	9.93444	7.72969
chr1	75198236	75210813	5905	ENSMUSG00000026200	Glb1l	protein_coding	-0.238784	0.108784	0.517241	308	437	341	234	395	432	2.44418	2.72797	2.31007	2.88503	3.39994	2.61163
chr5	145114215	145130705	5103	ENSMUSG00000029622	Arpc1b	protein_coding	0.236916	0.10884	0.517241	6416	9207	11051	5113	5971	6952	58.9156	66.5057	86.6272	72.9445	59.4708	48.6319
chr15	9111985	9155425	7875	ENSMUSG00000054115	Skp2	protein_coding	0.174043	0.108899	0.517243	1054	1291	1100	626	791	1124	6.27208	6.04327	5.58792	5.78757	5.1055	5.09545
chr14	72537946	72710003	9944	ENSMUSG00000033487	Fndc3a	protein_coding	-0.175751	0.109251	0.517497	2278	2736	2451	1364	2282	3679	10.7356	10.1429	9.86057	9.98705	11.6648	13.2083
chr17	46798116	46831413	6579	ENSMUSG00000036568	Gltscr1l	protein_coding	-0.233858	0.109152	0.517497	373	407	468	241	391	639	2.65681	2.28045	2.84566	2.66697	3.02078	3.46734
chr6	8259288	8597480	10430	ENSMUSG00000089862	Gm16039	protein_coding	-0.18202	0.109221	0.517497	726	914	719	497	717	1046	3.26203	3.23051	2.75782	3.46943	3.4943	3.58037
chr7	30727701	30729534	868	ENSMUSG00000006315	Tmem147	protein_coding	0.161207	0.109145	0.517497	1578	2002	1760	931	1356	1673	85.1067	84.9367	81.032	78.0113	79.3245	68.7382
chr7	35392275	35396817	1824	ENSMUSG00000030493	C230052I12Rik	protein_coding	0.228701	0.109029	0.517497	310	404	427	181	265	372	7.96115	8.1615	9.36114	7.22177	7.3816	7.27783
chr1	36792191	36943666	9413	ENSMUSG00000026116	Tmem131	protein_coding	-0.171403	0.10934	0.517562	1866	2300	2456	1243	2074	3083	9.28997	9.00751	10.438	9.61445	11.1996	11.6929
chr1	88673125	88702221	5492	ENSMUSG00000049866	Arl4c	protein_coding	-0.17895	0.109384	0.517562	677	859	869	479	730	1108	5.77638	5.76547	6.32956	6.34971	6.75586	7.20199
chr6	140746960	140747172	213	ENSMUSG00000080921	Rpl38-ps2	processed_pseudogene	0.23839	0.109491	0.517785	1400	1762	2055	1056	1085	1397	306.613	303.559	384.204	359.317	257.741	233.08
chr1	133603871	133610291	1372	ENSMUSG00000090553	Snrpe	protein_coding	0.171863	0.109808	0.519001	2723	3531	2550	1508	2053	2997	92.951	94.8153	74.3076	79.9758	76.0127	77.936
chr7	126466994	126475130	3422	ENSMUSG00000030733	Sh2b1	protein_coding	0.226868	0.109936	0.519322	557	738	867	369	528	621	7.6265	7.94879	10.1339	7.84959	7.84142	6.47749
chr10	33926936	33951212	2364	ENSMUSG00000039531	Zufsp	protein_coding	-0.195236	0.110051	0.519583	424	600	500	316	477	675	8.40256	9.35344	8.45868	9.72935	10.2531	10.1905
chr3	29951296	30548008	12427	ENSMUSG00000027684	Mecom	protein_coding	-0.206402	0.110239	0.520184	391	494	523	299	416	663	1.47453	1.46547	1.6837	1.75185	1.70161	1.90473
chr10	29698746	29699380	635	ENSMUSG00000069682	Gm10275	transcribed_processed_pseudogene	0.168813	0.110522	0.520362	3002	3955	3660	2035	2436	3244	221.223	229.267	230.244	232.989	194.71	182.115
chr11	78166106	78176675	5222	ENSMUSG00000017405	Nek8	protein_coding	0.236567	0.111037	0.520362	338	404	442	215	262	353	3.03301	2.85176	3.38583	2.99741	2.55005	2.41311
chr14	30595356	30626210	4983	ENSMUSG00000021948	Prkcd	protein_coding	-0.169174	0.111026	0.520362	1739	2156	2421	1257	1977	2785	16.353	15.9486	19.4348	18.3647	20.1649	19.9512
chr16	8633884	8637712	2736	ENSMUSG00000043140	Tmem186	protein_coding	0.219804	0.111056	0.520362	491	483	517	251	343	487	8.40782	6.50614	7.55752	6.6777	6.3707	6.35296
chr18	53245662	53390823	1880	ENSMUSG00000024535	Snx24	protein_coding	-0.16545	0.110967	0.520362	1231	1512	1311	777	1251	1863	30.6723	29.6356	27.8854	30.0788	33.8093	35.3628
chr1	127774164	127808061	12345	ENSMUSG00000026349	Ccnt2	protein_coding	-0.186231	0.110903	0.520362	869	1031	825	537	861	1251	3.29891	3.07882	2.67357	3.1672	3.54523	3.61787
chr2	165490110	165493324	2118	ENSMUSG00000039725	2810408M09Rik	protein_coding	0.22657	0.110395	0.520362	349	427	353	192	253	363	7.71918	7.42931	6.66511	6.59778	6.06956	6.11643
chr2	44983634	45117395	19658	ENSMUSG00000026872	Zeb2	protein_coding	-0.181942	0.110397	0.520362	1447	1628	1738	901	1477	2353	3.44972	3.05312	3.53714	3.33727	3.81932	4.27349
chr3	107663118	107696560	6690	ENSMUSG00000027893	Ahcyl1	protein_coding	-0.143779	0.11101	0.520362	8655	10605	9380	5501	8441	13217	60.6251	58.4347	56.0887	59.8657	64.1314	70.5284
chr5	120483282	120503625	6620	ENSMUSG00000029598	Plbd2	protein_coding	0.208576	0.110852	0.520362	1536	2212	2562	1049	1577	1864	10.8729	12.3172	15.4817	11.5366	12.1081	10.0518
chr7	125467640	125491596	1329	ENSMUSG00000030750	Nsmce1	protein_coding	0.159145	0.110844	0.520362	1938	2441	2002	1154	1487	2117	68.2934	67.6655	60.2249	63.1803	56.8364	56.8318
chr7	79273201	79365508	10571	ENSMUSG00000039202	Abhd2	protein_coding	-0.165519	0.110973	0.520362	1183	1409	1341	765	1170	1850	5.2445	4.91366	5.07499	5.26905	5.62595	6.24794
chrX	74223461	74249820	9400	ENSMUSG00000031328	Flna	protein_coding	-0.144105	0.110962	0.520362	48409	59276	63943	34867	53347	71216	241.34	232.464	272.134	270.065	288.472	270.474
chr13	24801657	24814013	3665	ENSMUSG00000019132	BC005537	protein_coding	-0.162967	0.111165	0.52052	2717	3485	3121	1724	2803	4484	34.7355	35.0479	34.0616	34.2431	38.8685	43.6712
chrX	56346400	56365674	3738	ENSMUSG00000073176	Zfp449	protein_coding	-0.211199	0.11121	0.52052	545	609	487	363	479	774	6.83153	6.005	5.21119	7.06934	6.5125	7.39107
chr11	53567379	53601967	3586	ENSMUSG00000018395	Kif3a	protein_coding	-0.221812	0.111579	0.520728	479	610	509	282	534	798	6.25865	6.26974	5.67741	5.7246	7.56794	7.94317
chr12	32378704	32382943	4240	ENSMUSG00000090946	Ccdc71l	protein_coding	-0.237855	0.111464	0.520728	303	474	325	236	329	533	3.34851	4.12061	3.06605	4.05202	3.94362	4.48726
chr18	24009702	24020810	6271	ENSMUSG00000051469	Zfp191	protein_coding	-0.177758	0.111537	0.520728	1071	1434	1068	777	1021	1606	8.00314	8.42936	6.81285	9.02075	8.27537	9.14243
chr18	34624624	34633265	3796	ENSMUSG00000003779	Kif20a	protein_coding	0.136528	0.111416	0.520728	11633	13542	12365	6173	9117	13857	143.591	131.49	130.292	118.381	122.062	130.302
chr7	142008553	142061034	1456	ENSMUSG00000025147	Mob2	protein_coding	0.229276	0.111615	0.520728	399	612	652	269	394	513	12.8348	15.4861	17.9041	13.4438	13.7469	12.5713
chrX	81070698	81097872	4025	ENSMUSG00000025666	Tmem47	protein_coding	-0.208247	0.111371	0.520728	434	585	460	285	475	698	5.05234	5.35715	4.57138	5.15465	5.99774	6.19019
chr17	34898469	34914052	5489	ENSMUSG00000013787	Ehmt2	protein_coding	0.209629	0.112045	0.521054	2943	4102	4985	2104	2891	3505	25.1243	27.547	36.3292	27.9062	26.7697	22.7949
chr1	105990406	106034074	6774	ENSMUSG00000038866	Zcchc2	protein_coding	-0.209808	0.112029	0.521054	580	648	659	346	600	950	4.01232	3.52628	3.8917	3.71873	4.50204	5.00653
chr7	27168430	27181086	1690	ENSMUSG00000095538	Gm21983	protein_coding	0.234953	0.111765	0.521054	496	615	675	301	466	475	13.7472	13.4086	15.9707	12.9614	14.0091	10.0293
chr8	109726451	109737739	7526	ENSMUSG00000069895	Atxn1l	protein_coding	-0.191655	0.111904	0.521054	1091	1217	1208	647	1082	1768	6.79328	5.96101	6.42109	6.25907	7.30757	8.38653
chr9	105053239	105079888	5961	ENSMUSG00000032563	Mrpl3	protein_coding	0.156484	0.111929	0.521054	2378	2868	2321	1286	1796	2652	18.6938	17.7353	15.5757	15.7064	15.3138	15.8819
chrX	77761411	77796278	5807	ENSMUSG00000035725	Prkx	protein_coding	-0.214381	0.111964	0.521054	646	772	728	370	738	1053	5.21294	4.90052	5.01497	4.63877	6.45948	6.47327
chr16	5195289	5204012	2370	ENSMUSG00000023143	Nagpa	protein_coding	0.259832	0.112137	0.521202	322	459	571	228	291	416	6.36504	7.13728	9.63536	7.00214	6.2392	6.26446
chr12	105784694	105838944	6595	ENSMUSG00000021111	Papola	protein_coding	-0.157868	0.112347	0.521263	4911	6129	5021	3074	4755	7592	34.8952	34.2579	30.456	33.9352	36.6469	41.0958
chr19	45047576	45056383	2966	ENSMUSG00000025212	Sfxn3	protein_coding	-0.164777	0.112327	0.521263	1669	2082	2249	1194	1936	2541	26.3643	25.8711	30.3274	29.3032	33.1708	30.578
chr7	81782182	81789478	1231	ENSMUSG00000025102	3110040N11Rik	protein_coding	0.239202	0.11239	0.521263	380	538	518	264	338	384	14.4561	16.0999	16.8222	15.6035	13.9468	11.1287
chr8	102864779	102865853	1075	ENSMUSG00000063696	Gm8730	protein_coding	0.464142	0.112227	0.521263	1863	2783	3341	1376	1535	1619	81.1479	95.3569	124.23	93.1181	72.521	53.7226
chr17	27579382	27623465	2985	ENSMUSG00000024213	Nudt3	protein_coding	0.169476	0.112533	0.521369	1507	2126	2203	985	1406	1934	23.6538	26.2497	29.5181	24.0201	23.9366	23.1254
chr18	53176365	53220860	2013	ENSMUSG00000034484	Snx2	protein_coding	0.150834	0.112482	0.521369	5195	6981	5295	3016	4176	5983	120.893	127.794	105.189	109.043	105.407	106.067
chr7	16493719	16614993	9147	ENSMUSG00000058230	Arhgap35	protein_coding	-0.179106	0.112692	0.521823	1856	2323	2263	1161	1974	3200	9.50886	9.36212	9.89742	9.24132	10.9695	12.4895
chr6	94604529	94700158	5585	ENSMUSG00000030029	Lrig1	protein_coding	-0.180922	0.112794	0.522019	753	885	972	522	828	1162	6.31787	5.84109	6.96192	6.80452	7.53524	7.42724
chr11	78541817	78550777	1375	ENSMUSG00000037278	Tmem97	protein_coding	0.159356	0.113109	0.522081	1120	1502	1404	648	1018	1365	38.1484	40.2442	40.8237	34.2913	37.6094	35.419
chr16	15889227	16146851	3279	ENSMUSG00000041974	Spidr	protein_coding	-0.192035	0.112909	0.522081	718	988	841	472	776	1259	10.2595	11.1054	10.2585	10.4784	12.0269	13.7048
chr17	24426683	24439316	1091	ENSMUSG00000024132	Eci1	protein_coding	0.164987	0.112949	0.522081	1033	1303	1100	604	801	1160	44.3358	43.9919	40.3026	40.2756	37.2887	37.9278
chr3	38449261	38484844	8488	ENSMUSG00000044864	Ankrd50	protein_coding	-0.18124	0.113079	0.522081	1248	1537	1656	823	1469	2015	6.89025	6.67527	7.8049	7.05945	8.79696	8.47502
chr8	14911663	15001085	9210	ENSMUSG00000071176	Arhgef10	protein_coding	-0.230287	0.113053	0.522081	489	581	779	405	608	805	2.48816	2.32552	3.38372	3.20167	3.35555	3.12041
chr4	48124915	48186507	5935	ENSMUSG00000061455	Stx17	protein_coding	0.170593	0.113419	0.523236	961	1154	1034	486	797	1094	7.58763	7.16743	6.96932	5.9617	6.82546	6.5803
chr19	32465885	32466575	691	ENSMUSG00000062456	Rpl9-ps6	protein_coding	0.17844	0.113786	0.523687	1851	2299	1809	1118	1319	1920	125.365	122.485	104.591	117.642	96.8961	99.0643
chr19	6134374	6141406	2891	ENSMUSG00000024944	Arl2	protein_coding	0.218928	0.113819	0.523687	1309	1838	2075	967	1233	1419	21.2138	23.4314	28.7067	24.3476	21.6737	17.5189
chr2	145917479	145935014	3844	ENSMUSG00000001767	Crnkl1	protein_coding	0.150912	0.113788	0.523687	1575	2199	1854	964	1314	1976	19.1982	21.0853	19.292	18.2561	17.3727	18.349
chr4	129516104	129542713	3445	ENSMUSG00000028800	Hdac1	protein_coding	0.151584	0.113704	0.523687	2075	2507	2122	1152	1563	2385	28.2215	26.822	24.6373	24.3425	23.0574	24.7113
chrX	163976822	164027997	6354	ENSMUSG00000031373	Car5b	protein_coding	-0.214381	0.113758	0.523687	366	507	418	244	418	618	2.69924	2.94133	2.63163	2.79577	3.34371	3.47212
chr2	156547584	156568972	3615	ENSMUSG00000027628	Aar2	protein_coding	0.155999	0.113931	0.523924	1068	1359	1230	600	901	1267	13.8427	13.8561	13.6094	12.0823	12.6667	12.5104
chr11	61207537	61218421	1942	ENSMUSG00000019102	Aldh3a1	protein_coding	0.219091	0.114344	0.524989	322	427	406	196	268	362	7.76712	8.10226	8.3602	7.34532	7.0118	6.65209
chr15	81865319	81871911	937	ENSMUSG00000061360	Phf5a	protein_coding	0.150356	0.11431	0.524989	2041	2738	2647	1333	1723	2514	101.98	107.617	112.905	103.48	93.3792	95.694
chrX	136270253	136271978	973	ENSMUSG00000046432	Ngfrap1	protein_coding	0.135586	0.114267	0.524989	3288	4170	3811	2022	2697	3845	158.216	157.844	156.547	151.165	140.763	140.948
chr11	68691559	68816632	10458	ENSMUSG00000020900	Myh10	protein_coding	-0.160847	0.114505	0.525417	2015	2452	2698	1414	2203	3194	9.02946	8.64334	10.3208	9.84435	10.7076	10.9035
chr4	129600668	129624059	4273	ENSMUSG00000028797	Tmem234	protein_coding	0.142735	0.114558	0.525417	2503	3314	2905	1570	2093	2902	27.4475	28.587	27.1941	26.7481	24.8944	24.2429
chr12	55384222	55418454	1234	ENSMUSG00000021024	Psma6	protein_coding	0.168176	0.114703	0.525635	8340	10728	7752	4693	5965	9417	316.502	320.26	251.137	276.701	245.534	272.25
chr4	117550365	117674297	3007	ENSMUSG00000033423	Eri3	protein_coding	0.166844	0.114727	0.525635	1149	1621	1591	757	1041	1429	17.9027	19.8681	21.162	18.3251	17.593	16.962
chr10	82696160	82742428	5485	ENSMUSG00000020246	Hcfc2	protein_coding	-0.167908	0.115002	0.525914	1500	1723	1400	985	1380	2029	12.8148	11.5793	10.2102	13.074	12.7877	13.2053
chr19	59296084	59345780	7076	ENSMUSG00000074746	Pdzd8	protein_coding	-0.191731	0.115051	0.525914	1298	1738	1339	815	1295	2223	8.59612	9.05424	7.56998	8.38564	9.30225	11.2153
chr6	83326016	83343776	4794	ENSMUSG00000043131	Mob1a	protein_coding	-0.146274	0.115091	0.525914	6375	8287	6809	4213	6175	9934	62.3115	63.7177	56.8144	63.978	65.466	73.9703
chr7	89507785	89517586	3226	ENSMUSG00000039405	Prss23	protein_coding	-0.133592	0.114995	0.525914	3954	5188	4824	2797	4312	5755	57.4268	59.2724	59.8097	63.1133	67.9278	63.6749
chrX	152001845	152004442	1298	ENSMUSG00000025260	Hsd17b10	protein_coding	0.163173	0.115003	0.525914	3242	4272	3655	2126	2589	3453	116.972	121.248	112.575	119.174	101.319	94.9095
chr10	128510248	128525859	3687	ENSMUSG00000025366	Esyt1	protein_coding	-0.161656	0.115164	0.52597	4763	6235	6953	3738	5599	7451	60.5294	62.33	75.4301	73.8034	77.1769	72.135
chr2	153227759	153241426	5735	ENSMUSG00000051413	Plagl2	protein_coding	-0.224014	0.115307	0.526029	341	352	349	218	347	469	2.78626	2.26248	2.43433	2.76742	3.0753	2.91935
chr3	131233419	131272101	4977	ENSMUSG00000027984	Hadh	protein_coding	0.145063	0.115359	0.526029	1953	2641	2315	1225	1671	2301	18.3876	19.5598	18.6063	17.9188	17.0643	16.5038
chr6	39603237	39725463	13862	ENSMUSG00000002413	Braf	protein_coding	-0.195089	0.115289	0.526029	614	778	620	411	578	984	2.07581	2.06906	1.78936	2.1588	2.11952	2.53431
chr10	8722219	8886070	7183	ENSMUSG00000015305	Sash1	protein_coding	-0.154279	0.115601	0.526857	1322	1719	1597	911	1360	2129	8.62466	8.82187	8.8941	9.23379	9.62366	10.5811
chr14	47387779	47418407	6650	ENSMUSG00000037544	Dlgap5	protein_coding	0.142558	0.115838	0.52703	3912	4629	4068	2260	2955	4371	27.5669	25.6597	24.4713	24.7428	22.5859	23.4648
chr14	48446128	48515135	8165	ENSMUSG00000036339	Tmem260	protein_coding	-0.185963	0.116065	0.52703	579	724	630	371	622	882	3.32312	3.26874	3.0867	3.3082	3.87212	3.85639
chr16	87354185	87368742	6135	ENSMUSG00000044442	N6amt1	protein_coding	0.198069	0.115902	0.52703	618	761	588	310	460	686	4.72041	4.57247	3.83403	3.67878	3.81101	3.99173
chr18	10064401	10181792	6187	ENSMUSG00000024290	Rock1	protein_coding	-0.176377	0.11582	0.52703	1641	2140	1711	1022	1657	2681	12.429	12.7501	11.0628	12.0262	13.6126	15.4692
chr18	35266400	35498925	1695	ENSMUSG00000024357	Sil1	protein_coding	0.184741	0.116058	0.52703	1211	1373	1568	739	1017	1268	33.4653	29.8467	36.9899	31.7283	30.4833	26.6941
chr6	112717971	112947266	9852	ENSMUSG00000030257	Srgap3	protein_coding	-0.168415	0.115854	0.52703	1195	1376	1404	762	1213	1864	5.68429	5.14874	5.70115	5.63137	6.25835	6.7546
chrX	72918557	72958514	2853	ENSMUSG00000031349	Nsdhl	protein_coding	0.149934	0.115994	0.52703	2123	2652	2184	1155	1661	2500	34.8636	34.2587	30.617	29.4683	29.5858	31.2758
chr1	136008150	136035342	2726	ENSMUSG00000026411	Tmem9	protein_coding	0.210642	0.116192	0.527333	1328	1847	1998	954	1254	1400	22.8239	24.9708	29.3139	25.4736	23.3765	18.3301
chr12	59013393	59028470	2415	ENSMUSG00000060121	Gemin2	protein_coding	0.222989	0.116396	0.527981	606	734	532	341	394	600	11.7558	11.2008	8.81005	10.2774	8.29023	8.86699
chr5	110135840	110171972	3169	ENSMUSG00000014668	Chfr	protein_coding	-0.160821	0.11651	0.528225	1009	1208	1052	710	961	1401	14.9179	14.0494	13.2776	16.309	15.411	15.7798
chr6	119902698	119922828	3371	ENSMUSG00000030166	Rad52	protein_coding	-0.217841	0.116573	0.528235	302	340	332	214	303	440	4.19755	3.71743	3.93925	4.62119	4.56796	4.65894
chr1	166384622	166409863	9586	ENSMUSG00000040596	Pogk	protein_coding	-0.158658	0.116962	0.528645	1141	1356	1322	744	1200	1682	5.57801	5.21469	5.51712	5.6509	6.36306	6.2642
chr4	126753544	126870070	6259	ENSMUSG00000028830	AU040320	protein_coding	-0.203496	0.116981	0.528645	516	695	786	413	600	937	3.86324	4.09319	5.02356	4.804	4.87242	5.34426
chr6	136923523	136941899	1839	ENSMUSG00000030220	Arhgdib	protein_coding	0.182361	0.11703	0.528645	673	835	782	416	500	769	17.1425	16.7309	17.0041	16.4628	13.814	14.9221
chr6	71493894	71525020	4348	ENSMUSG00000052656	Rnf103	protein_coding	-0.202977	0.117026	0.528645	509	720	561	352	525	889	5.48536	6.10372	5.16104	5.8936	6.13674	7.29851
chr7	102441695	102469771	3997	ENSMUSG00000030978	Rrm1	protein_coding	0.143006	0.116825	0.528645	13179	15936	13415	6856	10198	15917	154.496	146.956	134.249	124.869	129.67	142.148
chr7	83884466	83901532	5081	ENSMUSG00000038503	Mesdc2	protein_coding	0.138333	0.116876	0.528645	3328	4233	3638	2003	2710	3772	30.692	30.7089	28.6412	28.6995	27.1083	26.5008
chr11	83299024	83405035	8755	ENSMUSG00000035152	Ap2b1	protein_coding	-0.163894	0.117233	0.528739	4649	5495	5290	2837	4625	7562	24.8846	23.1373	24.172	23.5929	26.8518	30.8356
chr1	151571186	151721939	7380	ENSMUSG00000026483	Fam129a	protein_coding	-0.176582	0.117134	0.528739	695	807	747	469	651	1046	4.41313	4.03097	4.0492	4.62685	4.48367	5.05986
chr7	143513579	143549090	2283	ENSMUSG00000059119	Nap1l4	protein_coding	0.133969	0.117233	0.528739	3904	5365	4604	2376	3299	4959	80.1107	86.6014	80.6497	75.7492	73.4267	77.5211
chr10	122992061	123076505	9303	ENSMUSG00000034602	Mon2	protein_coding	-0.165531	0.11735	0.528992	2132	2676	2439	1308	2298	3402	10.7398	10.604	10.4883	10.2368	12.5559	13.0553
chr8	83608175	83611902	2263	ENSMUSG00000005483	Dnajb1	protein_coding	-0.139364	0.117423	0.529042	1777	2247	1997	1245	1759	2587	36.7864	36.5913	35.2911	40.0425	39.4963	40.7983
chr4	95557507	95926939	5844	ENSMUSG00000028573	Fggy	protein_coding	-0.204223	0.11766	0.529287	326	441	382	249	361	499	2.61403	2.78167	2.61482	3.10201	3.13971	3.04816
chr7	45570153	45589710	3899	ENSMUSG00000030826	Bcat2	protein_coding	0.223316	0.117582	0.529287	1068	1392	1562	783	913	1071	12.8346	13.1591	16.0243	14.6192	11.9007	9.80499
chr8	52196065	52197056	992	ENSMUSG00000052825	Gm9892	processed_pseudogene	0.215056	0.117653	0.529287	1587	2432	1435	887	1175	1890	74.9039	90.2954	57.8184	65.0432	60.1528	67.9571
chr18	20682592	20682963	372	ENSMUSG00000091449	Gm10269	protein_coding	0.265793	0.117733	0.529341	378	444	477	264	271	333	47.4963	43.8859	51.165	51.5374	36.9341	31.8755
chr7	38097984	38107534	2662	ENSMUSG00000002068	Ccne1	protein_coding	0.168193	0.117816	0.529438	934	1108	1003	536	685	1060	16.4381	15.3398	15.0693	14.6562	13.0764	14.2121
chr19	3584828	3686564	9738	ENSMUSG00000024913	Lrp5	protein_coding	0.272551	0.117944	0.529628	317	447	584	237	293	382	1.52553	1.69217	2.39918	1.77199	1.5294	1.40046
chr6	86365683	86370057	1605	ENSMUSG00000057497	Fam136a	protein_coding	-0.189059	0.11798	0.529628	891	1241	869	655	859	1367	26.0021	28.489	21.649	29.6977	27.1904	30.391
chr3	95658721	95663176	3485	ENSMUSG00000038612	Mcl1	protein_coding	-0.155267	0.118223	0.530169	3709	5056	3830	2484	3725	5727	49.8662	53.4726	43.9577	51.8862	54.3208	58.6573
chr5	67306955	67358565	9861	ENSMUSG00000029221	Slc30a9	protein_coding	-0.150293	0.118191	0.530169	1810	2615	2098	1371	1886	2810	8.60182	9.77593	8.51146	10.1228	9.72174	10.1733
chr4	123127115	123139951	1719	ENSMUSG00000028651	Ppie	protein_coding	0.176208	0.11829	0.530196	837	1174	998	538	726	931	22.8073	25.1647	23.2148	22.7762	21.4573	19.3261
chr4	44126210	44233789	8336	ENSMUSG00000035696	Rnf38	protein_coding	-0.191836	0.118447	0.530623	534	607	579	333	556	791	3.00198	2.68429	2.77864	2.90845	3.39026	3.38757
chr15	7129559	7197489	10330	ENSMUSG00000054263	Lifr	protein_coding	-0.187493	0.118539	0.530764	1008	1271	980	621	988	1591	4.57293	4.53581	3.79531	4.377	4.86163	5.49857
chr12	104929949	105009809	5532	ENSMUSG00000054150	Syne3	protein_coding	0.182893	0.119182	0.531446	669	874	844	427	510	823	5.66686	5.82374	6.10303	5.61946	4.68573	5.31082
chr13	102732486	103334497	32204	ENSMUSG00000034751	Mast4	protein_coding	-0.160306	0.119011	0.531446	854	1042	1030	616	855	1291	1.24283	1.19288	1.27961	1.39279	1.34962	1.43128
chr17	47686739	47694455	2721	ENSMUSG00000079444	Gm21981	protein_coding	0.178541	0.119106	0.531446	2791	3398	3685	1880	2308	2936	48.0561	46.0242	54.1643	50.2918	43.1038	38.5115
chr2	29346819	29524793	3310	ENSMUSG00000026799	Med27	protein_coding	0.196288	0.119133	0.531446	534	633	648	328	421	565	7.5589	7.04849	7.83032	7.21344	6.46384	6.09272
chr5	30647933	30659731	3311	ENSMUSG00000029175	Slc35f6	protein_coding	0.191363	0.11893	0.531446	818	1128	1230	499	805	1023	11.5755	12.5565	14.8586	10.9708	12.3559	11.0283
chr6	122577792	122602444	2391	ENSMUSG00000040613	Apobec1	protein_coding	0.180586	0.119156	0.531446	774	982	841	424	563	966	15.1655	15.1357	14.0669	12.9072	11.9651	14.4191
chr7	16781346	16798274	4156	ENSMUSG00000001918	Slc1a5	protein_coding	0.167111	0.119011	0.531446	1241	1490	1583	770	1046	1374	13.9916	13.2147	15.2358	13.4877	12.7914	11.8013
chrX	38630785	38635087	1449	ENSMUSG00000048970	C1galt1c1	protein_coding	-0.175569	0.11907	0.531446	705	878	721	513	695	966	22.7876	22.3243	19.8944	25.7619	24.366	23.7865
chr12	83631236	83683123	17376	ENSMUSG00000010608	Rbm25	protein_coding	-0.167186	0.119777	0.533346	2474	2741	2240	1524	2240	3390	6.6727	5.81548	5.15747	6.38613	6.55301	6.96541
chr3	114030540	114220718	9657	ENSMUSG00000027966	Col11a1	protein_coding	-0.202385	0.119854	0.533346	353	508	483	274	432	595	1.71303	1.93922	2.00089	2.06581	2.27386	2.19964
chr5	122371876	122382902	2508	ENSMUSG00000029464	Gpn3	protein_coding	0.192711	0.119841	0.533346	687	911	809	458	540	728	12.8331	13.3866	12.9006	13.2921	10.9411	10.3598
chr7	128744870	128784836	4578	ENSMUSG00000055319	Sec23ip	protein_coding	-0.150604	0.119818	0.533346	1757	2057	1984	1125	1748	2633	17.9837	16.5621	17.3354	17.89	19.4061	20.5306
chr6	91684067	91759063	6169	ENSMUSG00000030096	Slc6a6	protein_coding	0.150221	0.119991	0.533411	5206	6229	6718	2850	4471	6659	39.5454	37.2207	43.5631	33.6347	36.8372	38.5342
chr7	99477896	99483738	4483	ENSMUSG00000030744	Rps3	protein_coding	0.160718	0.119984	0.533411	38469	49394	43769	25522	30589	39806	402.089	406.125	390.539	414.454	346.791	316.96
chr17	33915899	33929288	3296	ENSMUSG00000024308	Tapbp	protein_coding	-0.220562	0.120201	0.533692	684	971	1102	708	809	1091	9.72331	10.858	13.3729	15.6366	12.4738	11.8148
chr4	109280268	109387817	6931	ENSMUSG00000028552	Eps15	protein_coding	-0.154882	0.120301	0.533692	2152	2530	2211	1391	1962	3221	14.5499	13.4559	12.7613	14.6116	14.3883	16.5903
chr4	155962318	155966629	1366	ENSMUSG00000023571	Fam132a	protein_coding	0.213471	0.120202	0.533692	506	673	740	353	426	581	17.3484	18.1509	21.6584	18.8033	15.8419	15.175
chr8	83669762	83699179	7386	ENSMUSG00000057672	Pkn1	protein_coding	0.269753	0.120253	0.533692	572	687	1016	419	498	613	3.62915	3.42878	5.50287	4.13022	3.42712	2.96288
chr1	175880581	175913489	8422	ENSMUSG00000039748	Exo1	protein_coding	0.194113	0.120979	0.534788	539	608	615	300	384	620	2.99915	2.66126	2.92127	2.59348	2.31757	2.62813
chr2	27515157	27536535	3596	ENSMUSG00000026917	Wdr5	protein_coding	0.144548	0.120936	0.534788	2138	2591	2224	1150	1724	2449	27.8576	26.557	24.7376	23.2801	24.3649	24.3092
chr3	88297116	88321767	6370	ENSMUSG00000001416	Cct3	protein_coding	0.134284	0.120921	0.534788	18070	22435	18769	10690	14036	20438	132.931	129.828	117.868	122.179	111.996	114.539
chr4	132535550	132553742	2555	ENSMUSG00000054405	Dnajc8	protein_coding	0.148725	0.120638	0.534788	3980	4842	3964	2280	3126	4206	72.9792	69.8418	62.0492	64.9534	62.1721	58.7531
chr8	71542930	71548024	1060	ENSMUSG00000031813	Mvb12a	protein_coding	0.238901	0.120695	0.534788	545	804	848	429	470	596	24.0745	27.9378	31.9775	29.4422	22.519	20.0564
chr9	4383535	4386861	2731	ENSMUSG00000041124	Msantd4	protein_coding	-0.165286	0.120851	0.534788	1384	1695	1392	887	1303	2107	23.7428	22.8739	20.3855	23.6413	24.2455	27.5363
chrX	105120378	105123927	3550	ENSMUSG00000031227	Magee1	protein_coding	-0.162074	0.120744	0.534788	918	1298	1175	667	1024	1523	12.1163	13.4764	13.2389	13.6774	14.6594	15.3134
chr11	26471322	26593999	6591	ENSMUSG00000064090	Vrk2	protein_coding	0.209789	0.121116	0.535119	628	801	589	371	446	625	4.46498	4.47988	3.57488	4.09812	3.43942	3.3852
chr6	85451505	85468477	2452	ENSMUSG00000030007	Cct7	protein_coding	0.12801	0.121208	0.535251	14078	17187	15142	8346	11101	16124	268.98	258.318	246.973	247.747	230.055	234.691
chr11	58171661	58179565	981	ENSMUSG00000020514	Mrpl22	protein_coding	0.20992	0.121608	0.535385	576	737	637	381	410	590	27.4908	27.6699	25.9532	28.2515	21.2246	21.4517
chr12	102469134	102497902	2897	ENSMUSG00000021192	Golga5	protein_coding	-0.162254	0.121531	0.535385	1029	1358	1079	703	1084	1479	16.6415	17.2764	14.8966	17.6638	19.0151	18.2218
chr14	26918988	26971232	8719	ENSMUSG00000040760	Appl1	protein_coding	-0.157541	0.121496	0.535385	2038	2438	2042	1272	1939	3024	10.9538	10.3079	9.36921	10.6218	11.3039	12.3819
chr2	83812636	83883486	5744	ENSMUSG00000048388	Fam171b	protein_coding	-0.187029	0.121399	0.535385	1127	1528	1191	693	1215	1872	9.19413	9.80584	8.29441	8.78357	10.7511	11.6342
chr6	83119044	83121559	2079	ENSMUSG00000030035	Wbp1	protein_coding	0.227833	0.12155	0.535385	659	834	1058	450	609	724	14.8491	14.7827	20.351	15.7535	14.8841	12.4279
chr7	45017978	45021646	1103	ENSMUSG00000038387	Rras	protein_coding	-0.169361	0.121494	0.535385	1283	1793	1749	1039	1572	1866	54.4671	59.8773	63.3847	68.529	72.3854	60.3482
chr1	43123074	43196984	1897	ENSMUSG00000008136	Fhl2	protein_coding	-0.152546	0.121701	0.53552	2937	3864	4075	2328	3341	4377	72.5245	75.0572	85.9003	89.313	89.4845	82.3384
chr15	73723145	73758766	4619	ENSMUSG00000059895	Ptp4a3	protein_coding	0.241059	0.121809	0.535725	640	828	1046	463	585	673	6.49254	6.60754	9.05844	7.29738	6.43697	5.2011
chrX	20615326	20617619	908	ENSMUSG00000031059	Ndufb11	protein_coding	0.155598	0.122032	0.536162	1596	2014	1967	1030	1308	1807	82.2898	81.6859	86.5773	82.5089	73.1495	70.9768
chrX	9885622	9994543	2301	ENSMUSG00000054453	Sytl5	protein_coding	-0.20488	0.122007	0.536162	376	533	439	258	435	629	7.65525	8.53637	7.62997	8.16098	9.6062	9.7559
chr15	75940952	75949377	2463	ENSMUSG00000050846	Zfp623	protein_coding	-0.211542	0.122452	0.537735	327	446	377	257	320	548	6.21991	6.67337	6.12159	7.59487	6.60202	7.94076
chr5	115122550	115134975	4603	ENSMUSG00000046562	Unc119b	protein_coding	0.173482	0.122783	0.538852	1490	1859	2086	986	1219	1802	15.168	14.8866	18.1277	15.5944	13.4597	13.9747
chr5	130011258	130025132	4563	ENSMUSG00000025533	Asl	protein_coding	0.224171	0.122831	0.538852	714	985	1071	527	642	740	7.33212	7.95686	9.38874	8.408	7.15084	5.78906
chr14	47367751	47386160	1858	ENSMUSG00000050335	Lgals3	protein_coding	0.139955	0.123273	0.539064	12333	16637	15414	8181	10774	14202	310.932	329.949	331.741	320.446	294.622	272.767
chr15	81002628	81011736	2283	ENSMUSG00000103565	Sgsm3	protein_coding	0.266298	0.123314	0.539064	427	570	788	301	429	481	8.76211	9.2009	13.8036	9.59617	9.54836	7.51919
chr18	48045335	48048378	1757	ENSMUSG00000059040	Eno1b	protein_coding	0.238601	0.123154	0.539064	567	781	979	406	555	647	15.1161	16.3789	22.2806	16.8165	16.0488	13.1404
chr2	144368983	144407676	4699	ENSMUSG00000027425	Csrp2bp	protein_coding	0.159183	0.123293	0.539064	1070	1325	1339	595	904	1342	10.67	10.3937	11.3985	9.21821	9.77773	10.1948
chr2	30823097	30830333	5439	ENSMUSG00000039483	Asb6	protein_coding	0.258943	0.123257	0.539064	494	699	914	374	487	565	4.25603	4.73729	6.72219	5.00611	4.5509	3.70827
chr3	121723537	121735052	1876	ENSMUSG00000028128	F3	protein_coding	-0.141408	0.123142	0.539064	1597	2122	1825	1130	1616	2416	39.8765	41.6805	38.9011	43.8371	43.7668	45.9573
chr7	101905904	101926675	1366	ENSMUSG00000030842	Lamtor1	protein_coding	0.182332	0.123122	0.539064	2675	3626	3427	1870	2319	2733	91.7132	97.7936	100.302	99.6095	86.2382	71.3827
chr7	127904082	127909664	3063	ENSMUSG00000030802	Bckdk	protein_coding	0.182812	0.123529	0.53973	973	1439	1353	693	877	1142	14.8834	17.315	17.6674	16.4692	14.5505	13.3076
chr17	45563964	45567669	2326	ENSMUSG00000037089	Slc35b2	protein_coding	0.184227	0.123674	0.540009	2741	3695	3592	1931	2383	2808	55.2064	58.5422	61.7595	60.4246	52.0589	43.0847
chr18	31789159	31796642	956	ENSMUSG00000024258	Polr2d	protein_coding	0.166765	0.123731	0.540009	1629	2044	1989	1076	1320	1743	79.7785	78.7445	83.1546	81.8706	70.118	65.0291
chr19	4214238	4223490	3713	ENSMUSG00000040663	Clcf1	protein_coding	-0.192245	0.12384	0.540009	736	948	924	634	826	968	9.2878	9.41061	9.95391	12.4301	11.3059	9.30584
chr2	165784152	165899016	11031	ENSMUSG00000039671	Zmynd8	protein_coding	-0.158493	0.123842	0.540009	1067	1351	1414	777	1178	1653	4.53301	4.51494	5.12813	5.12855	5.42823	5.34984
chr11	96849870	96861203	2208	ENSMUSG00000018672	Copz2	protein_coding	-0.141434	0.124033	0.54003	1844	2234	2173	1295	1937	2547	39.1239	37.2854	39.3575	42.6876	44.576	41.1676
chr3	94837567	94882326	9218	ENSMUSG00000038902	Pogz	protein_coding	-0.178402	0.124023	0.54003	688	747	695	469	635	930	3.49769	2.98736	3.01623	3.70439	3.50153	3.60181
chr5	73632749	73647713	3709	ENSMUSG00000029156	Sgcb	protein_coding	-0.151586	0.123963	0.54003	1143	1447	1232	821	1144	1587	14.4394	14.3796	13.2862	16.1138	15.6754	15.273
chr11	60199089	60222581	5634	ENSMUSG00000020538	Srebf1	protein_coding	0.263336	0.12442	0.540358	692	921	1220	523	671	692	5.75558	6.02583	8.66222	6.75827	6.05335	4.38464
chr12	69311544	69357176	3721	ENSMUSG00000020982	Nemf	protein_coding	-0.152667	0.12441	0.540358	1537	1912	1617	986	1524	2297	19.3542	18.9393	17.3819	19.2898	20.815	22.0347
chr1	132477365	132505659	3930	ENSMUSG00000026439	Rbbp5	protein_coding	-0.173688	0.12434	0.540358	1055	1331	1017	675	1035	1564	12.5784	12.4832	10.351	12.5034	13.3846	14.2055
chr6	71124610	71124963	354	ENSMUSG00000068396	Rpl34-ps1	processed_pseudogene	0.257694	0.124356	0.540358	397	460	474	272	280	343	52.413	47.7728	53.4212	55.7915	40.0956	34.4975
chr8	95081201	95099874	3425	ENSMUSG00000031787	Katnb1	protein_coding	0.237704	0.12432	0.540358	617	714	958	405	552	631	8.44062	7.68355	11.1877	8.60786	8.19067	6.57603
chr6	65671590	65706930	4718	ENSMUSG00000049001	Ndnf	protein_coding	-0.177103	0.124534	0.540584	1227	1624	1210	779	1238	1918	12.1863	12.6878	10.2589	12.0203	13.3364	14.5118
[truncated: 10,576 more rows]

## Sheet: padj<5% = 105 genes
										Raw counts						FPKM
Chr	Start	Stop	Length	GeneID	GeneName	GeneType	log2FoldChange	pvalue	padj	Dyn_1.1_count	Dyn_1.2_count	Dyn_1.3_count	CTL_1.1_count	CTL_1.2_count	CTL_1.3_count	Dyn_1.1_fpkm	Dyn_1.2_fpkm	Dyn_1.3_fpkm	CTL_1.1_fpkm	CTL_1.2_fpkm	CTL_1.3_fpkm
chr1	150100031	150108227	4580	ENSMUSG00000032487	Ptgs2	protein_coding	-0.698923	7.41151e-14	6.428e-10	1845	2184	2017	1742	2619	4031	18.8761	17.577	17.6161	27.6895	29.0632	31.4177
chr10	24595442	24598683	2861	ENSMUSG00000019997	Ctgf	protein_coding	-0.578764	2.4944e-11	1.0817e-07	13447	17556	15940	12966	20360	25128	220.208	226.156	222.834	329.886	361.639	313.48
chr18	34859823	34864984	4484	ENSMUSG00000038418	Egr1	protein_coding	-0.690954	5.36427e-11	1.55081e-07	1129	1647	1629	1300	1985	2658	11.798	13.5389	14.5319	21.1061	22.4991	21.1599
chr15	79527707	79546741	4761	ENSMUSG00000055065	Ddx17	protein_coding	-0.47288	1.31948e-09	2.86097e-06	7480	9326	8571	6586	9394	13739	73.6188	72.2033	72.0121	100.707	100.283	103.012
chr15	100674425	100687920	1103	ENSMUSG00000023031	Cela1	protein_coding	0.808083	2.78285e-09	4.82713e-06	671	855	764	294	340	433	28.4859	28.5528	27.6878	19.3913	15.6559	14.0036
chr19	8989284	9076919	18543	ENSMUSG00000069833	Ahnak	protein_coding	-0.569964	1.27393e-08	1.84147e-05	10645	11551	10788	8481	13015	20873	26.9041	22.9651	23.2756	33.3021	35.6786	40.1887
chr10	80165985	80172786	2604	ENSMUSG00000045193	Cirbp	protein_coding	0.682487	4.47742e-08	5.54752e-05	958	1164	1288	448	571	729	17.2359	16.4739	19.7821	12.5227	11.1428	9.99176
chr19	16956118	17223932	12512	ENSMUSG00000039126	Prune2	protein_coding	-0.56706	6.33108e-08	6.86368e-05	1279	1648	1480	1078	1796	2739	4.79056	4.85565	4.73221	6.27314	7.29646	7.81543
chr10	21882184	21999903	4903	ENSMUSG00000019970	Sgk1	protein_coding	-0.425317	1.62741e-07	0.000156828	3476	4440	3997	3018	4279	6154	33.2205	33.3798	32.6097	44.8122	44.3567	44.8053
chr5	149614287	149636376	7042	ENSMUSG00000029657	Hsph1	protein_coding	-0.504889	6.3445e-07	0.000550259	2979	3564	3134	2380	3532	5947	19.8239	18.6565	17.8035	24.6063	25.4936	30.1483
chr10	86300372	86349506	8144	ENSMUSG00000020044	Timp3	protein_coding	-0.470901	8.17359e-07	0.00064445	5610	7281	6150	4411	7382	10828	32.2811	32.9573	30.2098	39.4343	46.0734	47.4656
chr16	57353093	57573126	5335	ENSMUSG00000043336	Filip1l	protein_coding	-0.538179	8.92615e-07	0.000645138	1310	1829	1432	1139	1716	2837	11.5062	12.6372	10.7372	15.543	16.3482	18.983
chr8	107388225	107403206	1553	ENSMUSG00000003849	Nqo1	protein_coding	0.447587	1.4567e-06	0.000971842	6767	8488	6979	3278	4129	6219	204.09	201.375	179.682	153.598	135.071	142.887
chr15	66891320	66923201	5518	ENSMUSG00000005124	Wisp1	protein_coding	-0.450701	2.15374e-06	0.00116216	1696	2187	1979	1380	2179	3284	14.4026	14.6096	14.3466	18.2073	20.0708	21.2454
chr16	34745210	35002420	10159	ENSMUSG00000022836	Mylk	protein_coding	-0.475697	2.34403e-06	0.00116216	1117	1543	1509	1030	1595	2270	5.15272	5.59917	5.94236	7.38195	7.98058	7.97727
chr2	118111876	118127133	6073	ENSMUSG00000040152	Thbs1	protein_coding	-0.461154	2.15969e-06	0.00116216	79258	103731	108611	68127	114284	159245	611.568	629.63	715.422	816.718	956.485	936.08
chr6	118151748	118197744	7341	ENSMUSG00000030110	Ret	protein_coding	-0.494438	2.17628e-06	0.00116216	845	1126	1149	812	1210	1666	5.3941	5.65425	6.26137	8.05322	8.37796	8.10182
chrX	134588149	134601125	3265	ENSMUSG00000031266	Gla	protein_coding	0.440002	2.41196e-06	0.00116216	2841	3668	2993	1323	1809	2782	40.7692	41.4061	36.6652	29.4966	28.1572	30.4133
chr11	107933387	108343928	8992	ENSMUSG00000050965	Prkca	protein_coding	-0.485703	3.02144e-06	0.00137921	1765	2330	1972	1396	2360	3542	9.1985	9.55218	8.77336	11.3034	13.3406	14.0626
chr16	24393350	24992576	15994	ENSMUSG00000033306	Lpp	protein_coding	-0.510413	3.69347e-06	0.00160167	3390	3997	3819	2541	4352	7024	9.93327	9.213	9.55276	11.5677	13.8316	15.6791
chr13	110395044	110400844	2802	ENSMUSG00000021701	Plk2	protein_coding	-0.408824	4.26906e-06	0.00173132	2530	3198	2836	2003	3192	4447	42.3033	42.0636	40.4806	52.0338	57.8905	56.6456
chr2	24974117	24975098	888	ENSMUSG00000036850	Mrpl41	protein_coding	0.577542	4.39168e-06	0.00173132	899	1208	1053	474	517	741	47.3952	50.0976	47.3904	38.8244	29.5635	29.7604
chr18	36504929	36515805	2373	ENSMUSG00000024486	Hbegf	protein_coding	-0.465081	4.67135e-06	0.0017615	1138	1381	1251	915	1369	2173	22.4666	21.4469	21.0834	28.0652	29.315	32.6814
chr14	20929433	21033673	5229	ENSMUSG00000021823	Vcl	protein_coding	-0.438635	6.65556e-06	0.00240515	10179	13285	12670	8018	13855	20176	91.2179	93.6507	96.9256	111.633	134.67	137.739
chr19	45750261	45783520	5024	ENSMUSG00000025220	Mgea5	protein_coding	-0.49696	8.95144e-06	0.00310543	2762	3577	2769	2104	3458	5562	25.7611	26.2443	22.047	30.4886	34.983	39.52
chr16	85793827	85803113	5302	ENSMUSG00000022893	Adamts1	protein_coding	-0.518267	1.05479e-05	0.00331972	1278	1575	1516	982	1704	2762	11.295	10.9499	11.4378	13.484	16.3349	18.5962
chr2	51130438	51149111	4432	ENSMUSG00000017144	Rnd3	protein_coding	-0.401861	1.07174e-05	0.00331972	1653	2140	1910	1359	1990	3051	17.4764	17.7978	17.2385	22.3228	22.8204	24.5735
chr3	145646971	145649985	2028	ENSMUSG00000028195	Cyr61	protein_coding	-0.413032	1.04866e-05	0.00331972	11177	14292	15265	10383	15064	19696	258.178	259.694	301.008	372.622	377.421	346.592
chr6	29768011	29912310	11896	ENSMUSG00000029772	Ahcyl2	protein_coding	-0.478683	1.35465e-05	0.00405135	971	1091	1076	748	1173	1846	3.82524	3.38095	3.61858	4.57817	5.0122	5.54008
chr14	61138457	61240695	20414	ENSMUSG00000048279	Sacs	protein_coding	-0.567123	1.4887e-05	0.00430384	1037	1117	1008	747	1227	2143	2.38071	2.01723	1.97549	2.6644	3.05536	3.74796
chr4	63959785	64047015	7772	ENSMUSG00000028364	Tnc	protein_coding	-0.428451	1.55381e-05	0.00434716	3021	3760	3912	2434	3995	5894	18.2154	17.8341	20.136	22.8013	26.1274	27.0734
chr1	162217623	162225550	7928	ENSMUSG00000078190	Dnm3os	antisense	-0.671386	1.78239e-05	0.00465129	356	350	292	335	436	549	2.1043	1.62742	1.47342	3.07648	2.79535	2.47216
chr4	150853919	150868892	3582	ENSMUSG00000028967	Errfi1	protein_coding	-0.390477	1.81195e-05	0.00465129	3956	5055	4816	3153	4806	7558	51.7471	52.0146	53.7778	64.0774	68.1875	75.3151
chr5	129765558	129787252	4010	ENSMUSG00000029446	Psph	protein_coding	0.468644	1.8234e-05	0.00465129	991	1321	1217	508	709	891	11.5797	12.1423	12.1395	9.22229	8.98589	7.93135
chr4	147860778	147868816	3354	ENSMUSG00000029022	Miip	protein_coding	0.528823	1.99548e-05	0.00494481	723	866	936	365	459	626	10.1	9.51649	11.1621	7.92188	6.95485	6.66199
chr5	139359739	139460502	1429	ENSMUSG00000053553	3110082I17Rik	protein_coding	0.548976	2.12631e-05	0.00512264	574	767	707	303	351	499	18.8128	19.7747	19.7809	15.4289	12.4778	12.4591
chr17	26505590	26508519	2697	ENSMUSG00000024190	Dusp1	protein_coding	-0.543447	3.04316e-05	0.00713332	507	613	706	511	780	915	8.8073	8.37664	10.4695	13.7913	14.6967	12.1088
chr16	42875881	43642602	30730	ENSMUSG00000022708	Zbtb20	protein_coding	-0.528729	3.64828e-05	0.00811322	391	461	491	332	529	796	0.596316	0.553064	0.639246	0.786664	0.875077	0.924823
chr16	93883901	93906115	5001	ENSMUSG00000022945	Chaf1b	protein_coding	0.455978	3.57893e-05	0.00811322	1165	1479	1389	625	750	1051	10.9159	10.9012	11.1102	9.09838	7.62228	7.50207
chr7	27447978	27466144	1414	ENSMUSG00000040466	Blvrb	protein_coding	0.667547	3.76531e-05	0.00816413	801	1215	1256	493	526	611	26.531	31.6571	35.5138	25.3699	18.8972	15.4172
chr10	63014664	63024217	3151	ENSMUSG00000020069	Hnrnph3	protein_coding	-0.472074	5.23015e-05	0.0105579	563	759	626	465	719	1123	8.37142	8.87783	7.94606	10.7422	11.5961	12.7208
chr13	49261554	49320311	6012	ENSMUSG00000037946	Fgd3	protein_coding	-0.440604	5.06033e-05	0.0105579	938	1148	1252	878	1258	1637	7.3112	7.03885	8.33061	10.6324	10.6355	9.7203
chr15	27730652	28025848	11494	ENSMUSG00000022263	Trio	protein_coding	-0.449623	5.35624e-05	0.0105579	674	867	902	585	924	1320	2.74807	2.78075	3.1395	3.70574	4.0863	4.10003
chr6	149309414	149335663	6802	ENSMUSG00000032712	2810474O19Rik	protein_coding	-0.469215	5.25564e-05	0.0105579	1215	1596	1397	941	1523	2593	8.37052	8.64936	8.21598	10.072	11.3806	13.6089
chr17	80238304	80290476	5077	ENSMUSG00000035051	Dhx57	protein_coding	-0.473965	7.33424e-05	0.0141355	499	567	609	451	596	917	4.60558	4.11663	4.79831	6.46713	5.96652	6.44761
chr15	88819646	88826681	1364	ENSMUSG00000023272	Creld2	protein_coding	-0.382796	7.73324e-05	0.0145805	1434	1734	1825	1197	1790	2506	49.2372	46.8347	53.4926	63.8542	66.6635	65.5497
chr6	33249085	33973979	12640	ENSMUSG00000029763	Exoc4	protein_coding	-0.345736	8.02811e-05	0.0148144	3487	4351	3983	2626	4121	6061	12.9285	12.6899	12.6064	15.1266	16.5725	17.1193
chr11	51619735	51623714	1146	ENSMUSG00000001056	Nhp2	protein_coding	0.492386	9.11825e-05	0.0164755	1823	2379	2410	1034	1282	1478	74.4903	76.4685	84.0654	65.6425	56.8188	46.008
chr1	90765923	90843971	11963	ENSMUSG00000048126	Col6a3	protein_coding	-0.38567	9.35799e-05	0.0165636	19548	24209	26665	15840	25920	36622	76.5778	74.6022	89.172	96.4065	110.135	109.292
chr3	97658193	97673812	5096	ENSMUSG00000038205	Prkab2	protein_coding	-0.47794	9.78064e-05	0.0169655	718	912	650	612	839	1216	6.60217	6.59677	5.10226	8.74308	8.36787	8.51807
chr9	92542223	92608428	5392	ENSMUSG00000032374	Plod2	protein_coding	-0.425826	9.99186e-05	0.016992	2542	3165	2571	1806	3084	4725	22.0913	21.6369	19.0737	24.3846	29.0704	31.2819
chr10	120781096	120899101	4048	ENSMUSG00000051236	Msrb3	protein_coding	-0.324113	0.000115251	0.0192225	4581	5983	5067	3547	5330	7667	53.026	54.4782	50.0687	63.7883	66.9186	67.6083
chr12	80945504	80950507	3988	ENSMUSG00000021134	Srsf5	protein_coding	-0.392762	0.000123216	0.0201633	2807	3351	2767	2386	3181	4136	32.9803	30.9715	27.7529	43.5546	40.5385	37.0202
chr10	19000910	19015657	7226	ENSMUSG00000019850	Tnfaip3	protein_coding	-0.404242	0.000132634	0.0203116	638	818	781	542	800	1157	4.13751	4.17298	4.32371	5.46096	5.62729	5.71607
chr11	72042032	72047370	2529	ENSMUSG00000020808	Fam64a	protein_coding	0.406496	0.000134098	0.0203116	2169	2595	2656	1161	1532	1914	40.1805	37.8154	42.0021	33.4148	30.7826	27.0112
chr19	4510472	4621752	4272	ENSMUSG00000024892	Pcx	protein_coding	0.527996	0.000133736	0.0203116	647	801	954	349	444	579	7.09656	6.91116	8.93262	5.94731	5.28223	4.83802
chr1	36419871	36445271	7359	ENSMUSG00000001143	Lman2l	protein_coding	-0.469971	0.000129822	0.0203116	493	593	510	373	622	895	3.13939	2.97049	2.7724	3.69028	4.29616	4.34177
chr3	65946151	65958249	5997	ENSMUSG00000027829	Ccnl1	protein_coding	-0.408267	0.000135832	0.0203116	768	1008	803	647	913	1316	6.00111	6.19591	5.3564	7.85463	7.73806	7.83378
chr1	105455971	105458829	2858	ENSMUSG00000067017	Gm3608	pseudogene	-0.479703	0.000148925	0.021892	735	763	955	661	871	1369	12.049	9.83924	13.3645	16.8351	15.4872	17.0967
chr1	64029447	64122282	8131	ENSMUSG00000025959	Klf7	protein_coding	-0.429274	0.000153735	0.0222224	577	753	727	483	734	1145	3.32549	3.41389	3.57685	4.32491	4.58845	5.02725
chr10	12382188	12861735	12382	ENSMUSG00000019820	Utrn	protein_coding	-0.395861	0.000173526	0.024672	2365	2854	3033	1798	3027	4517	8.95122	8.49727	9.79964	10.5728	12.4267	13.0241
chr4	81278500	81442815	12437	ENSMUSG00000028402	Mpdz	protein_coding	-0.428499	0.000184753	0.0258446	1017	1235	1165	731	1332	1899	3.83219	3.66073	3.74748	4.27951	5.44404	5.45126
chr2	34771970	34777547	4229	ENSMUSG00000026864	Hspa5	protein_coding	-0.334167	0.000193529	0.0266426	41101	53412	41796	31362	45622	68744	455.396	465.532	395.328	539.872	548.279	580.252
chr5	32136472	32157831	5855	ENSMUSG00000029135	Fosl2	protein_coding	-0.331193	0.000204952	0.0274391	3197	4136	4114	2565	3935	5707	25.5869	26.0394	28.1078	31.8944	34.1595	34.796
chr8	8617434	8660773	4324	ENSMUSG00000001300	Efnb2	protein_coding	-0.430845	0.000208807	0.0274391	614	861	840	541	820	1298	6.65364	7.33953	7.77064	9.10833	9.63819	10.7155
chr9	44379490	44392369	7230	ENSMUSG00000032115	Hyou1	protein_coding	-0.318512	0.000207433	0.0274391	3627	4600	4505	2935	4451	5936	23.5086	23.4537	24.9264	29.5554	31.2915	29.3101
chr5	64970071	65041874	2964	ENSMUSG00000029185	Fam114a1	protein_coding	-0.304278	0.000213806	0.0276767	3983	5057	4444	3098	4422	6542	62.9597	62.881	59.9671	76.0824	75.8161	78.7785
chr7	127027732	127042420	2063	ENSMUSG00000030677	Kif22	protein_coding	0.335329	0.000224712	0.0286607	2318	2774	2705	1207	1609	2375	52.6357	49.5505	52.435	42.5819	39.6291	41.0843
chr2	84826997	84830213	815	ENSMUSG00000027076	Timm10	protein_coding	0.457231	0.000230049	0.0289162	642	875	747	343	447	566	36.8741	39.5339	36.6264	30.6078	27.8474	24.7656
chr2	129198764	129211616	5580	ENSMUSG00000027397	Slc20a1	protein_coding	-0.31868	0.000242447	0.0294414	2435	2917	2745	1851	2711	4003	20.4486	19.2697	19.6786	24.1503	24.6936	25.6092
chr2	152105516	152111376	2820	ENSMUSG00000032802	Srxn1	protein_coding	0.336263	0.000244412	0.0294414	6214	7145	6411	2838	4109	6448	103.239	93.3793	90.9256	73.255	74.0458	81.6101
chr3	98313170	98339990	2486	ENSMUSG00000053398	Phgdh	protein_coding	0.478524	0.000240944	0.0294414	3636	4730	5013	2142	2624	2934	68.5212	70.1192	80.6465	62.715	53.6359	42.1218
chr5	115297110	115300999	2926	ENSMUSG00000009013	Dynll1	protein_coding	-0.302124	0.000257783	0.0306267	5246	6374	5645	4039	5623	8295	84.0006	80.2862	77.1622	100.48	97.6591	101.185
chrX	133582860	133688987	10464	ENSMUSG00000051323	Pcdh19	protein_coding	-0.393028	0.000279662	0.0327771	1940	2363	2196	1386	2305	3711	8.68839	8.32484	8.39569	9.64388	11.1969	12.6612
chr11	117815526	117826092	5198	ENSMUSG00000025574	Tk1	protein_coding	0.514262	0.000290746	0.0331795	2727	3593	3949	1669	1896	2160	24.5834	25.4794	30.39	23.3757	18.539	14.8339
chr12	75818134	76110926	26726	ENSMUSG00000063450	Syne2	protein_coding	-0.434017	0.000289272	0.0331795	453	581	579	400	628	796	0.794373	0.801451	0.866746	1.08978	1.19447	1.06337
chr2	130706200	130906406	10659	ENSMUSG00000027309	4930402H24Rik	protein_coding	-0.368344	0.000300881	0.0334639	2718	3122	3082	1930	3132	4890	11.95	10.7976	11.5675	13.1834	14.9359	16.3785
chr7	137193673	137314445	5021	ENSMUSG00000010476	Ebf3	protein_coding	-0.494216	0.000300956	0.0334639	301	338	359	275	387	514	2.8091	2.48137	2.8601	3.98734	3.91743	3.65434
chr13	12996132	13005383	835	ENSMUSG00000079092	Prl2c2	protein_coding	0.371014	0.000313091	0.0343726	22275	26748	20297	10418	13580	21302	1248.79	1179.6	971.38	907.415	825.774	909.78
chr14	122816223	122913757	1988	ENSMUSG00000041625	Ggact	protein_coding	0.439742	0.000317179	0.0343862	690	873	775	356	476	589	16.2589	16.1819	15.5894	13.033	12.1658	10.5731
chr12	35497974	35535038	6163	ENSMUSG00000019256	Ahr	protein_coding	-0.428237	0.000321718	0.0344476	783	944	797	558	928	1446	5.95355	5.64626	5.1732	6.59173	7.65337	8.37583
chr12	24708241	24714146	2771	ENSMUSG00000020649	Rrm2	protein_coding	0.316323	0.000334147	0.0353422	15687	18151	15571	7448	10636	15516	265.23	241.412	224.743	195.647	195.053	199.852
chr8	121881150	121907694	3708	ENSMUSG00000040010	Slc7a5	protein_coding	0.386111	0.000345007	0.0360511	1967	2395	2560	893	1561	2047	24.8556	23.8067	27.6151	17.5316	21.3951	19.7053
chr11	97703399	97713500	2300	ENSMUSG00000069744	Psmb3	protein_coding	0.369509	0.000362628	0.0374203	2342	3282	2844	1365	1738	2267	47.7031	52.5864	49.4512	43.196	38.3973	35.1769
chr2	125300594	125507993	12128	ENSMUSG00000027204	Fbn1	protein_coding	-0.396983	0.000366739	0.0374203	5486	6441	7127	4032	7027	10685	21.1986	19.5785	23.5096	24.206	29.4518	31.4537
chr13	42301270	42307989	2344	ENSMUSG00000021367	Edn1	protein_coding	-0.514523	0.000379835	0.0383059	271	356	262	232	350	488	5.41631	5.59704	4.47015	7.20399	7.5874	7.43018
chr12	86056744	86079041	3384	ENSMUSG00000021253	Tgfb3	protein_coding	-0.369431	0.000389223	0.0388015	1497	2129	2066	1339	2133	2653	20.7272	23.1883	24.4194	28.8038	32.0332	27.9834
chr13	16011851	16027211	1980	ENSMUSG00000041324	Inhba	protein_coding	-0.3872	0.000395939	0.0390225	872	1165	1095	850	1084	1437	20.6305	21.6817	22.1153	31.2437	27.8171	25.8997
chr5	113086323	113163351	5876	ENSMUSG00000051339	2900026A02Rik	protein_coding	-0.455729	0.000405535	0.0395191	519	637	735	436	739	1036	4.13893	3.99609	5.00375	5.40205	6.39229	6.29399
chr10	77032241	77061002	4644	ENSMUSG00000001436	Slc19a1	protein_coding	0.523578	0.000440617	0.0419942	714	970	1177	415	559	646	7.20426	7.69905	10.138	6.50564	6.11778	4.96557
chr15	43020811	43170818	3324	ENSMUSG00000051920	Rspo2	protein_coding	-0.298614	0.000440338	0.0419942	4824	6273	5218	3667	5435	7853	67.9974	69.5561	62.7879	80.3058	83.0951	84.3269
chr15	6708381	6800398	9311	ENSMUSG00000050310	Rictor	protein_coding	-0.3699	0.000472298	0.0445244	1042	1203	1148	768	1156	1840	5.24447	4.76293	4.93245	6.00546	6.31077	7.055
chr9	54604877	54661870	3604	ENSMUSG00000032281	Acsbg1	protein_coding	0.475172	0.00048309	0.0450521	662	693	814	320	435	540	8.60656	7.08728	9.03405	6.46357	6.13411	5.34824
chr13	42052021	42185026	8753	ENSMUSG00000021366	Hivep1	protein_coding	-0.487559	0.000534447	0.0484299	267	330	360	237	380	517	1.42949	1.38982	1.64535	1.97138	2.20671	2.10866
chr17	24697949	24707660	5686	ENSMUSG00000040688	Tbl3	protein_coding	0.458575	0.000540269	0.0484299	2214	3025	3353	1339	1750	1953	18.2461	19.6107	23.5892	17.1445	15.6431	12.2614
chr1	20802968	20820312	3752	ENSMUSG00000041859	Mcm3	protein_coding	0.293111	0.000541647	0.0484299	4276	5149	5124	2214	3234	4562	53.3993	50.582	54.6253	42.9563	43.8055	43.4009
chr7	140105710	140116476	5274	ENSMUSG00000025465	Echs1	protein_coding	0.395049	0.000529808	0.0484299	2445	3239	2678	1395	1635	2148	21.7237	22.6381	20.312	19.2566	15.7566	14.539
chr6	141249269	141505940	10794	ENSMUSG00000041741	Pde3a	protein_coding	-0.449446	0.000550904	0.048755	505	730	510	412	650	960	2.19253	2.49317	1.89021	2.77909	3.06096	3.1752
chr15	102406143	102436404	8325	ENSMUSG00000001280	Sp1	protein_coding	-0.351036	0.000586622	0.0493864	2329	2890	2749	1667	2817	4276	13.1102	12.7971	13.21	14.579	17.1996	18.3368
chr1	78658038	78671512	7679	ENSMUSG00000079470	Utp14b	protein_coding	-0.488612	0.000573338	0.0493864	285	322	296	222	336	527	1.73924	1.54577	1.54203	2.10484	2.22406	2.45003
chr5	115142981	115158179	6010	ENSMUSG00000048578	Mlec	protein_coding	-0.273908	0.000592204	0.0493864	7887	9775	9214	5938	8698	12915	61.4953	59.9544	61.3289	71.9318	73.5597	76.7131
chr6	134715473	134792625	7650	ENSMUSG00000030203	Dusp16	protein_coding	-0.418921	0.000588318	0.0493864	609	749	658	434	770	1113	3.73058	3.60923	3.44089	4.13047	5.11611	5.19397
chr8	82863356	83091271	9685	ENSMUSG00000047747	Rnf150	protein_coding	-0.539383	0.000574058	0.0493864	241	357	309	197	375	564	1.16614	1.35886	1.27637	1.48098	1.96813	2.07901
chrX	7593809	7605517	3427	ENSMUSG00000031143	Ccdc22	protein_coding	0.411441	0.000578631	0.0493864	903	1175	1196	524	642	856	12.3459	12.6371	13.959	11.1306	9.52054	8.91569
chr18	60593973	60660142	9533	ENSMUSG00000043079	Synpo	protein_coding	-0.348605	0.000598403	0.0494281	890	1125	1085	697	1101	1546	4.37514	4.3504	4.55321	5.32335	5.87056	5.7897
chr1	134075170	134079120	2743	ENSMUSG00000020423	Btg2	protein_coding	-0.317067	0.000615676	0.0503751	1319	1693	1621	1107	1523	2212	22.5288	22.747	23.6354	29.3759	28.2152	28.7821
chr5	93093457	93174958	5008	ENSMUSG00000058013	2020-09-11	protein_coding	-0.322298	0.000624167	0.0505925	8249	9940	10023	5963	9732	14618	77.184	73.1622	80.059	86.6845	98.7685	104.198
chr13	63508328	63573598	8745	ENSMUSG00000021466	Ptch1	protein_coding	-0.377204	0.000646112	0.0514727	610	792	789	509	762	1142	3.26887	3.33862	3.60937	4.23776	4.42907	4.66207
chr2	26628457	26636497	2476	ENSMUSG00000036186	Fam69b	protein_coding	0.626505	0.00065283	0.0514727	415	617	777	257	335	345	7.85234	9.18355	12.5504	7.55501	6.87522	4.97296
chr8	84908560	84922915	5389	ENSMUSG00000003812	Dnase2a	protein_coding	0.4022	0.000648234	0.0514727	898	1111	1169	494	658	832	7.80844	7.59935	8.67739	6.67369	6.2059	5.51133
chr8	75093591	75100596	2161	ENSMUSG00000005413	Hmox1	protein_coding	0.323961	0.000734789	0.0574128	8203	9922	10644	4402	6545	8173	177.825	169.198	196.976	148.259	153.894	134.973
chr17	35512734	35516824	1782	ENSMUSG00000050410	Tcf19	protein_coding	0.375347	0.000741656	0.057432	991	1190	1313	512	730	1020	26.0495	24.6063	29.463	20.9096	20.8132	20.4254
chr14	67751928	67933572	10335	ENSMUSG00000044447	Dock5	protein_coding	-0.355138	0.000755358	0.0579754	1170	1473	1415	864	1432	2159	5.3053	5.25414	5.47731	6.0868	7.04301	7.458
chr5	151642756	151651242	3611	ENSMUSG00000033970	Rfc3	protein_coding	0.358343	0.000765383	0.0582296	1325	1610	1321	661	866	1252	17.1927	16.4335	14.6325	13.3254	12.1881	12.376
chr3	122245557	122269984	5543	ENSMUSG00000028124	Gclm	protein_coding	0.322899	0.000787195	0.0593682	3514	4130	3637	1632	2320	3772	29.7068	27.4649	26.2472	21.4351	21.2732	24.2924
chr18	34442352	34506823	3343	ENSMUSG00000036501	Fam13b	protein_coding	-0.367772	0.000827288	0.0613254	936	1131	989	663	1084	1640	13.1186	12.4695	11.833	14.4369	16.479	17.5105
chr2	132249162	132253314	2400	ENSMUSG00000027342	Pcna	protein_coding	0.291757	0.000824215	0.0613254	4581	5996	5124	2546	3369	4761	89.4221	92.0706	85.3848	77.2136	71.3307	70.7992
chr1	160044382	160080208	10195	ENSMUSG00000090394	4930523C07Rik	protein_coding	-0.457261	0.000843914	0.0620277	402	610	431	338	524	825	1.84788	2.20572	1.69126	2.41387	2.61258	2.88899
chr16	85858170	85901125	8091	ENSMUSG00000022894	Adamts5	protein_coding	-0.367508	0.000851258	0.0620417	1969	2599	2216	1403	2377	3797	11.4042	11.8414	10.9566	12.6249	14.9328	16.7535
chr5	96793385	96845968	1597	ENSMUSG00000029484	Anxa3	protein_coding	-0.296463	0.000878326	0.0629564	9536	11703	9728	7542	10059	14140	279.683	270.005	243.562	343.667	319.997	315.933
chr7	3289038	3299345	3238	ENSMUSG00000068566	Myadm	protein_coding	-0.302286	0.00087291	0.0629564	6292	8148	8073	4781	7710	11160	91.0447	92.7452	99.7212	107.482	121.007	123.02
chr18	4634929	4682868	6730	ENSMUSG00000033960	9430020K01Rik	protein_coding	-0.376469	0.000902698	0.064173	1511	1780	1654	1018	1809	2741	10.5211	9.74971	9.83149	11.0128	13.6624	14.5396
chr3	40744495	40796103	11792	ENSMUSG00000025757	Hspa4l	protein_coding	-0.384199	0.000939078	0.0662165	1613	1869	1655	1093	1770	2981	6.41043	5.84301	5.61484	6.74875	7.62986	9.02526
chr4	58042442	58206859	16117	ENSMUSG00000028369	Svep1	protein_coding	-0.370779	0.00095452	0.0667625	1374	1546	1780	1039	1723	2435	3.99533	3.5363	4.41847	4.69388	5.43428	5.39399
chr9	96682770	96752831	11733	ENSMUSG00000040433	Zbtb38	protein_coding	-0.343603	0.000965134	0.0669648	771	1032	933	611	949	1383	3.07953	3.24254	3.18126	3.7916	4.11138	4.20822
chr10	128232065	128252941	6115	ENSMUSG00000039994	Timeless	protein_coding	0.355073	0.00100544	0.0692081	1081	1418	1487	581	862	1167	8.2839	8.54791	9.72763	6.9173	7.16485	6.8128
chr7	112225856	112355194	11510	ENSMUSG00000038244	Mical2	protein_coding	-0.343687	0.00104812	0.0715772	3230	3860	4508	2640	4017	5840	13.1512	12.363	15.6688	16.7001	17.7401	18.1143
chr19	4425459	4439432	1714	ENSMUSG00000041845	Rhod	protein_coding	0.335989	0.00106984	0.0724903	2101	2746	2496	1225	1522	2033	57.4168	59.032	58.2296	52.0115	45.1147	42.3248
chr8	22168152	22185819	2601	ENSMUSG00000037725	Ckap2	protein_coding	0.292214	0.00108731	0.0731027	4682	5709	4752	2317	3317	4809	84.3336	80.8917	73.0689	64.8405	64.8046	65.9887
chr19	29101375	29143843	1803	ENSMUSG00000024785	Rcl1	protein_coding	0.342215	0.00112668	0.0751667	933	1198	1097	507	676	938	24.2394	24.4834	24.3295	20.4644	19.0492	18.5647
chr19	10199132	10204169	2422	ENSMUSG00000024742	Fen1	protein_coding	0.334486	0.00115047	0.0757633	1415	1635	1751	714	1057	1432	27.3703	24.878	28.9132	21.4572	22.1763	21.1014
chr19	5795690	5802672	6983	ENSMUSG00000092341	Malat1	lincRNA	-0.349839	0.0011678	0.0757633	4333	5168	4285	3739	4654	6035	29.0778	27.2816	24.5477	38.9833	33.8758	30.8528
chr4	149149991	149166771	6447	ENSMUSG00000028961	Pgd	protein_coding	0.308264	0.00116326	0.0757633	7142	9572	9485	4240	5755	7444	51.9125	54.7304	58.854	47.8816	45.372	41.2196
chr6	112619850	112696686	5796	ENSMUSG00000030254	Rad18	protein_coding	0.338631	0.00117056	0.0757633	1414	1708	1416	703	924	1392	11.432	10.8627	9.7729	8.83039	8.10282	8.5735
chr2	80837141	80838442	1302	ENSMUSG00000064193	Gm4735	processed_pseudogene	0.516713	0.00118307	0.0760055	567	685	943	326	402	533	20.3946	19.382	28.9555	18.218	15.6837	14.6051
chr12	81631369	81664941	2042	ENSMUSG00000042734	Ttc9	protein_coding	-0.358569	0.00119281	0.076068	599	783	669	519	700	973	13.7415	14.1301	13.1015	18.4981	17.418	17.0046
chr5	24586741	24594395	5371	ENSMUSG00000038181	Chpf2	protein_coding	0.46304	0.00120466	0.0762626	1178	1597	1993	717	958	1144	10.2775	10.9602	14.8434	9.71876	9.06561	7.60347
chr9	118506318	118582522	7535	ENSMUSG00000038708	Golga4	protein_coding	-0.36811	0.00122341	0.0768884	953	1184	1109	673	1172	1769	5.92692	5.79245	5.88782	6.50282	7.90595	8.38125
chr15	102525946	102625464	10988	ENSMUSG00000099083	Atf7	protein_coding	-0.356967	0.00126791	0.0774099	1290	1455	1419	893	1426	2298	5.50184	4.88153	5.1664	5.91726	6.59673	7.46645
chr19	16616763	16780822	9656	ENSMUSG00000046230	Vps13a	protein_coding	-0.382474	0.0012648	0.0774099	675	829	694	477	791	1193	3.27596	3.16493	2.87528	3.5967	4.16391	4.41083
chr2	172356190	172370535	2531	ENSMUSG00000027496	Aurka	protein_coding	0.30513	0.00129221	0.0774099	3218	3900	3739	1799	2348	3125	59.5661	56.7874	59.082	51.7363	47.1413	44.0665
chr3	142239586	142395696	6448	ENSMUSG00000028273	Pdlim5	protein_coding	-0.284403	0.00125439	0.0774099	3695	4630	4368	2686	4316	6158	26.8534	26.4691	27.099	30.3278	34.0217	34.0933
chr3	87971078	87980451	6416	ENSMUSG00000004891	Nes	protein_coding	-0.366325	0.0012805	0.0774099	717	866	812	512	875	1258	5.23677	4.97551	5.06276	5.80986	6.93176	6.99956
chr5	100033577	100039664	4818	ENSMUSG00000029328	Hnrnpdl	protein_coding	0.317584	0.00129418	0.0774099	4431	5543	4341	2296	2995	4293	43.0945	42.4072	36.041	34.6931	31.5942	31.8072
chr5	137061504	137072272	3024	ENSMUSG00000037411	Serpine1	protein_coding	-0.294788	0.00126088	0.0774099	18353	23089	23109	15464	22419	27617	284.353	281.405	305.646	372.241	376.754	325.967
chr11	5872180	5878292	1896	ENSMUSG00000020471	Pold2	protein_coding	0.471512	0.00131777	0.0782811	765	972	1225	420	632	702	18.9004	18.8908	25.8364	16.1217	16.9363	13.2127
chr8	95676980	95715119	4887	ENSMUSG00000036564	Ndrg4	protein_coding	-0.32776	0.00133429	0.0787231	1147	1516	1453	898	1501	1959	10.9979	11.4346	11.8932	13.3774	15.6105	14.3095
chr9	109833193	109842961	1014	ENSMUSG00000032478	Nme6	protein_coding	0.425785	0.00136479	0.0799784	580	657	667	300	389	480	26.7817	23.8644	26.292	21.522	19.4828	16.8849
chr13	55599896	55610443	2896	ENSMUSG00000021504	B4galt7	protein_coding	0.430351	0.00138475	0.0806037	584	757	811	343	421	545	9.44803	9.63382	11.2005	8.62131	7.38756	6.71692
chr17	46646229	46650139	1170	ENSMUSG00000002767	Mrpl2	protein_coding	0.377013	0.00141675	0.0813739	1103	1517	1554	673	850	1112	44.1464	47.7617	53.0955	41.8491	36.9003	33.9055
chr8	120578633	120589304	4097	ENSMUSG00000031821	Gins2	protein_coding	0.394514	0.00141258	0.0813739	1331	1841	1774	809	1034	1204	15.2224	16.5628	17.3199	14.3749	12.8267	10.49
chr5	145167213	145182041	3598	ENSMUSG00000029625	Cpsf4	protein_coding	0.428051	0.00143713	0.0818851	466	579	616	247	345	431	6.06849	5.93127	6.84798	4.99739	4.87309	4.2758
chr7	30653711	30664994	3455	ENSMUSG00000078762	Haus5	protein_coding	0.493821	0.00144453	0.0818851	441	481	616	200	331	383	5.98056	5.13124	7.13133	4.2139	4.8688	3.95683
chrX	155213132	155216449	2774	ENSMUSG00000025283	Sat1	protein_coding	0.348931	0.00145593	0.0819951	3451	4631	3307	1743	2222	3559	58.2853	61.5266	47.6798	45.7364	40.7051	45.7917
chr11	120346736	120346819	84	ENSMUSG00000093264	Gm23419	miRNA	-0.457078	0.00146891	0.0821924	304	409	321	279	331	590	167.622	177.401	151.095	239.008	197.96	247.831
chr6	88257334	88446539	2679	ENSMUSG00000033216	Eefsec	protein_coding	0.416315	0.00151212	0.0840683	418	500	494	199	284	409	7.31001	6.87839	7.37489	5.40687	5.38705	5.44892
chr12	24974932	25059697	7402	ENSMUSG00000036333	Kidins220	protein_coding	-0.304595	0.00152293	0.0841299	2310	2761	2571	1611	2599	3886	14.6245	13.7502	13.895	15.8458	17.847	18.7421
chr13	99421464	99516602	11852	ENSMUSG00000052727	Map1b	protein_coding	-0.352723	0.00154614	0.0844518	1477	1705	1586	987	1688	2601	5.84022	5.30331	5.35351	6.06341	7.23955	7.83491
chr19	4007497	4012806	2521	ENSMUSG00000037916	Ndufv1	protein_coding	0.335591	0.00154823	0.0844518	3389	4481	4503	2043	2655	3321	62.9801	65.506	71.4365	58.9863	53.5164	47.016
chr11	102905529	102925124	3572	ENSMUSG00000051378	Kif18b	protein_coding	0.389573	0.00156175	0.0846566	733	884	995	351	576	757	9.61497	9.12159	11.1418	7.15322	8.19515	7.56458
chr14	27428847	27483552	7574	ENSMUSG00000040651	Fam208a	protein_coding	-0.353544	0.00158436	0.0848221	829	1039	833	618	899	1428	5.12919	5.0569	4.39973	5.94064	6.03316	6.73082
chrX	74304998	74311862	4296	ENSMUSG00000015291	Gdi1	protein_coding	-0.288808	0.00157643	0.0848221	3221	3882	3659	2265	3709	5244	35.1319	33.3075	34.0691	38.3823	43.8792	43.5732
chr18	43475418	43477796	2379	ENSMUSG00000043424	Eif3j2	protein_coding	-0.467728	0.00163299	0.0849704	261	315	339	267	342	433	5.13973	4.87961	5.69884	8.16887	7.30494	6.49581
chr3	85971109	86130526	8888	ENSMUSG00000028082	Sh3d19	protein_coding	-0.345472	0.00161996	0.0849704	1329	1795	1634	1015	1555	2642	7.00727	7.44497	7.35466	8.31459	8.89293	10.6121
chr4	117159639	117182639	4363	ENSMUSG00000028678	Kif2c	protein_coding	0.283776	0.00162764	0.0849704	2723	3400	3298	1403	2029	3149	29.2442	28.724	30.2364	23.41	23.6355	25.7638
chr6	126923050	126939587	3969	ENSMUSG00000030346	Rad51ap1	protein_coding	0.357735	0.00164566	0.0849704	905	1263	962	477	641	920	10.684	11.7291	9.69501	8.74894	8.20796	8.27407
chr8	84841850	84846934	2880	ENSMUSG00000003814	Calr	protein_coding	-0.263466	0.00165107	0.0849704	35566	46662	37652	27331	38328	55110	578.587	597.133	522.888	690.78	676.302	682.982
chr9	121719169	121756843	17457	ENSMUSG00000032525	Nktr	protein_coding	-0.301608	0.00165571	0.0849704	1778	2067	1839	1355	1930	2582	4.77325	4.36513	4.21455	5.65161	5.61992	5.28061
chrX	7558602	7605381	5727	ENSMUSG00000103436	RP23-135F22.6	processed_transcript	0.401378	0.00164095	0.0849704	837	1120	1110	511	603	777	6.84856	7.20886	7.75324	6.49599	5.35158	4.84329
chr19	21778342	21858327	6667	ENSMUSG00000024754	Tmem2	protein_coding	-0.35832	0.00167213	0.0852154	679	755	788	506	814	1096	4.77255	4.17448	4.72818	5.52564	6.20578	5.86863
chr1	194618218	194816869	17174	ENSMUSG00000026640	Plxna2	protein_coding	-0.349455	0.00168014	0.0852154	920	1154	1003	645	1101	1619	2.51054	2.4772	2.33651	2.73458	3.2588	3.36568
chr1	60180599	60338328	28441	ENSMUSG00000073664	Nbeal1	protein_coding	-0.36391	0.00170166	0.0853293	673	855	738	490	781	1234	1.109	1.1083	1.03815	1.25448	1.39591	1.54909
chr7	19701313	19715438	4239	ENSMUSG00000002984	Tomm40	protein_coding	0.510992	0.00170206	0.0853293	1009	1510	1821	679	836	912	11.1533	13.1299	17.1833	11.6609	10.0232	7.67982
chr15	32244813	32696341	10809	ENSMUSG00000022231	Sema5a	protein_coding	-0.380236	0.00172097	0.0857814	1475	2016	1656	1061	1741	3032	6.39504	6.87569	6.12912	7.1469	8.1873	10.0144
chr3	137864487	137866922	1776	ENSMUSG00000037894	H2afz	protein_coding	0.330711	0.00175108	0.0867834	2243	3014	2813	1373	1601	2298	59.1587	62.5327	63.3353	56.2614	45.8006	46.1726
chr1	33908272	34307592	23154	ENSMUSG00000103888	AC123072.1	protein_coding	-0.337234	0.00181942	0.0896584	1548	1848	2083	1404	1828	2514	3.13331	2.94245	3.59922	4.4152	4.01328	3.87652
chr18	5591860	5775467	10112	ENSMUSG00000024238	Zeb1	protein_coding	-0.34084	0.00183274	0.0898042	1332	1570	1590	976	1462	2477	6.17307	5.72362	6.29043	7.02745	7.34911	8.74517
chr9	35421128	35507652	7715	ENSMUSG00000038119	Cdon	protein_coding	-0.438419	0.00187495	0.0913564	301	450	434	262	453	651	1.82832	2.15016	2.25041	2.4725	2.98451	3.01239
chr1	174833785	174921819	3745	ENSMUSG00000050069	Grem2	protein_coding	-0.442854	0.00192319	0.0926656	282	314	323	213	358	494	3.52824	3.09039	3.44983	4.14037	4.85828	4.70849
chr4	137593755	137658537	9686	ENSMUSG00000043411	Usp48	protein_coding	-0.297002	0.00191426	0.0926656	1043	1366	1264	839	1197	1768	5.04628	5.19892	5.22061	6.30667	6.28163	6.51651
chr13	100124852	100137690	2592	ENSMUSG00000021645	Smn1	protein_coding	0.341283	0.00196361	0.0940907	944	1193	1089	513	616	1010	17.0626	16.9625	16.8031	14.406	12.0766	13.9072
chr10	82859206	82897724	3417	ENSMUSG00000020250	Txnrd1	protein_coding	0.245583	0.00198818	0.0946949	11208	13685	13398	6029	8683	12541	153.685	147.613	156.831	128.44	129.141	131.003
chr19	24999529	25202432	7810	ENSMUSG00000052085	Dock8	protein_coding	-0.423807	0.00199806	0.0946949	330	377	391	246	419	595	1.98009	1.77945	2.00278	2.29328	2.72694	2.71977
chr11	30099395	30268175	17492	ENSMUSG00000020315	Sptbn1	protein_coding	-0.294669	0.00202416	0.0950619	8171	9758	9954	5766	9464	14177	21.8921	20.5659	22.7665	24.0015	27.5029	28.9362
chr1	33908225	34308661	38847	ENSMUSG00000026131	Dst	protein_coding	-0.324828	0.00202772	0.0950619	1779	2082	2325	1572	2027	2847	2.14627	1.97589	2.39452	2.94653	2.65248	2.61662
chr11	98795516	98807859	5433	ENSMUSG00000052915	Msl1	protein_coding	-0.321272	0.00205356	0.0954652	1389	1560	1488	947	1550	2259	11.9801	10.5842	10.9559	12.6899	14.5004	14.8429
chr5	3928054	4080209	15848	ENSMUSG00000040407	Akap9	protein_coding	-0.418816	0.00205834	0.0954652	647	667	579	431	660	1109	1.91328	1.55158	1.46164	1.98017	2.11695	2.49834
chr17	12942890	12960747	2544	ENSMUSG00000023832	Acat2	protein_coding	0.262543	0.00208448	0.0956543	3063	3787	3528	1673	2284	3302	56.4074	54.8604	55.4631	47.867	45.6222	46.3246
chr18	43320979	43438286	6265	ENSMUSG00000024501	Dpysl3	protein_coding	-0.30908	0.00207729	0.0956543	2557	3176	3207	1846	3090	4570	19.1257	18.6871	20.4773	21.4521	25.0689	26.0404
chr15	85859707	85876572	2721	ENSMUSG00000022385	Gtse1	protein_coding	0.380755	0.00209578	0.0956668	1577	2038	2465	922	1276	1668	27.1532	27.6037	36.232	24.6644	23.8303	21.8791
chr12	84996321	85070515	9914	ENSMUSG00000021244	Ylpm1	protein_coding	-0.3341	0.00211735	0.0961453	1004	1301	1205	750	1156	1899	4.74589	4.83767	4.86248	5.50803	5.92697	6.8384
chr11	80383279	80405733	6658	ENSMUSG00000017421	Zfp207	protein_coding	0.265664	0.00218697	0.0987894	8363	10673	9041	4657	6016	8817	58.8613	59.092	54.3214	50.9243	45.9268	47.2753
chr2	110655201	110950923	7218	ENSMUSG00000074968	Ano3	protein_coding	-0.371385	0.00220398	0.0990419	858	983	869	573	945	1524	5.57041	5.02028	4.81622	5.7797	6.65461	7.53755
chr1	192844488	192855756	3850	ENSMUSG00000016262	Sertad4	protein_coding	-0.379843	0.00223454	0.0998978	754	881	945	536	932	1439	9.17645	8.43439	9.81797	10.1349	12.303	13.3416
chr4	118432901	118437352	1868	ENSMUSG00000006398	Cdc20	protein_coding	0.287421	0.0022743	0.101018	5064	6143	6437	2884	3922	5191	126.988	121.178	137.796	112.361	106.676	99.1662
chr6	54577604	54597344	4185	ENSMUSG00000038074	Fkbp14	protein_coding	-0.339017	0.00228289	0.101018	1805	2221	1635	1319	1877	2892	20.2095	19.5614	15.6272	22.9442	22.7946	24.6673
chr5	65391497	65410693	4570	ENSMUSG00000029199	Lias	protein_coding	0.313501	0.00231288	0.101311	1265	1577	1299	643	891	1261	12.9705	12.7196	11.37	10.243	9.9091	9.84977
chr7	122159437	122169875	2203	ENSMUSG00000030867	Plk1	protein_coding	0.351939	0.00230414	0.101311	1511	1889	2231	818	1218	1669	32.1314	31.5989	40.4997	27.0252	28.0933	27.0375
chr17	24223232	24251409	3099	ENSMUSG00000072082	Ccnf	protein_coding	0.277257	0.00235606	0.102004	2286	2989	2935	1305	1808	2550	34.5614	35.548	37.88	30.6533	29.6486	29.3698
chr18	67289253	67319146	1661	ENSMUSG00000024525	Impa2	protein_coding	0.430529	0.00236213	0.102004	367	480	437	201	253	332	10.3493	10.6478	10.52	8.80629	7.7385	7.13229
chr7	45421852	45438096	2573	ENSMUSG00000003868	Ruvbl2	protein_coding	0.45016	0.00236398	0.102004	1196	1558	1921	754	934	1069	21.7771	22.3157	29.8595	21.33	18.4462	14.8283
chr1	132959484	133030561	14798	ENSMUSG00000054387	Mdm4	protein_coding	-0.311993	0.00238436	0.102374	1383	1577	1358	997	1408	2154	4.37992	3.92872	3.67139	4.90558	4.83657	5.19679
chr11	5520659	5525893	3248	ENSMUSG00000020484	Xbp1	protein_coding	-0.272808	0.00245527	0.103876	2690	3274	2871	1906	2890	4294	38.8043	37.1518	35.3547	42.717	45.2184	47.1883
chr3	67892232	68626466	2369	ENSMUSG00000102422	SCHIP1	protein_coding	-0.439062	0.00245201	0.103876	364	404	337	309	420	511	7.1983	6.2847	5.68912	9.49375	9.00883	7.6983
chr6	134446476	134566965	9822	ENSMUSG00000030201	Lrp6	protein_coding	-0.337943	0.00243178	0.103876	1443	1688	1648	1000	1592	2650	6.88492	6.33548	6.71238	7.41282	8.23885	9.63216
chr19	40295049	40402267	3075	ENSMUSG00000025006	Sorbs1	protein_coding	-0.324931	0.00253984	0.106743	813	1092	1072	649	1062	1439	12.3874	13.0884	13.9435	15.3634	17.5512	16.7031
chrX	48025146	48034853	3149	ENSMUSG00000037010	Apln	protein_coding	-0.352616	0.00254765	0.106743	699	808	706	480	793	1147	10.4002	9.45697	8.96722	11.0958	12.7976	13.0009
chr10	59323296	59373304	4114	ENSMUSG00000019916	P4ha1	protein_coding	-0.263616	0.0025764	0.107428	10067	12384	11098	6965	11060	16440	114.659	110.954	107.904	123.248	136.632	142.644
chr10	10545011	10558233	2108	ENSMUSG00000019832	Rab32	protein_coding	0.309667	0.00259173	0.10755	1776	2229	1912	971	1160	1870	39.4678	38.9659	36.2723	33.5251	27.9608	31.6583
chr17	33940660	33949695	2442	ENSMUSG00000024312	Wdr46	protein_coding	0.402738	0.00261603	0.108042	902	1272	1408	566	740	903	17.3045	19.1962	23.0591	16.8702	15.3984	13.1973
chr10	86690209	86705509	4032	ENSMUSG00000020048	Hsp90b1	protein_coding	-0.314079	0.00269357	0.109165	50470	64485	49714	34118	55529	87060	586.519	589.497	493.19	616.003	699.937	770.748
chr16	23107444	23114136	5338	ENSMUSG00000022884	Eif4a2	protein_coding	-0.301479	0.00268833	0.109165	5324	6771	5042	4077	5508	8166	46.7364	46.7567	37.7839	55.6043	52.4447	54.6099
chr16	31663443	31873356	8963	ENSMUSG00000022770	Dlg1	protein_coding	-0.290108	0.00267875	0.109165	2972	3850	3104	2095	3351	4907	15.539	15.8347	13.8543	17.0181	19.0038	19.545
chr16	38598340	38713274	11141	ENSMUSG00000022799	Arhgap31	protein_coding	-0.313224	0.00266806	0.109165	1709	1998	2108	1231	1958	3023	7.18879	6.61125	7.56957	8.04494	8.93341	9.68717
chr11	5069689	5099266	5907	ENSMUSG00000009079	Ewsr1	protein_coding	0.303998	0.00272493	0.109922	3045	3772	4050	1726	2465	3104	24.1559	23.5387	27.427	21.273	21.2102	18.7587
chr3	5218526	5415857	15737	ENSMUSG00000025255	Zfhx4	protein_coding	-0.364193	0.00277724	0.111514	990	1191	1225	696	1180	1938	2.94824	2.79006	3.11423	3.22023	3.81154	4.39669
chr1	180942344	180975112	4492	ENSMUSG00000026519	Tmem63a	protein_coding	-0.33199	0.00279751	0.11181	725	968	987	614	964	1247	7.56273	7.9431	8.7891	9.95084	10.9071	9.90951
chr19	47854970	47864790	1968	ENSMUSG00000025068	Gsto1	protein_coding	0.262149	0.00286077	0.113814	6820	8983	7264	3739	5122	7194	162.336	168.2	147.602	138.273	132.24	130.451
chr7	141392199	141402968	1998	ENSMUSG00000025503	Taldo1	protein_coding	0.382571	0.00287807	0.11398	2878	3849	4347	1850	2265	2754	67.4768	70.9882	87.0042	67.3886	57.6001	49.1896
chr12	51875873	51971321	7761	ENSMUSG00000035181	Heatr5a	protein_coding	-0.314597	0.00295466	0.114479	2212	2680	2875	1612	2670	4023	13.3564	12.7295	14.8193	15.1223	17.4866	18.5054
chr15	91673175	91816120	11834	ENSMUSG00000036273	Lrrk2	protein_coding	-0.36149	0.00292601	0.114479	998	1179	1080	656	1156	1830	3.9522	3.6728	3.65106	4.03611	4.96543	5.52084
chr5	135406523	135545122	7850	ENSMUSG00000039959	Hip1	protein_coding	-0.33644	0.00295669	0.114479	1099	1357	1498	862	1473	1884	6.56069	6.37245	7.63397	7.99484	9.53774	8.56797
chr8	94172618	94173567	556	ENSMUSG00000031762	Mt2	protein_coding	0.907131	0.00291595	0.114479	1005	1491	1990	545	652	693	84.5644	98.6901	142.943	71.2474	59.5059	44.4222
chr9	77754535	77794485	3423	ENSMUSG00000032350	Gclc	protein_coding	0.311627	0.00293735	0.114479	2559	2807	2509	1125	1677	2655	35.0278	30.2246	29.3177	23.9247	24.8981	27.6855
chr11	69656697	69662642	2420	ENSMUSG00000018761	Mpdu1	protein_coding	0.355389	0.00303355	0.115395	1097	1397	1504	639	875	1052	21.2368	21.2742	24.8552	19.2191	18.373	15.5147
chr18	78750380	79109391	9953	ENSMUSG00000024548	Setbp1	protein_coding	-0.421973	0.0030285	0.115395	406	575	504	297	559	867	1.91164	2.12972	2.0258	2.17263	2.85484	3.10988
chr9	106838312	106891979	3524	ENSMUSG00000032575	Manf	protein_coding	-0.282212	0.00302977	0.115395	2978	3927	3042	2313	3151	4703	39.5952	41.0727	34.5274	47.7798	45.4419	47.6363
chrX	75785654	75875182	4238	ENSMUSG00000016382	Pls3	protein_coding	-0.342186	0.00302659	0.115395	7170	9374	7896	4728	8664	13628	79.2743	81.5291	74.5259	81.216	103.902	114.786
chr6	88883475	88898780	3370	ENSMUSG00000002870	Mcm2	protein_coding	0.319491	0.00307897	0.116104	2430	3146	3485	1450	1956	2603	33.785	34.4074	41.3626	31.3211	29.497	27.57
chr9	6928503	7184446	16161	ENSMUSG00000047193	Dync2h1	protein_coding	-0.427992	0.00307682	0.116104	280	359	323	229	315	567	0.811969	0.818937	0.799597	1.03173	0.990793	1.25259
chr11	50199366	50210827	3356	ENSMUSG00000015837	Sqstm1	protein_coding	0.25961	0.00322459	0.119776	16715	22480	21727	9986	13916	18210	233.363	246.886	258.948	216.605	210.732	193.678
chr19	53892231	53929861	2556	ENSMUSG00000024975	Pdcd4	protein_coding	-0.340021	0.00321869	0.119776	725	1018	779	555	853	1308	13.2887	14.6781	12.1891	15.8048	16.9584	18.2641
chr3	68892499	69004570	12428	ENSMUSG00000027778	Ift80	protein_coding	-0.323956	0.00320153	0.119776	782	932	799	556	855	1271	2.94881	2.76459	2.57202	3.25736	3.49701	3.65116
chr8	123897123	123949265	5808	ENSMUSG00000039509	Nup133	protein_coding	0.273374	0.00323159	0.119776	2632	3156	2754	1284	1876	2856	21.2354	20.0303	18.9682	16.095	16.4172	17.5541
chr12	36091846	36156825	1860	ENSMUSG00000020547	Bzw2	protein_coding	0.251892	0.00325641	0.120182	3562	4600	3973	1950	2649	3972	89.7066	91.1303	85.4153	76.2985	72.3608	76.2053
chr11	50376990	50386528	5842	ENSMUSG00000007850	Hnrnph1	protein_coding	-0.250993	0.00328038	0.120554	6118	7711	6717	4328	6636	9861	49.0739	48.6549	45.9942	53.936	57.7348	60.257
chr17	21967501	21968242	742	ENSMUSG00000099397	Gm7809	processed_pseudogene	-0.27822	0.00334005	0.122012	1188	1499	1326	888	1335	1886	74.9384	74.3814	71.4033	87.0266	91.3398	90.6306
chr8	79028437	79193766	8944	ENSMUSG00000071064	Zfp827	protein_coding	-0.395769	0.00336226	0.122012	281	380	343	236	348	536	1.47232	1.56623	1.53418	1.92114	1.97773	2.13947
chr9	74953053	75032468	4521	ENSMUSG00000034858	Fam214a	protein_coding	-0.41128	0.00335309	0.122012	313	454	444	266	429	683	3.24407	3.70149	3.9284	4.2833	4.82274	5.39277
chrX	85701937	85776819	7743	ENSMUSG00000025059	Gyk	protein_coding	0.334861	0.00340796	0.123155	981	1181	936	470	654	945	5.93718	5.62258	4.83586	4.41937	4.29319	4.35701
chr13	95325237	95337841	1894	ENSMUSG00000041995	Zbed3	protein_coding	0.376608	0.00350861	0.126266	446	606	602	242	325	505	11.0307	11.79	12.7102	9.29895	8.7185	9.5149
chr13	74406396	74407317	922	ENSMUSG00000062382	Gm10116	protein_coding	0.417057	0.00357394	0.127036	1249	1616	1721	785	936	1025	63.4216	64.5492	74.6007	61.9292	51.5515	39.6501
chr15	99074973	99083407	2264	ENSMUSG00000032783	Troap	protein_coding	0.392896	0.00357219	0.127036	754	992	1148	429	643	744	15.602	16.1471	20.2786	13.7917	14.4315	11.7281
chr17	24155833	24163766	2728	ENSMUSG00000036820	Amdhd2	protein_coding	0.480421	0.00356791	0.127036	611	873	987	378	532	507	10.4934	11.794	14.4703	10.0859	9.91005	6.63325
chr8	75109528	75128439	3422	ENSMUSG00000005410	Mcm5	protein_coding	0.294517	0.00361257	0.127885	5238	6425	6810	3126	3985	5298	71.7192	69.2018	79.5983	66.4982	59.1819	55.2621
chr13	119690462	119708086	3233	ENSMUSG00000093930	Hmgcs1	protein_coding	-0.249762	0.00364015	0.128337	5133	6747	5628	3812	5467	8363	74.3889	76.9169	69.627	85.8303	85.9363	92.3303
chr9	114585878	114640200	2979	ENSMUSG00000056167	Cnot10	protein_coding	0.287522	0.00371873	0.130577	1166	1503	1399	629	929	1229	18.3383	18.5949	18.783	15.3696	15.8477	14.7251
chr10	98915152	99026143	7130	ENSMUSG00000019943	Atp2b1	protein_coding	-0.32891	0.00375327	0.130731	2362	3112	2742	1663	2671	4649	15.5241	16.0894	15.3844	16.9812	19.0411	23.2772
chr19	42123273	42129059	1236	ENSMUSG00000018821	Avpi1	protein_coding	0.372242	0.00374309	0.130731	825	1213	1251	525	686	867	31.258	36.1528	40.4624	30.9042	28.1917	25.0249
chr19	3767421	3818303	14116	ENSMUSG00000045098	Suv420h1	protein_coding	-0.300601	0.00378508	0.131047	718	912	857	568	847	1159	2.38374	2.38179	2.42886	2.92977	3.05006	2.93132
chr1	159232320	159347640	17516	ENSMUSG00000040782	Rfwd2	protein_coding	-0.356259	0.00382217	0.131047	609	767	691	447	670	1169	1.62942	1.61431	1.57827	1.85813	1.94439	2.38274
chr1	75214228	75219865	3701	ENSMUSG00000026202	Tuba4a	protein_coding	0.283848	0.00384058	0.131047	2092	2570	2578	1137	1702	2110	26.4851	25.5946	27.8619	22.3641	23.3717	20.3502
chr6	119923969	120038672	15780	ENSMUSG00000045962	Wnk1	protein_coding	-0.326811	0.00383408	0.131047	6089	6961	6610	3854	6866	10841	18.0837	16.2625	16.7583	17.783	22.1175	24.5277
chr7	28169748	28179269	1159	ENSMUSG00000046865	Fbl	protein_coding	0.357427	0.00381976	0.131047	661	946	993	386	539	770	26.7067	30.0666	34.2495	24.2302	23.621	23.7004
chr9	38718268	38743337	4899	ENSMUSG00000023186	Vwa5a	protein_coding	-0.285985	0.003853	0.131047	1824	2342	1917	1287	2018	3026	17.4464	17.6215	15.6527	19.1254	20.9359	22.0493
chr16	95702075	95721051	4710	ENSMUSG00000022895	Ets2	protein_coding	-0.331668	0.00388911	0.131759	637	876	898	535	839	1189	6.33728	6.85555	7.62653	8.26929	9.0535	9.01137
chr11	115497353	115514387	2149	ENSMUSG00000020737	Hn1	protein_coding	0.286294	0.00394242	0.13253	4024	5432	5425	2503	3199	4348	87.7195	93.1478	100.954	84.7715	75.6386	72.206
chr17	27839974	27851968	6217	ENSMUSG00000024217	Snrpc	protein_coding	0.296079	0.00394149	0.13253	1133	1482	1442	650	896	1201	8.53996	8.78717	9.27851	7.61185	7.32529	6.89627
chr11	23487882	23498030	4532	ENSMUSG00000020288	Ahsa2	protein_coding	-0.334111	0.00407009	0.135249	864	1033	893	596	919	1522	8.93315	8.40168	7.88187	9.57389	10.3062	11.9881
chr14	64122623	64455903	1862	ENSMUSG00000054733	Msra	protein_coding	0.330406	0.00405725	0.135249	638	828	722	343	464	645	16.0504	16.3858	15.5056	13.4063	12.6611	12.3614
chr15	99242818	99251961	1915	ENSMUSG00000037570	Mcrs1	protein_coding	0.45473	0.00404927	0.135249	705	918	1155	385	641	632	17.2453	17.6644	24.1185	14.6316	17.0071	11.7772
chr10	81366222	81378516	4488	ENSMUSG00000020235	Fzr1	protein_coding	0.441106	0.00417097	0.137104	1259	1806	2264	826	1113	1226	13.1448	14.8327	20.1786	13.3986	12.6041	9.75131
chr11	98152154	98193293	8753	ENSMUSG00000018160	Med1	protein_coding	-0.311527	0.00415954	0.137104	878	994	905	628	899	1416	4.70072	4.18631	4.13624	5.22373	5.2206	5.77536
chr2	152780668	152831728	4586	ENSMUSG00000007659	Bcl2l1	protein_coding	0.327342	0.00417335	0.137104	1236	1541	1783	682	984	1387	12.6289	12.3858	15.552	10.8264	10.9052	10.7962
chr1	170141938	170174957	4011	ENSMUSG00000026670	Uap1	protein_coding	-0.267626	0.00419756	0.137379	1777	2284	2009	1301	1926	3000	20.7588	20.9887	20.0347	23.6126	24.4041	26.6982
chr2	157737401	157891614	2705	ENSMUSG00000027649	Ctnnbl1	protein_coding	0.346459	0.00425013	0.138577	1032	1345	1453	617	835	1021	17.8743	18.3251	21.4833	16.6029	15.6865	13.4716
chr10	24637914	24712159	10257	ENSMUSG00000037370	Enpp1	protein_coding	-0.34671	0.00455032	0.138578	1202	1498	1408	799	1447	2309	5.49185	5.38394	5.49166	5.67168	7.1709	8.0368
chr12	80634022	80644341	1350	ENSMUSG00000021131	Erh	protein_coding	0.303061	0.00444543	0.138578	1820	2178	1823	979	1231	1704	63.1383	59.4366	53.9877	52.7661	46.3202	45.0336
chr15	11839896	11905674	6927	ENSMUSG00000022206	Npr3	protein_coding	-0.362494	0.00435603	0.138578	1091	1436	1201	728	1306	2150	7.38063	7.64184	6.93583	7.65158	9.58303	11.0803
chr15	79141351	79151774	543	ENSMUSG00000033020	Polr2f	protein_coding	0.455762	0.00450976	0.138578	1137	1563	1815	779	867	960	97.9576	105.928	133.488	104.272	81.0192	63.0078
chr17	23790662	23824741	10982	ENSMUSG00000039218	Srrm2	protein_coding	-0.255014	0.00434214	0.138578	7932	8744	9123	5644	8537	11928	33.8484	29.3522	33.2338	37.4191	39.5141	38.7765
chr1	132298626	132307357	4269	ENSMUSG00000042115	Klhdc8a	protein_coding	-0.345263	0.00453407	0.138578	458	669	657	416	621	861	5.02706	5.7763	6.15603	7.09403	7.39318	7.19942
chr1	60069785	60098645	11955	ENSMUSG00000026019	Wdr12	protein_coding	0.315441	0.00434134	0.138578	2131	2694	2056	974	1428	2341	8.35361	8.30736	6.88019	5.93199	6.07169	6.99097
chr1	82233101	82291416	9144	ENSMUSG00000055980	Irs1	protein_coding	-0.274778	0.00438079	0.138578	2243	2588	2373	1520	2380	3567	11.4954	10.4335	10.3819	12.1028	13.23	13.9265
chr2	102300119	102407828	5645	ENSMUSG00000027189	Trim44	protein_coding	-0.35303	0.00450981	0.138578	933	1132	962	601	1087	1671	7.74493	7.39191	6.81707	7.75106	9.78715	10.5671
chr2	118754158	118762661	4779	ENSMUSG00000045838	A430105I19Rik	protein_coding	-0.319141	0.00445052	0.138578	594	765	788	506	701	1048	5.82419	5.90045	6.59571	7.70815	7.45517	7.82808
chr3	126363827	126440374	3715	ENSMUSG00000046561	Arsj	protein_coding	-0.288639	0.00446538	0.138578	857	1189	1106	726	1037	1459	10.8089	11.7966	11.9081	14.2262	14.1863	14.0185
chr3	19957054	20009145	9566	ENSMUSG00000003617	Cp	protein_coding	-0.344347	0.00455376	0.138578	625	782	620	453	666	1085	3.06183	3.01358	2.59286	3.44786	3.53888	4.04926
chr3	68064802	68626481	5102	ENSMUSG00000027777	Schip1	protein_coding	-0.409255	0.00433125	0.138578	377	413	359	316	429	517	3.46252	2.98384	2.8147	4.50909	4.27365	3.61732
chr4	139347435	139352576	2611	ENSMUSG00000028741	Mrto4	protein_coding	0.305012	0.00441643	0.138578	1604	2001	1715	912	1076	1578	28.7811	28.2439	26.2697	25.4243	20.9414	21.5703
[truncated: 12,294 more rows]
