# Supplementary material for: Dynamic strain and β-catenin mediated suppression of interferon responsive genes in quiescent mesenchymal stromal/stem cells
Source: Biochem Biophys Rep. 2024 Oct 23;40:101847. doi: 10.1016/j.bbrep.2024.101847 (PMC11541450; doi:10.1016/j.bbrep.2024.101847)
Supplement: Multimedia component 3 — Table of expression values for differentially expressed (DE) genes in response to dynamic strain at day 2 as identified by DESeq2 (Sheet #1). DE genes conformed to two distinct criteria (i.e., adjusted p < 0.05 and |log2FC|>1 (see Sheet#2) or adjusted p < 0.05 and |log2FC|>2 (see Sheet #3). [file mmc3.xlsx]

## Sheet: CTL_2.vs.Dyn_2
										Raw counts						FPKM
Chr	Start	Stop	Length	GeneID	GeneName	GeneType	log2FoldChange	pvalue	padj	Dyn_2.1_count	Dyn_2.2_count	Dyn_2.3_count	CTL_2.1_count	CTL_2.2_count	CTL_2.3_count	Dyn_2.1_fpkm	Dyn_2.2_fpkm	Dyn_2.3_fpkm	CTL_2.1_fpkm	CTL_2.2_fpkm	CTL_2.3_fpkm
chr12	85815448	85824550	4235	ENSMUSG00000021252	0610007P14Rik	protein_coding	-0.0263048	0.772748	0.855976	2561	2648	2305	3797	3329	2701	30.9412	32.3698	29.627	33.813	32.1348	30.31
chr11	51685386	51688874	998	ENSMUSG00000007777	0610009B22Rik	protein_coding	0.162122	0.300145	0.446199	505	504	429	570	674	406	25.8707	26.1242	23.381	21.5233	27.5875	19.3187
chr11	120348678	120351190	619	ENSMUSG00000043644	0610009L18Rik	protein_coding	0.422228	0.3218	0.467736	42	45	40	45	58	20	3.46689	3.75836	3.51269	2.73792	3.82519	1.5334
chr18	38250249	38262629	2404	ENSMUSG00000024442	0610009O20Rik	protein_coding	-0.359431	0.0102136	0.0346781	330	367	379	652	561	552	7.02234	7.90184	8.58017	10.2266	9.53817	10.9104
chr11	23564961	23633639	5226	ENSMUSG00000042208	0610010F05Rik	protein_coding	0.442498	0.00168393	0.00838141	681	902	762	852	649	707	6.66772	8.93576	7.93733	6.14874	5.07703	6.42961
chr11	70235206	70237914	1896	ENSMUSG00000020831	0610010K14Rik	protein_coding	-0.47535	0.000372539	0.00255157	516	413	524	913	822	837	13.9208	11.2735	15.0396	18.1553	17.7183	20.9737
chr17	25875464	25886007	1109	ENSMUSG00000025731	0610011F06Rik	protein_coding	-0.284948	0.0675423	0.147983	253	267	238	409	424	347	11.6649	12.4556	11.6742	13.8995	15.6192	14.8602
chr16	31948024	31948448	417	ENSMUSG00000096232	0610012G03Rik	pseudogene	-0.466494	0.0171555	0.0516291	191	215	166	392	393	235	23.3851	26.6342	21.6224	35.376	38.4444	26.7245
chr6	72347317	72353158	4632	ENSMUSG00000058706	0610030E20Rik	protein_coding	0.266259	0.054971	0.126524	481	602	540	678	551	504	5.31332	6.7284	6.34605	5.52035	4.86303	5.17113
chr4	107889813	107899384	5633	ENSMUSG00000028608	0610037L13Rik	protein_coding	0.227546	0.0222938	0.0631601	1238	1179	1095	1413	1353	1076	11.2457	10.8361	10.582	9.46073	9.8197	9.07848
chr8	77517056	77523898	3071	ENSMUSG00000097882	0610038B21Rik	antisense	-0.125156	0.770811	0.854575	35	51	31	43	40	76	0.583082	0.859659	0.54943	0.528015	0.532422	1.17601
chr5	143329247	143332704	683	ENSMUSG00000089889	0610040B10Rik	antisense	0.344334	0.368781	0.514876	42	64	37	48	44	51	3.14251	4.84508	2.94522	2.64719	2.63035	3.54431
chr6	38533502	38539449	689	ENSMUSG00000019689	1110001J03Rik	protein_coding	-0.0540668	0.832029	0.898391	133	121	161	255	198	109	9.86474	9.08058	12.7042	13.9409	11.7337	7.50922
chr12	3403878	3427011	4131	ENSMUSG00000071456	1110002L01Rik	protein_coding	0.351324	0.0058861	0.0226104	755	702	667	792	802	545	9.35125	8.7974	8.78896	7.23043	7.93654	6.2698
chr16	90925809	90934927	1360	ENSMUSG00000022972	1110004E09Rik	protein_coding	0.114669	0.394989	0.540543	467	429	440	632	526	428	17.5607	16.3221	17.6022	17.5169	15.8032	14.9487
chr7	116093301	116105210	1495	ENSMUSG00000030663	1110004F10Rik	protein_coding	0.306212	0.00454781	0.0184998	3112	3049	2534	3426	3323	2294	106.461	105.537	92.2246	86.3883	90.8272	72.8919
chr13	49202951	49216026	804	ENSMUSG00000037960	1110007C09Rik	protein_coding	-0.720753	2.27386e-05	0.000269891	298	214	252	645	584	393	18.9454	13.7656	17.0442	30.2248	29.6643	23.2067
chr2	156863128	156873563	2871	ENSMUSG00000027637	1110008F13Rik	protein_coding	0.43824	4.92588e-05	0.000502954	3192	3632	3006	3652	3330	2370	56.8802	65.4845	56.9871	47.9673	47.4108	39.2267
chr12	55299577	55382533	4452	ENSMUSG00000021023	1110008L16Rik	protein_coding	0.047447	0.76471	0.850437	280	305	260	378	332	333	3.21802	3.5467	3.17902	3.20213	3.04862	3.55475
chr2	32377097	32381938	2694	ENSMUSG00000039195	1110008P14Rik	protein_coding	-0.721021	9.77223e-05	0.000872651	226	182	173	463	476	293	4.29173	3.49695	3.4951	6.4807	7.22213	5.16805
chrX	70385877	70389417	1094	ENSMUSG00000045237	1110012L19Rik	protein_coding	0.307854	0.00328527	0.0142973	2700	2789	2324	3103	2928	2088	126.192	131.89	115.556	106.897	109.339	90.6429
chr6	13871526	14044373	1722	ENSMUSG00000097616	1110019D14Rik	lincRNA	0.194971	0.493782	0.632949	95	142	84	133	148	81	2.82177	4.26757	2.6544	2.91183	3.51232	2.23469
chr17	84954967	84957710	853	ENSMUSG00000097047	1110020A21Rik	lincRNA	0.210532	0.663292	0.775193	31	39	24	22	32	47	1.85775	2.36474	1.53012	0.971772	1.53218	2.61612
chr9	50762828	50775520	5293	ENSMUSG00000037971	1110032A03Rik	protein_coding	0.184525	0.338006	0.484123	264	326	214	279	335	285	2.55213	3.18868	2.20091	1.98801	2.58749	2.55905
chr2	132686931	132751055	2117	ENSMUSG00000044991	1110034G24Rik	protein_coding	0.320387	0.227276	0.365666	243	202	147	309	199	111	5.87169	4.93859	3.77888	5.50341	3.84188	2.49123
chr4	11485958	11550684	7138	ENSMUSG00000040720	1110037F02Rik	protein_coding	0.162669	0.056836	0.12981	2618	2790	2615	3474	2962	2742	18.7679	20.2369	19.9437	18.3566	16.9654	18.2578
chr17	34950238	34952471	1811	ENSMUSG00000092203	1110038B12Rik	processed_transcript	-0.204539	0.0414035	0.101634	2782	2633	2474	4596	4158	2956	78.5746	75.2437	74.3384	95.68	93.8304	77.5468
chr15	76948539	76950729	1010	ENSMUSG00000063236	1110038F14Rik	protein_coding	-0.566504	7.12392e-06	0.000105057	538	468	477	1043	1037	739	27.2342	23.9702	25.6885	38.9164	41.9416	34.7465
chr13	33935567	33960181	3487	ENSMUSG00000085457	1110046J04Rik	antisense	0.45389	0.164561	0.289762	842	953	625	949	921	429	12.3543	14.148	9.75608	10.2633	10.7969	5.84653
chr2	91275068	91444704	5202	ENSMUSG00000040591	1110051M20Rik	protein_coding	-0.0304061	0.771261	0.854924	1023	1181	1062	1534	1467	1267	10.0625	11.7537	11.1133	11.1217	11.529	11.5755
chr16	24391612	24393588	1603	ENSMUSG00000097867	1110054M08Rik	lincRNA	-0.344438	0.139055	0.257077	170	102	120	239	180	213	5.4241	3.29286	4.07332	5.62073	4.58865	6.31238
chr12	8208107	8285758	2748	ENSMUSG00000037669	1110057K04Rik	protein_coding	0.16817	0.0535224	0.124134	2321	2267	2170	2671	2557	2433	43.2099	42.7026	42.9791	36.6521	38.0341	42.0712
chr1	23995939	24005656	874	ENSMUSG00000026154	1110058L19Rik	protein_coding	0.276543	0.0415287	0.10187	718	874	711	939	893	618	41.9952	51.7227	44.2419	40.4815	41.7312	33.5736
chr19	21581202	21652976	3067	ENSMUSG00000035171	1110059E24Rik	protein_coding	0.519317	3.75558e-06	6.1128e-05	1812	2227	1789	1882	1897	1438	30.2264	37.5874	31.7488	23.14	25.283	22.2803
chr9	122945089	122951000	3361	ENSMUSG00000032551	1110059G10Rik	protein_coding	0.309016	0.0474742	0.113014	668	610	493	774	640	432	10.1686	9.39528	7.98401	8.68446	7.78394	6.10806
chr4	124849080	124851196	2069	ENSMUSG00000078570	1110065P20Rik	protein_coding	-0.357662	0.00633479	0.0239381	444	456	454	724	816	672	10.9773	11.407	11.9415	13.1937	16.119	15.4318
chr6	134929092	134951718	708	ENSMUSG00000098318	1190002F15Rik	lincRNA	-0.31788	0.0604985	0.136116	348	252	270	507	533	351	25.1198	18.4048	20.7343	26.975	30.7396	23.5331
chr9	94517864	94538081	3950	ENSMUSG00000045414	1190002N15Rik	protein_coding	0.101435	0.54376	0.676636	324	472	378	471	469	455	4.19683	6.18603	5.20903	4.4969	4.85381	5.47422
chr8	120608602	120647632	1083	ENSMUSG00000043687	1190005I06Rik	protein_coding	-1.68328	4.85858e-05	0.000498082	24	19	14	108	76	53	1.13309	0.907615	0.703187	3.75832	2.86683	2.32415
chr10	82619851	82623228	1197	ENSMUSG00000063320	1190007I07Rik	protein_coding	0.0564658	0.820024	0.889652	115	96	103	119	127	136	4.91274	4.14946	4.68115	3.74705	4.33475	5.39634
chr11	73047783	73080217	8140	ENSMUSG00000020783	1200014J11Rik	protein_coding	0.198696	0.102235	0.204085	705	702	752	980	751	687	4.43194	4.46516	5.02935	4.54096	3.77207	4.01141
chr16	21794347	21809037	3955	ENSMUSG00000097290	1300002E11Rik	lincRNA	0.014378	0.950839	0.972146	158	107	110	168	174	132	2.04401	1.40057	1.51394	1.60196	1.7985	1.58612
chr4	155732545	155734727	2183	ENSMUSG00000096221	1500002C15Rik	protein_coding	0.597992	0.124403	0.236314	46	111	56	46	77	56	1.07792	2.63177	1.39607	0.79452	1.44163	1.21886
chr5	114808196	114813976	1746	ENSMUSG00000072694	1500011B03Rik	protein_coding	-0.119211	0.630533	0.748759	125	108	155	218	133	187	3.66185	3.20117	4.83071	4.7072	3.11298	5.08822
chr2	127791388	127792488	800	ENSMUSG00000051319	1500011K16Rik	protein_coding	-0.844807	3.71592e-05	0.00040191	124	108	106	264	297	215	7.92268	6.98182	7.20519	12.4329	15.1615	12.7592
chr2	167062934	167065862	2929	ENSMUSG00000074578	1500012F01Rik	protein_coding	0.263586	0.0107731	0.0361722	3073	3355	2658	3765	3384	2583	53.6757	59.2928	49.3923	48.4726	47.2259	41.9058
chr18	61726390	61735917	2296	ENSMUSG00000098702	1500015A07Rik	antisense	1.1362	0.00647381	0.0243206	45	42	57	22	32	29	1.00262	0.946816	1.35109	0.361294	0.569648	0.600143
chr17	24215054	24220851	2551	ENSMUSG00000024118	1600002H07Rik	protein_coding	-0.321026	0.135133	0.251693	246	149	148	343	251	270	4.9333	3.02331	3.15757	5.07006	4.02171	5.02922
chr10	80172944	80175146	678	ENSMUSG00000035595	1600002K03Rik	protein_coding	-0.617872	0.000274907	0.00201303	259	211	177	479	405	383	19.5215	16.0913	14.193	26.6112	24.3895	26.8131
chr17	14943184	14959570	3294	ENSMUSG00000050088	1600012H06Rik	protein_coding	0.124869	0.156089	0.279033	1880	1761	1637	2280	2053	1852	29.2002	27.6746	27.0499	26.1023	25.4771	26.718
chr7	38183217	38197568	3931	ENSMUSG00000054676	1600014C10Rik	protein_coding	-0.111131	0.36191	0.508691	840	719	732	1298	1066	822	10.9332	9.46875	10.1361	12.4526	11.0856	9.93747
chr6	86526271	86564442	2092	ENSMUSG00000097048	1600020E01Rik	lincRNA	0.381987	0.0441507	0.10666	235	211	198	239	237	159	5.74621	5.22024	5.15072	4.30753	4.63016	3.61115
chr6	83156404	83162975	2050	ENSMUSG00000030030	1700003E16Rik	protein_coding	-1.06396	0.0512805	0.12014	24	9	14	68	35	25	0.598864	0.227224	0.37165	1.25067	0.697782	0.579418
chr2	154547085	154550003	976	ENSMUSG00000038523	1700003F12Rik	protein_coding	-0.402655	0.196038	0.32821	56	73	43	108	108	76	2.93343	3.86906	2.39633	4.16993	4.52008	3.69774
chr2	28462001	28466332	965	ENSMUSG00000026831	1700007K13Rik	protein_coding	-0.643419	0.207856	0.342617	12	21	21	38	46	25	0.635751	1.12569	1.18363	1.4839	1.94714	1.23021
chr16	33379855	33380727	737	ENSMUSG00000097318	1700007L15Rik	lincRNA	-0.179207	0.734253	0.828789	13	40	20	36	48	23	0.901509	2.8066	1.47552	1.84012	2.65951	1.48146
chr1	171113918	171126967	1774	ENSMUSG00000026649	1700009P17Rik	protein_coding	-0.37609	0.31798	0.463604	37	48	63	54	88	99	1.06681	1.4003	1.93248	1.14761	2.02722	2.65127
chr9	57252322	57262599	4934	ENSMUSG00000032300	1700017B05Rik	protein_coding	-0.676258	4.97434e-05	0.000506247	270	200	252	590	433	453	2.80001	2.09855	2.78026	4.50987	3.58772	4.36344
chr6	85899051	85904884	3223	ENSMUSG00000068299	1700019G17Rik	protein_coding	-0.0035661	0.994358	0.996917	40	22	20	29	25	48	0.634962	0.35335	0.337759	0.339314	0.317075	0.707724
chr2	119594297	119607502	8306	ENSMUSG00000085438	1700020I14Rik	lincRNA	0.139809	0.131093	0.245998	2626	2896	2415	3514	3035	2683	16.1783	18.0523	15.8287	15.9572	14.9394	15.353
chr10	43525121	43540994	1339	ENSMUSG00000019797	1700021F05Rik	protein_coding	0.0230687	0.844172	0.906291	669	650	611	935	846	658	25.5508	25.1181	24.8261	26.3212	25.8156	23.342
chr16	32821703	32877766	7478	ENSMUSG00000035629	1700021K19Rik	protein_coding	-0.0822166	0.570098	0.699131	469	364	420	695	531	477	3.20931	2.5202	3.05758	3.50542	2.90314	3.03174
chr4	104913456	105016863	3136	ENSMUSG00000078612	1700024P16Rik	protein_coding	0.306294	0.0762252	0.16258	349	295	302	433	302	252	5.69369	4.86951	5.24161	5.20682	3.93649	3.8186
chr1	151852403	152090125	11788	ENSMUSG00000032666	1700025G04Rik	protein_coding	0.0858247	0.490238	0.629413	570	629	529	777	720	590	2.47446	2.76281	2.44315	2.48624	2.49731	2.37899
chr8	45953606	45975252	2740	ENSMUSG00000071103	1700029J07Rik	protein_coding	0.804198	0.0270375	0.073315	57	51	65	50	50	28	1.06426	0.963471	1.29115	0.688114	0.745896	0.485586
chr8	72443880	72461001	2970	ENSMUSG00000052794	1700030K09Rik	protein_coding	-0.158676	0.405104	0.549885	331	210	256	465	408	273	5.70175	3.66011	4.69147	5.90405	5.61532	4.36795
chr18	52646209	52663733	490	ENSMUSG00000024532	1700034E13Rik	protein_coding	0.985047	0.0213429	0.0611231	64	54	42	42	48	15	6.67085	5.69495	4.65736	3.22676	3.99739	1.4522
chr16	3895179	3908689	3227	ENSMUSG00000005983	1700037C18Rik	protein_coding	-0.75633	0.0245199	0.0680708	46	41	39	127	87	62	0.729302	0.6577	0.657814	1.48412	1.10205	0.91301
chr2	131146324	131160081	2286	ENSMUSG00000027327	1700037H04Rik	protein_coding	-0.489263	0.000129367	0.00110308	530	413	498	982	833	772	11.8602	9.35107	11.8559	16.1974	14.8935	16.0461
chr9	121938135	121947014	1642	ENSMUSG00000043773	1700048O20Rik	protein_coding	0.709874	0.000856871	0.00494587	188	231	159	162	148	141	5.85603	7.28034	5.26904	3.71943	3.68334	4.07943
chr7	27907392	27929460	7518	ENSMUSG00000070709	1700049G17Rik	protein_coding	0.255691	0.254454	0.396059	157	266	229	276	261	170	1.06862	1.83189	1.65824	1.38468	1.41938	1.07475
chr11	105177726	105181433	3708	ENSMUSG00000099681	1700052K11Rik	antisense	0.0653387	0.874309	0.925722	39	84	56	130	44	51	0.538134	1.17273	0.822059	1.32217	0.48508	0.653628
chr10	4432467	4455141	8243	ENSMUSG00000061759	1700052N19Rik	protein_coding	0.183896	0.0725222	0.156334	1273	1115	1092	1532	1273	1121	7.90266	7.00349	7.21202	7.01003	6.31404	6.46376
chr1	57377620	57385423	3235	ENSMUSG00000038323	1700066M21Rik	protein_coding	0.627379	2.40201e-06	4.16505e-05	529	561	478	474	429	394	8.36624	8.97701	8.04251	5.52547	5.42083	5.78769
chr18	38238405	38250565	1931	ENSMUSG00000097080	1700086O06Rik	lincRNA	0.132319	0.640708	0.756807	77	80	74	111	96	65	2.0397	2.14418	2.08543	2.16728	2.0318	1.59928
chr15	79129349	79141253	5292	ENSMUSG00000033029	1700088E04Rik	protein_coding	-0.825975	0.0416915	0.102136	22	23	44	65	77	60	0.212718	0.225011	0.452609	0.463245	0.594848	0.538849
chr4	11966565	11994280	1260	ENSMUSG00000085614	1700123M08Rik	processed_transcript	0.536558	0.0888558	0.182791	71	101	81	101	80	46	2.88155	4.14747	3.49737	3.02138	2.59413	1.73404
chr14	54686171	54690742	1889	ENSMUSG00000040822	1700123O20Rik	protein_coding	0.20959	0.0453224	0.108849	1367	1582	1410	1695	1744	1387	37.016	43.3433	40.619	33.8304	37.7313	34.8845
chr19	8888853	8890881	1444	ENSMUSG00000071653	1810009A15Rik	protein_coding	-0.0753573	0.521602	0.657342	952	945	892	1327	1456	987	33.7172	33.8642	33.61	34.642	41.2013	32.4688
chr8	24437180	24438984	1805	ENSMUSG00000056313	1810011O10Rik	protein_coding	-0.264183	0.534216	0.668381	28	24	36	39	49	46	0.793457	0.688131	1.08532	0.814603	1.10942	1.21076
chr16	8830100	8858916	4066	ENSMUSG00000022507	1810013L24Rik	protein_coding	0.23952	0.0208719	0.0601503	1158	1274	1191	1407	1264	1245	14.5719	16.2208	15.9445	13.0503	12.7084	14.5517
chr10	86685601	86694806	1661	ENSMUSG00000097412	1810014B01Rik	lincRNA	-0.122649	0.768858	0.853231	40	65	23	67	46	64	1.23172	2.02516	0.753475	1.5207	1.13173	1.83049
chr15	89071196	89075852	896	ENSMUSG00000087331	1810021B22Rik	processed_transcript	-1.41591	0.000118974	0.00102884	21	36	22	103	84	83	1.19815	2.0782	1.33537	4.33156	3.82916	4.39849
chr3	14606284	14611285	1753	ENSMUSG00000078784	1810022K09Rik	protein_coding	0.544978	0.000129381	0.00110308	822	1176	912	1002	881	687	23.9842	34.718	28.3098	21.5495	20.5383	18.6185
chr2	127186355	127208280	3550	ENSMUSG00000044145	1810024B03Rik	protein_coding	-0.593235	0.0389249	0.0970222	69	74	46	139	132	95	0.994446	1.07909	0.705309	1.4766	1.51999	1.27172
chr7	73539801	73558395	5140	ENSMUSG00000098496	1810026B05Rik	processed_transcript	-0.179708	0.441137	0.584611	124	173	147	226	171	241	1.2344	1.74251	1.55683	1.65829	1.36008	2.22837
chr9	21592722	21595970	3170	ENSMUSG00000048429	1810026J23Rik	protein_coding	0.233136	0.0191734	0.0562336	1099	1015	1024	1216	1136	1054	17.7372	16.5748	17.5823	14.4656	14.6487	15.8002
chrX	12654879	12673668	2699	ENSMUSG00000044148	1810030O07Rik	protein_coding	0.161652	0.113577	0.221203	965	966	983	1195	1172	967	18.2914	18.5264	19.8227	16.6957	17.7493	17.0247
chr11	116671660	116675799	2776	ENSMUSG00000020812	1810032O08Rik	protein_coding	0.0819929	0.647605	0.762608	376	310	272	454	444	268	6.92939	5.78047	5.33292	6.16708	6.53769	4.5875
chr13	64248700	64268148	1805	ENSMUSG00000097101	1810034E14Rik	antisense	-0.369202	0.171826	0.29909	78	72	70	130	145	90	2.21034	2.06439	2.11034	2.71534	3.28297	2.36888
chr3	122924242	122926194	1131	ENSMUSG00000054091	1810037I17Rik	protein_coding	-0.267078	0.00586578	0.022582	1573	1528	1423	2597	2520	1871	71.1157	69.8963	68.4432	86.5416	91.0272	78.5679
chr10	77978524	77986905	6627	ENSMUSG00000020284	1810043G02Rik	protein_coding	-0.359789	0.0380452	0.0951654	245	216	186	367	400	294	1.89176	1.68752	1.52793	2.08873	2.46771	2.10854
chr11	120098928	120100705	834	ENSMUSG00000078572	1810043H04Rik	protein_coding	-0.858371	0.00455438	0.0185055	61	42	43	123	128	88	3.73875	2.6046	2.80384	5.55671	6.26817	5.00972
chr6	91440987	91441755	486	ENSMUSG00000100680	1810044D09Rik	lincRNA	-0.682901	0.117707	0.22709	28	21	20	45	45	50	2.94247	2.23289	2.23601	3.48564	3.77834	4.88044
chr19	3708333	3717881	1882	ENSMUSG00000035372	1810055G02Rik	protein_coding	-0.412536	0.00219727	0.0103544	619	549	741	1146	1029	1063	16.8238	15.0973	21.4259	22.958	22.3451	26.8349
chr6	35252654	35263496	2784	ENSMUSG00000073155	1810058I24Rik	lincRNA	-0.308669	0.00123344	0.00659601	1561	1313	1384	2511	2361	1884	28.6854	24.4128	27.0572	34.0111	34.6647	32.1568
chr5	148953748	148970122	2897	ENSMUSG00000085455	1810059H22Rik	antisense	-0.0466316	0.831388	0.897823	143	144	109	184	193	146	2.52534	2.57301	2.04786	2.39507	2.72318	2.39482
chr3	36475937	36482299	911	ENSMUSG00000027713	1810062G17Rik	protein_coding	0.399167	0.234157	0.373664	198	97	96	180	147	59	11.111	5.5075	5.73124	7.44521	6.59082	3.07521
chr11	57795499	57801417	714	ENSMUSG00000087165	2010001A14Rik	processed_transcript	0.0277649	0.883747	0.93053	287	302	254	469	372	232	20.5428	21.8715	19.3419	24.7438	21.2742	15.4241
chr19	46689906	46703382	2176	ENSMUSG00000062376	2010012O05Rik	protein_coding	0.0448474	0.78192	0.861935	343	259	315	413	351	368	8.06341	6.16054	7.87815	7.15634	6.59274	8.03539
chr12	111961376	111966977	365	ENSMUSG00000021290	2010107E04Rik	protein_coding	0.404985	0.000563396	0.00356845	3914	4626	3405	4059	4442	3071	547.297	654.488	506.533	418.348	496.266	398.856
chr10	62107655	62143920	2981	ENSMUSG00000020083	2010107G23Rik	protein_coding	0.328786	0.401399	0.546666	44	50	34	37	48	44	0.755141	0.86824	0.620788	0.468051	0.658189	0.701395
chr13	63014934	63326096	6349	ENSMUSG00000021458	2010111I01Rik	protein_coding	0.169076	0.145885	0.265978	819	719	654	930	812	748	6.60075	5.86317	5.60759	5.5247	5.22877	5.59945
chrX	7411817	7445143	1583	ENSMUSG00000063018	2010204K13Rik	processed_transcript	-0.289872	0.246227	0.386481	87	95	78	162	141	106	2.81091	3.1056	2.68109	3.85797	3.63983	3.18103
chr11	96712982	96747436	2832	ENSMUSG00000097289	2010300F17Rik	lincRNA	1.02564	0.0782353	0.166003	27	47	31	43	21	5	0.487753	0.85907	0.595782	0.57256	0.303103	0.083896
chr9	124291804	124312696	3914	ENSMUSG00000074829	2010315B03Rik	protein_coding	0.17695	0.307395	0.453529	356	480	324	548	416	358	4.65373	6.34873	4.50594	5.28017	4.34489	4.34679
chr8	70776815	70777823	1009	ENSMUSG00000100691	2010320M18Rik	lincRNA	-0.639792	0.0126318	0.0408797	92	63	87	185	180	120	4.66175	3.22996	4.68997	6.90955	7.28733	5.64778
chrX	153723590	153741920	1880	ENSMUSG00000086316	2210013O21Rik	processed_transcript	0.100149	0.331736	0.477508	1381	1608	1400	1969	1818	1469	37.574	44.2664	40.5239	39.4872	39.5205	37.1236
chr11	5762129	5784710	3102	ENSMUSG00000083844	2210015D19Rik	transcribed_unprocessed_pseudogene	0.0387441	0.805278	0.878836	446	393	373	668	451	402	7.3559	6.55825	6.54484	8.12071	5.94309	6.15831
chr13	58380046	58385225	2822	ENSMUSG00000021550	2210016F16Rik	protein_coding	0.0974495	0.466572	0.608686	485	457	428	635	497	505	8.79253	8.38268	8.25477	8.4852	7.19884	8.50351
chr5	114942158	114949783	3303	ENSMUSG00000029559	2210016L21Rik	protein_coding	-0.485378	2.80595e-05	0.000319931	565	499	530	1007	1015	830	8.75168	7.82056	8.73389	11.4971	12.5615	11.9414
chr7	98590615	98656569	4005	ENSMUSG00000035401	2210018M11Rik	protein_coding	-0.174273	0.241601	0.381804	463	392	504	651	621	674	5.91498	5.06702	6.85002	6.13013	6.33867	7.99773
chr17	21879570	21909926	3167	ENSMUSG00000078546	2210404O09Rik	protein_coding	0.426655	0.0108113	0.0362492	363	362	275	353	349	252	5.86414	5.91699	4.72628	4.20329	4.50461	3.78123
chr6	31220351	31337404	1476	ENSMUSG00000087380	2210408F21Rik	processed_transcript	0.213206	0.318397	0.463999	139	172	144	200	169	136	4.81634	6.03011	5.30828	5.10798	4.67868	4.37699
chr13	77135540	77613291	4558	ENSMUSG00000071252	2210408I21Rik	protein_coding	0.438863	0.0456493	0.109448	133	182	167	164	160	132	1.49302	2.06718	1.99443	1.35698	1.43505	1.37633
chr9	63394447	63399246	2000	ENSMUSG00000032403	2300009A05Rik	protein_coding	0.532691	0.275381	0.419023	39	36	26	17	44	27	0.997471	0.931607	0.707454	0.32048	0.899131	0.641408
chr6	129208412	129237982	5694	ENSMUSG00000097354	2310001H17Rik	lincRNA	0.333543	0.353922	0.500284	61	56	37	51	53	51	0.548175	0.50918	0.353737	0.337813	0.380539	0.425691
chr11	120369055	120378764	5212	ENSMUSG00000025384	2310003H01Rik	protein_coding	-1.18376	9.18324e-07	1.8859e-05	63	63	86	234	204	180	0.618494	0.625792	0.89822	1.69328	1.60015	1.64135
chr1	138851983	138856852	1750	ENSMUSG00000079283	2310009B15Rik	protein_coding	-0.73153	0.00426631	0.0175797	73	64	72	141	157	143	2.13363	1.89265	2.23882	3.03761	3.66632	3.88211
chrX	36814771	36817185	1020	ENSMUSG00000097468	2310010G23Rik	lincRNA	0.515497	0.221022	0.358143	50	77	28	47	37	53	2.50627	3.90519	1.49315	1.73649	1.48181	2.46756
chr10	80318254	80320537	1649	ENSMUSG00000020133	2310011J03Rik	protein_coding	-0.509346	2.37874e-05	0.000281093	1508	1208	1120	2701	2548	1768	46.7736	37.9106	36.9578	61.7504	63.1441	50.935
chr12	80120548	80132844	4843	ENSMUSG00000097729	2310015A10Rik	lincRNA	0.0896329	0.746358	0.836299	117	89	101	176	122	77	1.23613	0.9514	1.13524	1.37059	1.02985	0.755621
chr7	27553233	27582099	4780	ENSMUSG00000049643	2310022A10Rik	protein_coding	-0.543596	0.0273053	0.0739151	206	92	180	378	273	244	2.20512	0.996429	2.04987	2.98244	2.33486	2.42599
chr8	124635766	124663369	3297	ENSMUSG00000031983	2310022B05Rik	protein_coding	-0.396517	0.000124727	0.00106841	3874	2847	3583	6620	5534	5188	60.1163	44.7007	59.1518	75.7193	68.6129	74.7768
chr11	59208321	59210738	1285	ENSMUSG00000020441	2310033P09Rik	protein_coding	-0.0913319	0.768155	0.852745	65	115	111	101	128	161	2.58676	4.63057	4.69953	2.96265	4.06992	5.95117
chr1	105663861	105755191	9500	ENSMUSG00000026319	2310035C23Rik	protein_coding	0.305428	0.00549481	0.0214925	859	884	823	979	837	835	4.62708	4.81793	4.71631	3.88698	3.60225	4.17768
chr8	85026833	85030285	891	ENSMUSG00000041203	2310036O22Rik	protein_coding	0.0468472	0.684758	0.792484	837	853	783	1183	1094	802	48.0224	49.5178	47.7935	50.0287	50.1499	42.7393
chr17	46772635	46773407	773	ENSMUSG00000062619	2310039H08Rik	protein_coding	-0.706329	0.00832833	0.0296554	80	89	105	285	166	132	5.28971	5.95424	7.38619	13.89	8.76969	8.10682
chr8	70139499	70167488	2743	ENSMUSG00000002345	2310045N01Rik	protein_coding	-0.736473	5.34452e-08	1.64982e-06	329	288	329	702	703	607	6.13613	5.43483	6.52805	9.65056	10.4758	10.5153
chr11	69059717	69061578	1862	ENSMUSG00000045176	2310047M10Rik	protein_coding	-0.351044	0.0534732	0.124088	164	172	200	327	298	252	4.5052	4.78072	5.84506	6.62116	6.54065	6.42992
chr7	131342718	131362698	2214	ENSMUSG00000040177	2310057M21Rik	protein_coding	-0.03911	0.882913	0.930261	100	99	103	113	176	107	2.31052	2.3144	2.53184	1.92444	3.24905	2.29629
chr17	35892677	35897431	2414	ENSMUSG00000050705	2310061I04Rik	protein_coding	0.119449	0.45736	0.599749	336	306	376	465	436	306	7.12041	6.56118	8.47701	7.26332	7.38221	6.02313
chr11	115765433	115799366	5920	ENSMUSG00000020747	2310067B10Rik	protein_coding	-0.956171	2.51576e-08	8.57382e-07	176	156	141	448	401	327	1.52125	1.36429	1.29657	2.85419	2.76928	2.62525
chr7	44246722	44252319	5233	ENSMUSG00000045411	2410002F23Rik	protein_coding	0.058707	0.624344	0.744387	642	559	556	775	765	617	6.27746	5.53039	5.7838	5.58557	5.97647	5.60362
chr3	145938014	145944829	2029	ENSMUSG00000036873	2410004B18Rik	protein_coding	0.113592	0.481042	0.620753	442	511	365	646	445	471	11.1432	13.0347	9.78969	12.0043	8.96357	11.0292
chr18	33794892	33795986	430	ENSMUSG00000087590	2410004N09Rik	lincRNA	-0.0347245	0.858703	0.91545	292	319	230	506	355	256	34.6728	38.3258	29.0551	44.2866	33.6797	28.2345
chr11	62602877	62604807	462	ENSMUSG00000086841	2410006H16Rik	processed_transcript	0.0494315	0.690125	0.796953	2643	2785	2080	3476	3566	2294	292.145	311.474	244.599	283.203	314.933	235.521
chr17	56607452	56609771	755	ENSMUSG00000049760	2410015M20Rik	protein_coding	-0.0500253	0.588517	0.71413	3638	3435	3214	5094	4989	3595	246.277	235.279	231.471	254.177	269.842	226.045
chr12	83950608	83952953	2346	ENSMUSG00000046791	2410016O06Rik	protein_coding	-0.453707	0.0443649	0.106974	127	124	130	298	229	150	2.76932	2.73581	3.0158	4.78964	3.98969	3.03806
chr15	8169106	8271158	13017	ENSMUSG00000039801	2410089E03Rik	protein_coding	0.203108	0.101373	0.202779	744	582	660	789	783	633	2.9249	2.31503	2.7604	2.28629	2.45943	2.31141
chr19	18670780	18704788	2090	ENSMUSG00000024726	2410127L17Rik	protein_coding	0.358183	0.226423	0.364618	86	105	117	79	98	125	2.10488	2.60024	3.04652	1.42519	1.91641	2.84167
chr5	118245227	118266093	5649	ENSMUSG00000032840	2410131K14Rik	protein_coding	-0.660498	5.13991e-05	0.000518972	222	268	230	533	436	482	2.01089	2.4562	2.21642	3.55859	3.15541	4.05524
chr8	57488054	57508877	2618	ENSMUSG00000096917	2500002B13Rik	lincRNA	0.65608	0.0220586	0.0626332	84	95	97	69	72	81	1.64145	1.8783	2.01655	0.993832	1.12412	1.47017
chr2	153341157	153346073	2147	ENSMUSG00000073236	2500004C02Rik	processed_transcript	-0.818942	0.0280318	0.0754319	29	57	29	79	85	93	0.69095	1.3741	0.735082	1.38737	1.61809	2.0581
chr16	18836578	18840160	1486	ENSMUSG00000071632	2510002D24Rik	protein_coding	0.0807332	0.657742	0.77069	242	260	230	390	276	228	8.32889	9.05399	8.42149	9.89357	7.58954	7.28856
chr10	62538626	62578457	6547	ENSMUSG00000036955	2510003E04Rik	protein_coding	-0.0149888	0.869053	0.922011	1505	1370	1377	2076	1784	1636	11.7628	10.834	11.4498	11.9596	11.1405	11.8766
chr16	21649045	21694665	5164	ENSMUSG00000043391	2510009E07Rik	protein_coding	-0.488601	0.00568226	0.0220558	183	180	180	322	321	325	1.81328	1.80459	1.89747	2.35172	2.54128	2.9911
chr4	147940895	147947314	2731	ENSMUSG00000044496	2510039O18Rik	protein_coding	-1.01612	4.91706e-09	2.1333e-07	303	195	320	852	670	602	5.67603	3.69599	6.37736	11.7641	10.0279	10.4745
chr2	29868723	29870317	1406	ENSMUSG00000039798	2600006K01Rik	antisense	-2.44868	0.000340435	0.00237781	4	10	2	56	34	24	0.145495	0.36803	0.0773941	1.50139	0.988103	0.810839
chr6	13867735	13871518	3784	ENSMUSG00000052419	2610001J05Rik	protein_coding	0.254862	0.0208224	0.0600486	2316	2840	2166	2940	2772	2167	31.3152	38.8535	31.1576	29.3009	29.9464	27.2151
chr4	155249802	155256687	1743	ENSMUSG00000073684	2610002J02Rik	protein_coding	-0.139259	0.303941	0.449685	478	393	456	732	637	508	14.027	11.6687	14.2361	15.833	14.9352	13.8463
chrX	107782751	107816334	6337	ENSMUSG00000031242	2610002M06Rik	protein_coding	0.341182	0.00211069	0.0100416	1453	1548	1255	1674	1501	1144	11.7327	12.6473	10.7811	9.96329	9.6838	8.58008
chr8	20385782	20424814	4163	ENSMUSG00000071793	2610005L07Rik	transcribed_unprocessed_pseudogene	0.390461	0.21721	0.353	89	104	57	69	99	74	1.09386	1.2933	0.745309	0.625083	0.972169	0.84477
chr10	79064374	79097600	4229	ENSMUSG00000060301	2610008E11Rik	protein_coding	0.268942	0.00731136	0.0268164	2007	2306	1854	2447	2174	1932	24.2823	28.2291	23.8639	21.8219	21.0153	21.7112
chr16	43889800	43964314	4230	ENSMUSG00000022701	2610015P09Rik	protein_coding	0.216386	0.503197	0.641138	97	127	94	73	109	158	1.17331	1.55431	1.20964	0.650847	1.05342	1.77514
chr7	119794006	119848943	4782	ENSMUSG00000030924	2610020H08Rik	protein_coding	0.506652	0.00585455	0.0225517	333	375	279	325	356	213	3.56309	4.05983	3.17597	2.5632	3.04345	2.11688
chr7	41599261	41628533	4004	ENSMUSG00000091474	2610021A01Rik	protein_coding	0.502409	0.0172381	0.0517843	261	416	250	266	327	243	3.33519	5.37859	3.39867	2.50541	3.33859	2.88417
chr7	79925361	79935359	2277	ENSMUSG00000039043	2610034B18Rik	protein_coding	0.072949	0.513985	0.65071	780	898	805	1116	1024	884	17.5236	20.4127	19.2404	18.4803	18.3808	18.4466
chr11	113043895	113201838	2121	ENSMUSG00000087259	2610035D17Rik	lincRNA	0.00696588	0.974497	0.985506	144	205	152	245	181	211	3.47296	5.00249	3.90005	4.35532	3.48779	4.72666
chr15	96134819	96284495	5020	ENSMUSG00000097536	2610037D02Rik	lincRNA	0.961882	0.063978	0.142009	26	60	27	23	38	14	0.265012	0.618783	0.292783	0.172797	0.309464	0.132543
chr8	129216354	129234406	3858	ENSMUSG00000071302	2610044O15Rik8	protein_coding	0.559304	3.47489e-05	0.00038278	822	861	640	665	719	622	10.9013	11.5533	9.02978	6.50049	7.61853	7.66184
chr9	41376397	41617772	12655	ENSMUSG00000074415	2610203C20Rik	processed_transcript	0.741947	6.10158e-10	3.44726e-08	5083	5982	4137	4783	3750	3167	20.5545	24.4753	17.7976	14.2562	12.1158	11.8951
chr4	10874498	10899425	2391	ENSMUSG00000059482	2610301B20Rik	protein_coding	0.516984	8.61739e-05	0.000789346	742	764	664	777	689	488	15.8754	16.539	15.114	12.2535	11.7781	9.69787
chr6	86848399	86849440	1042	ENSMUSG00000100164	2610306M01Rik	lincRNA	-0.366775	0.118378	0.227933	130	86	118	223	189	142	6.37884	4.26964	6.15984	8.06529	7.4096	6.47175
chr11	78261752	78290623	8798	ENSMUSG00000010277	2610507B11Rik	protein_coding	0.0235408	0.821136	0.890411	1515	1483	1609	1980	1858	1926	8.81175	8.72741	9.95623	8.48851	8.63435	10.405
chr11	59199836	59202385	1360	ENSMUSG00000085882	2610507I01Rik	processed_transcript	0.184711	0.527104	0.662289	107	105	109	167	140	62	4.02354	3.99492	4.36054	4.62869	4.20617	2.16546
chr5	114821935	114823468	947	ENSMUSG00000092486	2610524H06Rik	protein_coding	0.60024	0.00440729	0.0180262	191	248	212	170	225	154	10.3112	13.5463	12.1759	6.76457	9.70491	7.722
chr14	37102140	37114022	828	ENSMUSG00000096001	2610528A11Rik	protein_coding	-0.0607786	0.787776	0.866881	116	108	121	152	168	139	7.16121	6.746	7.94699	6.91653	8.28652	7.97036
chr8	60890418	60907580	1701	ENSMUSG00000038005	2700029M09Rik	protein_coding	0.270451	0.027883	0.0751587	1004	1172	873	1143	1165	926	30.1896	35.6571	27.9272	25.333	27.9888	25.8624
chr5	23850597	23854924	1261	ENSMUSG00000097180	2700038G22Rik	lincRNA	0.440058	0.210674	0.34565	70	46	55	49	51	59	2.83871	1.88745	2.37288	1.46466	1.65245	2.22234
chr19	32389216	32391184	1641	ENSMUSG00000097787	2700046G09Rik	lincRNA	-0.205007	0.570677	0.699494	105	47	37	104	96	77	3.27265	1.48218	1.22688	2.38924	2.39065	2.22913
chr12	71136848	71243303	5879	ENSMUSG00000034601	2700049A03Rik	protein_coding	0.0783516	0.68831	0.795363	191	154	166	219	197	200	1.66241	1.35619	1.5371	1.40497	1.36995	1.61685
chr14	19811402	19823823	1510	ENSMUSG00000021807	2700060E02Rik	protein_coding	0.433349	0.000123334	0.00105934	4914	6162	4574	5970	4938	4018	166.438	211.171	164.818	149.042	133.63	126.405
chr18	24470861	24477765	1040	ENSMUSG00000024273	2700062C07Rik	protein_coding	0.020803	0.901981	0.942221	473	332	312	568	477	368	23.2538	16.5145	16.3183	20.5824	18.7363	16.8041
chr3	5177586	5220841	1138	ENSMUSG00000086224	2700069I18Rik	antisense	0.121833	0.681275	0.789474	84	97	65	84	123	81	3.77432	4.40987	3.10715	2.78199	4.41569	3.38048
chr19	7417625	7425904	7032	ENSMUSG00000053080	2700081O15Rik	protein_coding	-0.186716	0.229179	0.367993	273	287	311	488	387	394	1.98658	2.11309	2.40764	2.61745	2.25003	2.66301
chr6	133105239	133110899	2738	ENSMUSG00000072704	2700089E24Rik	protein_coding	0.235197	0.0295902	0.078709	2260	2556	2070	3016	2542	1978	42.2279	48.3221	41.1481	41.5373	37.949	34.3283
chr2	84669215	84670770	1131	ENSMUSG00000076437	2700094K13Rik	protein_coding	-0.281779	0.0326869	0.0848915	681	763	671	1377	1128	818	30.7882	34.9024	32.2736	45.8867	40.7455	34.3498
chr12	55045661	55080110	4939	ENSMUSG00000062198	2700097O09Rik	protein_coding	0.345653	0.0938049	0.190639	176	211	175	241	186	144	1.82334	2.21173	1.92878	1.8403	1.53958	1.38565
chr17	94750100	94775132	2181	ENSMUSG00000098090	2700099C18Rik	transcribed_unprocessed_pseudogene	0.693674	7.14383e-05	0.000673323	359	372	292	256	264	281	8.42021	8.82807	7.28618	4.42573	4.94728	6.12166
chr11	64079484	64083259	1057	ENSMUSG00000087497	2810001G20Rik	antisense	0.409388	0.197338	0.329987	118	99	58	89	114	62	5.70794	4.84537	2.98479	3.17325	4.40592	2.78563
chr2	94406151	94411682	2040	ENSMUSG00000045464	2810002D19Rik	processed_transcript	-0.0840702	0.64923	0.763743	227	286	292	423	418	262	5.69201	7.25605	7.78954	7.81802	8.37434	6.10205
chr8	124839355	124863029	1382	ENSMUSG00000031984	2810004N23Rik	protein_coding	-0.0493612	0.653192	0.767197	856	871	760	1164	1069	1046	31.6763	32.6117	29.9201	31.749	31.6062	35.9523
chr5	124328089	124341844	2873	ENSMUSG00000047635	2810006K23Rik	protein_coding	0.167918	0.237038	0.376653	458	428	367	558	483	390	8.15571	7.71142	6.95266	7.32397	6.87191	6.45053
chr11	117076790	117078955	2166	ENSMUSG00000086859	2810008D09Rik	lincRNA	0.246571	0.315635	0.461189	111	145	141	123	170	133	2.62148	3.46487	3.54268	2.14114	3.2078	2.9175
chr8	123042466	123044602	2137	ENSMUSG00000099881	2810013P06Rik	sense_intronic	0.0550891	0.802042	0.876811	146	192	129	210	213	154	3.49485	4.65019	3.28514	3.70519	4.0737	3.42398
chr11	58867216	58883288	3928	ENSMUSG00000020491	2810021J22Rik	protein_coding	0.322658	0.0675688	0.148016	218	239	251	275	229	221	2.8396	3.14987	3.47827	2.64028	2.38326	2.67379
chr1	157412352	157420236	1410	ENSMUSG00000049881	2810025M15Rik	transcribed_processed_pseudogene	0.122778	0.312019	0.457643	733	618	629	927	755	651	26.5864	22.6798	24.2714	24.7829	21.8795	21.9317
chr12	111572321	111574402	1950	ENSMUSG00000096995	2810029C07Rik	lincRNA	0.0264105	0.962955	0.97946	24	36	31	74	38	8	0.62956	0.955482	0.86512	1.43078	0.796423	0.194917
chr14	20641009	20644048	3040	ENSMUSG00000099966	2810402E24Rik	antisense	0.291115	0.273416	0.417147	107	93	86	120	109	72	1.80074	1.58359	1.53976	1.48855	1.46564	1.12547
chr3	88685794	88712933	2999	ENSMUSG00000028060	2810403A07Rik	protein_coding	0.213217	0.0240006	0.0670393	1579	1632	1536	1986	1644	1607	26.9367	28.1693	27.8767	24.9722	22.4077	25.4632
chrX	108834478	108974906	7094	ENSMUSG00000086629	2810403D21Rik	processed_transcript	0.54609	0.0699122	0.151841	100	156	132	120	162	63	0.721324	1.13854	1.01296	0.638011	0.933641	0.422091
chr11	69897352	69900987	2368	ENSMUSG00000018570	2810408A11Rik	protein_coding	0.878333	0.0657125	0.144873	24	41	54	29	38	17	0.518477	0.896182	1.24108	0.461777	0.655897	0.341116
chr1	64679871	64690659	2341	ENSMUSG00000087213	2810408I11Rik	processed_transcript	-0.0408837	0.892852	0.936542	74	93	56	84	114	93	1.61707	2.05624	1.30189	1.35298	1.99038	1.88762
chr2	165490110	165493324	2118	ENSMUSG00000039725	2810408M09Rik	protein_coding	-0.110519	0.569665	0.699032	354	343	211	495	460	306	8.54979	8.38186	5.42155	8.81198	8.87655	6.86449
chr11	120185400	120189852	3028	ENSMUSG00000075389	2810410L24Rik	processed_transcript	-0.348692	0.354189	0.500526	73	46	26	89	88	59	1.23341	0.786386	0.467354	1.10838	1.18796	0.925913
chr1	151748949	151755018	1381	ENSMUSG00000100594	2810414N06Rik	lincRNA	0.295531	0.374247	0.520165	56	58	57	76	61	43	2.07378	2.17319	2.24563	2.07446	1.80484	1.47903
chr9	65890237	65903266	4813	ENSMUSG00000040204	2810417H13Rik	protein_coding	0.292358	0.0180264	0.0536153	1650	2170	1518	2029	1876	1671	17.5413	23.3416	17.1687	15.8992	15.9347	16.5002
chr8	70504292	70506752	1822	ENSMUSG00000058833	2810428I15Rik	protein_coding	-1.02919	6.35171e-11	4.83491e-09	375	248	259	872	806	626	10.5276	7.04437	7.73544	18.0438	18.0786	16.3232
chr2	27882925	27887052	3416	ENSMUSG00000085766	2810430I11Rik	processed_transcript	0.370593	0.262832	0.405993	81	80	52	101	60	52	1.21317	1.21233	0.828572	1.115	0.717998	0.723396
chr11	102619796	102624416	1205	ENSMUSG00000086283	2810433D01Rik	lincRNA	0.3887	0.147823	0.268332	132	136	85	104	140	99	5.60157	5.83941	3.83746	3.25301	4.74677	3.90216
chr6	149309414	149335663	6802	ENSMUSG00000032712	2810474O19Rik	protein_coding	0.103132	0.291826	0.437515	1309	1396	1396	1768	1585	1524	9.84741	10.6258	11.1727	9.8035	9.52678	10.6488
chr5	25100983	25110109	2928	ENSMUSG00000043833	2900005J15Rik	processed_transcript	0.369126	0.296284	0.442294	53	55	48	44	57	52	0.926061	0.972346	0.892265	0.566673	0.795743	0.843921
chr5	113086323	113163351	5876	ENSMUSG00000051339	2900026A02Rik	protein_coding	-0.575393	4.89178e-05	0.000500679	370	400	429	886	665	734	3.22203	3.52437	3.97442	5.68692	4.62683	5.93688
chr11	117611247	117613857	1784	ENSMUSG00000054418	2900041M22Rik	processed_transcript	-1.0819	0.0627882	0.140053	30	14	5	61	49	24	0.860134	0.406132	0.152512	1.28911	1.12247	0.639132
chr7	81523550	81531498	1993	ENSMUSG00000097277	2900076A07Rik	lincRNA	0.549609	0.0213904	0.0612006	137	155	181	142	173	101	3.51624	4.02517	4.94226	2.68635	3.54763	2.40776
chr5	144241690	144256186	2583	ENSMUSG00000087484	2900089D17Rik	processed_transcript	0.218479	0.615223	0.737247	27	50	47	37	68	32	0.534754	1.00197	0.990324	0.540143	1.07605	0.588674
chr2	163419795	163420361	567	ENSMUSG00000099632	2900093K20Rik	antisense	-0.492545	0.358427	0.505023	25	14	12	39	29	24	2.25255	1.27631	1.15028	2.59009	2.08769	2.00854
chr9	109827943	109832706	3981	ENSMUSG00000070282	3000002C10Rik	transcribed_processed_pseudogene	0.118389	0.774082	0.85677	32	38	41	40	36	53	0.411274	0.494151	0.560602	0.378929	0.369674	0.632692
chr11	50174444	50200115	2039	ENSMUSG00000020381	3010026O09Rik	protein_coding	-0.407565	0.109335	0.21472	119	92	70	172	143	158	2.98538	2.33526	1.86827	3.18052	2.86631	3.68167
chr16	13671929	13678405	1722	ENSMUSG00000079737	3110001I22Rik	protein_coding	-0.0710415	0.762509	0.848701	104	155	115	200	160	145	3.08909	4.65826	3.634	4.37869	3.7971	4.00037
chr18	12168717	12189997	5768	ENSMUSG00000024410	3110002H16Rik	protein_coding	0.1033	0.346771	0.492476	864	918	902	1082	1100	1003	7.66472	8.23985	8.51291	7.07499	7.79667	8.26453
chrX	123103495	123188795	5824	ENSMUSG00000079450	3110007F17Rik	protein_coding	0.368605	0.195137	0.327081	134	115	102	181	98	75	1.17731	1.0223	0.953402	1.17215	0.687935	0.612044
chr1	120121187	120188189	2428	ENSMUSG00000026388	3110009E18Rik	protein_coding	-0.413407	0.267786	0.411371	26	51	55	68	80	76	0.547809	1.08723	1.23284	1.05604	1.34673	1.48732
chr12	49385174	49407346	4715	ENSMUSG00000089922	3110039M20Rik	protein_coding	0.350876	0.346812	0.492479	36	54	49	52	48	40	0.390671	0.592922	0.565711	0.415938	0.416183	0.403184
chr7	81782182	81789478	1231	ENSMUSG00000025102	3110040N11Rik	protein_coding	-0.036119	0.801005	0.87613	633	548	558	858	892	546	26.2952	23.0328	24.6601	26.271	29.6054	21.0668
chr4	35191285	35226175	4603	ENSMUSG00000028300	3110043O21Rik	protein_coding	0.252901	0.0299399	0.07939	654	658	665	736	745	638	7.26985	7.40062	7.86427	6.03034	6.61665	6.58723
chr1	169969409	169972396	1135	ENSMUSG00000097503	3110045C21Rik	antisense	0.220826	0.487882	0.626967	124	69	78	97	137	64	5.58633	3.1452	3.73842	3.22102	4.93128	2.67805
chr17	21657582	21662540	1383	ENSMUSG00000035868	3110052M02Rik	protein_coding	-0.535238	0.0258989	0.0709693	99	91	72	166	164	153	3.66085	3.40473	2.83249	4.52451	4.84535	5.255
chr12	20874125	20921262	2393	ENSMUSG00000085642	3110053B16Rik	transcribed_unprocessed_pseudogene	0.138772	0.626074	0.745961	73	74	85	109	97	66	1.56056	1.60061	1.93316	1.71752	1.65678	1.3105
chr12	70991615	71015832	1504	ENSMUSG00000085622	3110056K07Rik	antisense	-0.224045	0.396907	0.542408	78	121	88	184	125	123	2.65241	4.16319	3.1836	4.61191	3.39618	3.88496
chr3	40846970	40938138	5433	ENSMUSG00000037818	3110057O12Rik	protein_coding	0.272945	0.226476	0.364657	128	173	181	169	165	174	1.20552	1.64856	1.81356	1.17318	1.2416	1.52211
chr6	34871771	34878060	4269	ENSMUSG00000046806	3110062M04Rik	protein_coding	-0.192484	0.284041	0.42852	181	177	190	293	288	222	2.16937	2.14646	2.42269	2.58845	2.75792	2.4714
chr5	139359739	139460502	1429	ENSMUSG00000053553	3110082I17Rik	protein_coding	-0.395965	0.0169179	0.0509985	396	299	399	814	557	487	14.1724	10.8271	15.1918	21.4728	15.9271	16.1886
chr14	57999323	58003695	856	ENSMUSG00000097303	3110083C13Rik	lincRNA	0.124056	0.809178	0.882109	34	21	30	16	41	40	2.0304	1.26887	1.90595	0.704269	1.95623	2.21869
chr18	37655451	37661742	6292	ENSMUSG00000073590	3222401L13Rik	lincRNA	0.0898137	0.871392	0.92348	32	22	36	76	24	13	0.260241	0.181027	0.31147	0.45557	0.155945	0.0981981
chr2	150310935	150362765	2117	ENSMUSG00000063364	3300002I08Rik	protein_coding	0.539258	0.341661	0.487507	23	45	29	35	46	7	0.555757	1.10018	0.745494	0.623364	0.888074	0.157105
chr17	5798657	5803240	1380	ENSMUSG00000096965	3300005D01Rik	lincRNA	0.677034	0.0967271	0.195422	53	46	39	50	41	21	1.96411	1.72481	1.5376	1.36576	1.21397	0.722842
chr14	12284209	12303231	2477	ENSMUSG00000033111	3830406C13Rik	protein_coding	0.360188	0.00643094	0.0242245	907	1151	852	1118	1020	778	18.7322	24.052	18.7202	17.0192	16.8312	14.9244
chr19	28893042	28967800	5420	ENSMUSG00000064202	4430402I18Rik	protein_coding	-0.0145626	0.972399	0.984246	46	25	29	52	39	38	0.434272	0.238802	0.291267	0.361846	0.294173	0.333213
chr3	19894886	19895962	1077	ENSMUSG00000048106	4632415L05Rik	protein_coding	-0.352699	0.251226	0.392277	56	59	62	135	87	71	2.6586	2.83407	3.13145	4.72405	3.30003	3.13081
chr10	60346851	60372684	5014	ENSMUSG00000020101	4632428N05Rik	protein_coding	-0.194885	0.522979	0.658382	82	52	55	95	105	76	0.836808	0.53692	0.597123	0.714582	0.856122	0.720378
chr1	6209866	6215293	5428	ENSMUSG00000090031	4732440D04Rik	antisense	1.15159	0.147151	0.267469	51	156	68	20	96	41	0.480766	1.48793	0.681963	0.138966	0.72305	0.358989
chr17	12318885	12327250	3142	ENSMUSG00000097350	4732491K20Rik	lincRNA	-0.18635	0.628793	0.747495	44	55	55	127	65	39	0.716459	0.906141	0.952775	1.52426	0.845641	0.589845
chr17	87274886	87282814	2762	ENSMUSG00000085287	4833418N02Rik	lincRNA	-0.0717002	0.814493	0.885674	60	124	102	161	96	129	1.11136	2.3239	2.00998	2.19808	1.42072	2.21935
chr13	119462759	119486117	2574	ENSMUSG00000062822	4833420G17Rik	protein_coding	0.0775979	0.55196	0.683604	569	647	521	808	654	644	11.3088	13.0108	11.0162	11.8368	10.3853	11.8885
chr13	54551218	54565435	3187	ENSMUSG00000025871	4833439L19Rik	protein_coding	-0.0624179	0.555824	0.686796	916	944	1024	1374	1344	1136	14.7048	15.3331	17.4885	16.258	17.2384	16.9386
chr8	85408759	85432841	1595	ENSMUSG00000036934	4921524J17Rik	protein_coding	-0.0272025	0.85475	0.912461	375	398	321	509	528	391	12.0249	12.913	10.9508	12.0305	13.5275	11.6456
chr2	179975993	179979013	1967	ENSMUSG00000085704	4921531C22Rik	processed_transcript	-0.2339	0.615102	0.737247	23	22	32	31	37	46	0.598116	0.578862	0.885313	0.594205	0.768765	1.11109
chr2	130706200	130906406	10659	ENSMUSG00000027309	4930402H24Rik	protein_coding	0.159754	0.0849872	0.17676	2130	1796	2075	2480	2335	2049	10.226	8.72422	10.5982	8.77594	8.95668	9.13697
chr12	113156421	113165456	3353	ENSMUSG00000037466	4930427A07Rik	protein_coding	-0.0969339	0.707073	0.808931	122	138	82	193	169	110	1.86157	2.13056	1.33114	2.17067	2.06035	1.559
chr10	100572274	100589259	2419	ENSMUSG00000046567	4930430F08Rik	protein_coding	0.283208	0.0110656	0.03693	807	787	700	875	829	706	17.0664	16.8398	15.7491	13.6393	14.0074	13.8678
chr8	84148025	84172590	2406	ENSMUSG00000008129	4930432K21Rik	protein_coding	0.388754	0.478444	0.618969	36	22	50	11	45	46	0.765437	0.473286	1.13101	0.172392	0.764458	0.908446
chr14	8431192	8666240	2681	ENSMUSG00000021747	4930452B06Rik	protein_coding	0.406895	0.131777	0.246964	98	81	102	91	104	76	1.87004	1.56388	2.07068	1.27992	1.58559	1.34701
chr16	64751751	64771161	5948	ENSMUSG00000059920	4930453N24Rik	protein_coding	0.310287	0.00502498	0.020018	947	933	849	1120	921	785	8.14684	8.1211	7.77026	7.10188	6.33043	6.27254
chr5	100840797	100847167	3055	ENSMUSG00000087611	4930458D05Rik	processed_transcript	-0.150988	0.781335	0.861732	41	25	20	53	61	11	0.686615	0.423608	0.356327	0.654217	0.816195	0.171103
chr13	60842621	60864416	1364	ENSMUSG00000050345	4930486L24Rik	protein_coding	0.108081	0.483281	0.622817	380	328	302	407	388	395	14.2473	12.4428	12.0461	11.2476	11.6229	13.7557
chr18	70453140	70472480	2291	ENSMUSG00000044906	4930503L19Rik	protein_coding	0.36919	0.000299215	0.00216115	1011	997	958	1082	953	899	22.5746	22.5246	22.7574	17.8079	17.0018	18.645
chr18	57373455	57552397	4161	ENSMUSG00000086607	4930511M06Rik	processed_transcript	0.351239	0.30413	0.449756	95	85	40	80	79	61	1.16817	1.05753	0.523275	0.725082	0.776144	0.696699
chr5	109735990	109751886	2409	ENSMUSG00000072762	4930522L14Rik	protein_coding	0.390174	0.0904782	0.185211	164	260	166	242	195	145	3.48265	5.58642	3.75027	3.78789	3.30853	2.86002
chr1	160044382	160080208	10195	ENSMUSG00000090394	4930523C07Rik	protein_coding	-0.104958	0.359987	0.50666	640	722	687	1032	931	856	3.21243	3.66678	3.66859	3.81812	3.73368	3.99081
chr17	28075050	28076677	1628	ENSMUSG00000085521	4930526A20Rik	transcribed_processed_pseudogene	-0.636895	0.151	0.272349	23	41	18	76	46	43	0.722586	1.30329	0.601622	1.75992	1.15466	1.25477
chr9	53405286	53432803	1237	ENSMUSG00000005131	4930550C14Rik	protein_coding	0.5325	0.259642	0.402509	36	76	20	43	41	33	1.48821	3.17885	0.879592	1.31023	1.35419	1.2671
chr15	10717144	10722471	4029	ENSMUSG00000096971	4930556M19Rik	lincRNA	-0.540169	0.205245	0.339502	22	26	38	65	39	56	0.279383	0.334076	0.513394	0.608426	0.39571	0.660542
chr1	57359222	57377544	2052	ENSMUSG00000097519	4930558J18Rik	lincRNA	0.334895	0.346024	0.491814	50	65	43	53	50	56	1.24642	1.63946	1.14038	0.973837	0.99586	1.29663
chr3	79629079	79632820	1970	ENSMUSG00000027811	4930579G24Rik	protein_coding	0.275086	0.0786778	0.166609	533	487	429	617	570	358	13.8396	12.7944	11.8507	11.8086	11.8251	8.63404
chr9	35116728	35130922	3462	ENSMUSG00000070315	4930581F22Rik	processed_transcript	0.159947	0.525601	0.660743	118	146	88	149	146	109	1.74386	2.18312	1.38357	1.62305	1.72392	1.49621
chr9	15283337	15306448	2981	ENSMUSG00000031938	4931406C07Rik	protein_coding	0.15605	0.149927	0.271029	1385	1579	1436	1656	1753	1617	23.7698	27.419	26.2192	20.9485	24.0376	25.7763
chr7	34236707	34313551	6437	ENSMUSG00000066571	4931406P16Rik	protein_coding	-0.263206	0.053966	0.124821	472	517	418	822	646	688	3.7521	4.15831	3.53506	4.81637	4.10297	5.0799
chr14	54583663	54605908	2585	ENSMUSG00000022179	4931414P19Rik	protein_coding	-0.752189	0.00198252	0.00954253	70	85	100	201	170	178	1.38533	1.70203	2.10544	2.93202	2.68805	3.27197
chr8	105280410	105289528	3552	ENSMUSG00000014837	4931428F04Rik	protein_coding	-0.00855173	0.970024	0.982623	129	103	139	178	172	129	1.85814	1.50113	2.13006	1.88984	1.97948	1.72589
chr3	36863106	37053033	26985	ENSMUSG00000037270	4932438A13Rik	protein_coding	0.227464	0.0541774	0.125241	733	827	692	883	812	761	1.39011	1.58688	1.39617	1.2343	1.23037	1.34049
chr5	136919146	136937112	4101	ENSMUSG00000097908	4933404O12Rik	lincRNA	-0.185613	0.403098	0.548272	136	101	137	210	168	166	1.69678	1.27498	1.81843	1.93118	1.67468	1.92367
chrX	75706932	75764699	6432	ENSMUSG00000087396	4933407K13Rik	processed_transcript	0.938961	0.00256293	0.011711	101	121	73	55	66	73	0.803509	0.973978	0.617848	0.322514	0.419515	0.53942
chr1	71958998	72005195	1093	ENSMUSG00000101848	4933417E11Rik	lincRNA	-0.0245296	0.950366	0.972019	33	38	33	50	41	44	1.54376	1.79864	1.64236	1.72406	1.53244	1.91185
chr4	33027142	33031323	3847	ENSMUSG00000085037	4933421O10Rik	processed_transcript	0.277651	0.375769	0.521709	92	68	75	66	78	99	1.22359	0.915064	1.0612	0.647006	0.828852	1.22298
chr12	80790532	80880832	5001	ENSMUSG00000021133	4933426M11Rik	protein_coding	-0.148303	0.131031	0.245928	1478	1325	1238	2025	1858	1818	15.1222	13.7167	13.4756	15.2715	15.1887	17.277
chr11	72153929	72207459	5697	ENSMUSG00000020807	4933427D14Rik	protein_coding	0.134172	0.479904	0.619982	277	329	230	350	272	345	2.48794	2.98986	2.19775	2.3171	1.95193	2.87816
chr3	107888850	107896213	6821	ENSMUSG00000086968	4933431E20Rik	processed_transcript	0.0840968	0.655752	0.768854	251	344	289	421	409	249	1.88298	2.6111	2.30652	2.32793	2.45148	1.73502
chr3	90051636	90068347	6826	ENSMUSG00000027942	4933434E20Rik	protein_coding	0.265422	0.0151825	0.0470617	1781	2003	1573	2131	2049	1542	13.3511	15.1925	12.545	11.7748	12.2724	10.7367
chr11	59505662	59513647	5616	ENSMUSG00000072893	4933439C10Rik	processed_transcript	0.212349	0.472346	0.613514	108	166	137	179	208	76	0.984016	1.53032	1.32797	1.20212	1.51418	0.643171
chr14	75016027	75052532	2651	ENSMUSG00000034959	5031414D18Rik	protein_coding	-0.0643355	0.737955	0.831344	202	188	248	364	260	236	3.89817	3.67081	5.09155	5.17759	4.00882	4.23015
chr9	73039718	73042779	2999	ENSMUSG00000098332	5031420N21Rik	processed_transcript	-0.41051	0.107149	0.2117	114	73	78	179	147	125	1.94476	1.26002	1.41562	2.25077	2.00361	1.98064
chr5	23382308	23434269	5142	ENSMUSG00000073147	5031425E22Rik	lincRNA	0.106448	0.668111	0.778819	177	158	157	304	165	127	1.76133	1.59081	1.66209	2.22975	1.31185	1.17383
chr15	84943936	84988551	9604	ENSMUSG00000036046	5031439G07Rik	protein_coding	-0.275318	0.0167933	0.0507312	1107	929	1125	2004	1573	1345	5.89839	5.00836	6.37716	7.87045	6.69651	6.65645
chr13	45965253	45966508	952	ENSMUSG00000038152	5033430I15Rik	lincRNA	0.252581	0.458803	0.601083	57	76	52	69	86	45	3.06101	4.12951	2.97086	2.73121	3.68997	2.24459
chr16	50719294	50732773	4679	ENSMUSG00000022639	5330426P16Rik	lincRNA	0.386575	0.0212896	0.0610223	407	547	371	526	400	376	4.45073	6.05228	4.31618	4.23974	3.49487	3.81909
chr10	116581281	116583515	2229	ENSMUSG00000052291	5330438D12Rik	pseudogene	0.898897	0.115521	0.22396	44	52	30	49	37	4	1.00979	1.20747	0.732468	0.828878	0.678444	0.0852654
chr5	109674545	109691041	3341	ENSMUSG00000072763	5430403G16Rik	protein_coding	0.123585	0.707115	0.808931	68	141	60	131	97	90	1.04132	2.18469	0.9775	1.47865	1.18681	1.28013
chr2	156844351	156862963	3851	ENSMUSG00000085741	5430405H02Rik	processed_transcript	0.185226	0.545373	0.678023	70	67	72	100	86	52	0.930025	0.90067	1.0177	0.979294	0.912913	0.641704
chr5	100420842	100429516	3691	ENSMUSG00000097772	5430416N02Rik	lincRNA	-0.0140346	0.946892	0.970639	154	167	133	219	169	196	2.13473	2.34224	1.96138	2.2376	1.87173	2.52355
chr4	43730034	43734534	4086	ENSMUSG00000028475	5430416O09Rik	lincRNA	0.281636	0.408954	0.55328	61	51	61	73	72	39	0.76385	0.646164	0.812638	0.673779	0.720353	0.453605
chr1	131688695	131715439	4624	ENSMUSG00000052688	5430435G22Rik	protein_coding	0.161547	0.144947	0.264867	1110	1009	1072	1321	1105	1206	12.2827	11.2968	12.6199	10.7743	9.7694	12.3952
chrX	105037197	105079609	9005	ENSMUSG00000087174	5530601H04Rik	processed_transcript	0.516655	0.00438599	0.0179564	376	537	374	415	454	289	2.13668	3.08759	2.26106	1.73826	2.0613	1.5254
chr4	126609818	126614371	2891	ENSMUSG00000073755	5730409E04Rik	protein_coding	0.20418	0.137548	0.255033	614	559	520	741	683	468	10.8656	10.009	9.78987	9.66539	9.65694	7.69246
chr11	80360492	80378034	4842	ENSMUSG00000057181	5730455P16Rik	protein_coding	0.268929	0.0202722	0.0587551	987	1070	921	1289	980	906	10.43	11.4405	10.3542	10.0401	8.27425	8.89265
chr5	48395573	48414294	1735	ENSMUSG00000093459	5730480H06Rik	processed_transcript	0.0770167	0.852214	0.911131	76	27	37	71	47	51	2.24051	0.805363	1.16044	1.54279	1.10705	1.39649
chr3	127869688	127896323	1603	ENSMUSG00000050549	5730508B09Rik	protein_coding	-0.170296	0.730722	0.826051	52	25	19	30	40	63	1.65914	0.807073	0.644943	0.705531	1.0197	1.86704
chr4	46376505	46389437	2271	ENSMUSG00000028331	5830415F09Rik	protein_coding	-0.196722	0.500418	0.639564	66	71	90	96	140	96	1.48668	1.61818	2.15678	1.5939	2.51963	2.00854
chr3	88775216	88825587	6190	ENSMUSG00000078684	5830417I10Rik	unprocessed_pseudogene	0.196642	0.376814	0.522533	135	138	117	145	159	130	1.11598	1.15424	1.02896	0.8835	1.05016	0.99816
chr19	61053840	61140840	6503	ENSMUSG00000074733	5830428H23Rik	processed_transcript	0.392154	0.0093565	0.0324263	746	1084	714	929	845	713	5.87004	8.63031	5.97709	5.38809	5.31243	5.21107
chr10	37139402	37151315	4924	ENSMUSG00000046463	5930403N24Rik	processed_transcript	0.459624	0.236054	0.375747	43	57	38	38	43	46	0.446833	0.599302	0.420097	0.291056	0.357009	0.443986
chr9	58488603	58499742	2139	ENSMUSG00000066607	6030419C18Rik	protein_coding	-0.820881	0.000883586	0.00506637	81	60	78	183	169	143	1.93711	1.45183	1.98451	3.22579	3.22916	3.17643
chr5	22550437	22807850	7518	ENSMUSG00000097207	6030443J06Rik	lincRNA	-0.546413	0.159167	0.283143	42	44	28	106	69	42	0.285872	0.303019	0.202754	0.531796	0.375237	0.265526
chr15	12808177	12824657	3974	ENSMUSG00000022195	6030458C11Rik	protein_coding	0.199651	0.165429	0.291063	385	479	428	542	472	428	4.95686	6.23987	5.86244	5.14353	4.85537	5.11828
chr14	20687236	20703012	1554	ENSMUSG00000097577	6230400D17Rik	lincRNA	0.543642	0.269689	0.413604	30	26	23	26	20	23	0.987356	0.865806	0.805322	0.630728	0.525917	0.703097
chr7	39571672	39576231	4560	ENSMUSG00000100214	6230415J03Rik	lincRNA	0.262512	0.431032	0.574168	79	54	67	71	54	85	0.886441	0.613071	0.79981	0.587216	0.484118	0.885883
chr5	138995056	139000577	5522	ENSMUSG00000075585	6330403L08Rik	lincRNA	-0.156443	0.626484	0.746195	97	52	92	174	95	80	0.898834	0.487535	0.906953	1.18843	0.703341	0.688545
chr7	13258967	13278721	11662	ENSMUSG00000070814	6330408A02Rik	protein_coding	-0.412432	0.0937234	0.190565	138	112	114	155	251	205	0.605552	0.497262	0.53219	0.501327	0.879996	0.835528
chr4	63558781	63586357	3974	ENSMUSG00000045917	6330416G13Rik	protein_coding	-0.0222491	0.919544	0.953322	171	116	180	203	222	180	2.20162	1.51112	2.46551	1.92645	2.28367	2.15255
chr5	138264043	138266661	1339	ENSMUSG00000085227	6330418K02Rik	processed_transcript	0.34445	0.275672	0.41913	66	80	83	92	95	47	2.52071	3.09145	3.37245	2.5899	2.89892	1.66729
chr3	96606659	96629820	3228	ENSMUSG00000045327	6330549D23Rik	transcribed_processed_pseudogene	0.262577	0.417648	0.56207	82	55	87	116	67	59	1.29966	0.882007	1.46698	1.35516	0.848446	0.868563
chr3	95307672	95315127	1024	ENSMUSG00000093424	6330562C20Rik	antisense	0.0913411	0.835705	0.900829	47	33	22	47	49	27	2.3467	1.66712	1.16861	1.72971	1.95474	1.25215
chr8	120114152	120165306	6626	ENSMUSG00000031824	6430548M08Rik	protein_coding	-0.0906287	0.788126	0.867149	73	43	83	131	79	65	0.563753	0.335992	0.68192	0.745682	0.487447	0.466245
chr2	155973279	156007977	4994	ENSMUSG00000074646	6430550D23Rik	protein_coding	0.520229	0.205017	0.339302	46	49	29	35	42	33	0.471309	0.50797	0.316107	0.264321	0.34382	0.314048
chr2	29245107	29253006	5511	ENSMUSG00000079499	6530402F18Rik	processed_transcript	0.499433	0.235406	0.374998	51	30	36	32	41	32	0.473526	0.281831	0.355603	0.218998	0.304153	0.275968
chr13	48535523	48537822	2300	ENSMUSG00000097375	6720427I07Rik	lincRNA	0.950075	0.00587402	0.0226	106	195	79	125	82	50	2.35761	4.38829	1.86931	2.04924	1.45718	1.03293
chr13	62605190	62607499	318	ENSMUSG00000072066	6720489N17Rik	protein_coding	0.378588	0.441921	0.585116	44	26	23	47	29	17	7.05903	4.22046	3.92563	5.55785	3.71727	2.53324
chr8	20262613	20297432	5006	ENSMUSG00000071796	6820431F20Rik	transcribed_unprocessed_pseudogene	0.341447	0.262345	0.405608	87	82	69	79	106	56	0.889252	0.848035	0.750315	0.595181	0.865656	0.531653
chr18	77633281	77714010	3418	ENSMUSG00000047466	8030462N17Rik	protein_coding	0.263403	0.0528858	0.122949	484	550	463	565	513	512	7.24485	8.32992	7.37316	6.23374	6.1353	7.1185
chrX	101794656	101798642	2004	ENSMUSG00000046774	8030474K03Rik	protein_coding	-0.166503	0.426218	0.569904	251	138	199	300	301	241	6.40682	3.56404	5.40394	5.64425	6.1386	5.71374
chr6	135197977	135244955	5776	ENSMUSG00000030207	8430419L09Rik	protein_coding	-0.577417	0.000241452	0.00182156	335	277	308	565	554	618	2.96774	2.48287	2.90282	3.68931	3.92125	5.08515
chr5	148950250	148951658	639	ENSMUSG00000079069	8430423G03Rik	protein_coding	1.47541	0.0193427	0.0566292	39	22	31	13	27	3	3.11866	1.78	2.63726	0.766236	1.72505	0.222822
chr11	3452365	3479831	2649	ENSMUSG00000034587	8430429K09Rik	processed_transcript	0.214978	0.352641	0.498973	143	118	182	177	150	160	2.76168	2.30576	3.73936	2.51957	2.31453	2.87006
chr4	7560688	7573801	1077	ENSMUSG00000086070	8430436N08Rik	lincRNA	0.261771	0.579726	0.70765	36	42	21	45	21	39	1.7091	2.01747	1.06065	1.57468	0.796559	1.71974
chr7	120673439	120677560	2347	ENSMUSG00000097343	9030407P20Rik	lincRNA	-0.525279	0.200978	0.334358	44	30	30	102	43	49	0.959042	0.661608	0.695657	1.63871	0.748837	0.992009
chr12	100779057	100896981	4434	ENSMUSG00000021185	9030617O03Rik	protein_coding	0.0647515	0.468932	0.610755	2501	2117	2393	3058	2971	2535	28.8604	24.7175	29.3779	26.0102	27.3922	27.1708
chr7	118740226	118842966	8969	ENSMUSG00000030982	9030624J02Rik	protein_coding	-0.126487	0.227082	0.365493	1245	1142	1377	1994	1699	1570	7.1033	6.59251	8.35821	8.38556	7.74494	8.32003
chr17	40875482	40880558	2159	ENSMUSG00000054951	9130008F23Rik	protein_coding	0.158966	0.334293	0.480359	287	351	325	411	412	287	6.80003	8.41455	8.19222	7.17774	7.79939	6.31605
chr19	45818144	45998488	2896	ENSMUSG00000039901	9130011E15Rik	protein_coding	-0.2599	0.0845081	0.175994	457	450	395	739	549	693	8.07329	8.04343	7.4237	9.62266	7.74892	11.3711
chr7	128234451	128238031	3581	ENSMUSG00000062944	9130023H24Rik	protein_coding	-0.125146	0.604868	0.728754	134	111	107	142	204	142	1.91453	1.60463	1.62641	1.49542	2.32874	1.88443
chr1	56971412	57050084	5779	ENSMUSG00000087022	9130024F11Rik	processed_transcript	0.322388	0.485261	0.624735	49	36	22	53	37	21	0.433862	0.322517	0.207237	0.345897	0.261753	0.172707
chr7	25228687	25230263	1577	ENSMUSG00000090330	9130221H12Rik	antisense	0.0695752	0.836004	0.901011	64	44	58	66	60	74	2.07566	1.44385	2.00121	1.57774	1.55475	2.22917
chr15	58022259	58034325	2666	ENSMUSG00000101892	9130401M01Rik	protein_coding	-0.454548	0.000140909	0.00118078	688	587	553	1272	1037	903	13.2023	11.3971	11.2895	17.9913	15.8991	16.0947
chr15	58028243	58076425	1732	ENSMUSG00000022362	9130401M01Rik	protein_coding	-0.529522	0.00026122	0.0019351	401	296	361	769	646	544	11.8421	8.84444	11.3418	16.7389	15.2423	14.9217
chr9	8021672	8042823	1592	ENSMUSG00000053070	9230110C19Rik	protein_coding	0.101767	0.536687	0.670305	329	284	250	376	378	276	10.5697	9.23166	8.54469	8.90372	9.70271	8.2359
chr2	180983924	180987275	3352	ENSMUSG00000070461	9230112E08Rik	sense_overlapping	-0.0119806	0.953165	0.973145	220	246	154	290	239	266	3.35793	3.79908	2.50069	3.2626	2.91462	3.77108
chr5	52190681	52197984	2118	ENSMUSG00000097145	9230114K14Rik	lincRNA	0.450874	0.0363679	0.0919285	145	204	173	190	163	138	3.50203	4.98513	4.44516	3.38238	3.14539	3.09575
chr7	16871354	16874886	2235	ENSMUSG00000097842	9330104G04Rik	lincRNA	-0.443737	0.331481	0.477267	26	30	27	30	71	42	0.595093	0.694747	0.657452	0.506115	1.29839	0.892884
chr17	21528194	21535878	2478	ENSMUSG00000097781	9330136K24Rik	lincRNA	0.518143	0.270034	0.413925	33	27	32	40	21	22	0.681272	0.563981	0.702822	0.608671	0.346386	0.421856
chr12	69197211	69199868	2546	ENSMUSG00000097061	9330151L19Rik	protein_coding	0.354684	0.232759	0.3719	170	102	86	171	112	79	3.41588	2.07371	1.83841	2.5326	1.79807	1.4744
chr9	88840236	88858870	6831	ENSMUSG00000097177	9330159M07Rik	processed_transcript	0.77657	0.0191005	0.0560493	78	152	69	83	67	73	0.584292	1.15205	0.549887	0.458279	0.401	0.507917
chr8	94422899	94435105	5928	ENSMUSG00000097194	9330175E14Rik	lincRNA	1.27153	0.0267029	0.0725814	46	30	41	6	18	35	0.397063	0.26201	0.376508	0.0381741	0.124139	0.280611
chr6	127149389	127212411	1486	ENSMUSG00000097166	9330179D12Rik	lincRNA	-0.0199974	0.968143	0.981777	17	46	23	33	31	46	0.585088	1.60186	0.842149	0.837148	0.852448	1.4705
chr2	158353700	158361580	7052	ENSMUSG00000085385	9430008C03Rik	processed_transcript	0.0726786	0.562057	0.692131	668	668	613	940	836	610	4.84714	4.90433	4.73215	5.02751	4.84674	4.11125
chr4	156109982	156127265	3695	ENSMUSG00000059939	9430015G10Rik	protein_coding	-0.160989	0.293417	0.439363	326	316	261	488	401	400	4.51407	4.42723	3.84486	4.98066	4.43639	5.14453
chr1	57406328	57417953	7878	ENSMUSG00000025971	9430016H08Rik	protein_coding	0.28767	0.0953121	0.193116	698	737	512	861	761	444	4.53385	4.84366	3.53811	4.12222	3.9494	2.67873
chr18	4634929	4682868	6730	ENSMUSG00000033960	9430020K01Rik	protein_coding	-0.0800134	0.487764	0.626879	856	823	954	1267	1126	1155	6.50844	6.33137	7.71686	7.10062	6.84031	8.1568
chr9	88595325	88599516	3767	ENSMUSG00000097073	9430037G07Rik	lincRNA	0.652796	0.195715	0.327937	36	37	20	38	25	14	0.488961	0.508473	0.288996	0.380428	0.271298	0.176618
chr7	137375574	137410762	5752	ENSMUSG00000040139	9430038I01Rik	protein_coding	0.010205	0.964429	0.980002	110	134	108	156	160	131	0.978546	1.20611	1.02212	1.02289	1.13722	1.08242
chr13	67553234	67564009	1364	ENSMUSG00000097360	9430065F17Rik	lincRNA	0.731735	0.144956	0.264867	24	38	37	43	17	18	0.899832	1.44155	1.47585	1.18832	0.509253	0.626841
chr3	142882495	142894644	3095	ENSMUSG00000097858	9530052C20Rik	lincRNA	-0.078664	0.87084	0.922972	22	32	32	26	61	29	0.363668	0.535213	0.562757	0.31679	0.805649	0.445261
chr7	28129466	28164811	11843	ENSMUSG00000078776	9530053A07Rik	protein_coding	0.146901	0.636301	0.753171	64	72	72	93	98	52	0.276544	0.314783	0.330983	0.296199	0.338333	0.2087
chr11	52396428	52408728	3296	ENSMUSG00000036275	9530068E07Rik	protein_coding	0.0860182	0.262848	0.405993	8232	8470	7560	10700	10198	8372	127.782	133.028	124.846	122.423	126.478	120.706
chr9	22411577	22444677	2155	ENSMUSG00000036411	9530077C05Rik	protein_coding	-0.345443	0.429394	0.572766	19	47	50	66	43	78	0.451012	1.12882	1.26268	1.15477	0.815524	1.71974
chr17	23743234	23754065	4842	ENSMUSG00000097006	9530082P21Rik	lincRNA	-0.577592	0.111045	0.217101	41	35	49	93	54	90	0.433264	0.374223	0.550876	0.724382	0.455928	0.883376
chr6	127085116	127109550	3651	ENSMUSG00000038028	9630033F20Rik	protein_coding	0.175496	0.257434	0.39967	321	295	272	347	345	310	4.49839	4.18281	4.05518	3.58425	3.86283	4.03505
chr7	42609526	42642588	4995	ENSMUSG00000074158	9830147E19Rik	protein_coding	0.786215	0.0103659	0.0350569	124	270	104	137	121	112	1.27023	2.79846	1.1334	1.03442	0.990331	1.06565
chr14	70154405	70159502	2588	ENSMUSG00000044551	9930012K11Rik	protein_coding	0.0629767	0.68928	0.796267	377	375	282	452	403	405	7.45233	7.50027	5.93047	6.58576	6.36488	7.43602
chr19	29714402	29805989	8134	ENSMUSG00000046138	9930021J03Rik	protein_coding	0.423322	0.00523907	0.0206677	496	423	477	411	515	399	3.12038	2.69253	3.19251	1.90583	2.58861	2.33149
chr4	124937048	124944656	5592	ENSMUSG00000044730	9930104L06Rik	processed_transcript	0.129691	0.453761	0.596136	252	335	314	344	379	328	2.30589	3.10154	3.05673	2.32013	2.77084	2.7877
chr11	48946150	48979398	4895	ENSMUSG00000069893	9930111J21Rik1	protein_coding	-0.505071	0.16473	0.289995	29	46	41	77	60	73	0.303137	0.486512	0.455947	0.593265	0.501103	0.70876
chr11	49015874	49051242	7017	ENSMUSG00000069892	9930111J21Rik2	protein_coding	0.066657	0.710294	0.811619	261	339	227	351	349	308	1.90331	2.50129	1.7611	1.88666	2.03343	2.0862
chr1	193168046	193177832	4403	ENSMUSG00000079144	A130010J15Rik	protein_coding	0.255287	0.191855	0.32309	296	326	320	448	370	209	3.43975	3.83308	3.95617	3.83734	3.43536	2.25588
chr15	95787856	95791642	2618	ENSMUSG00000097643	A130051J06Rik	protein_coding	0.609086	0.216383	0.351917	17	69	51	57	27	33	0.332198	1.36424	1.06025	0.820992	0.421546	0.598958
chr16	25059639	25069058	2793	ENSMUSG00000096960	A230028O05Rik	lincRNA	0.213305	0.619282	0.740575	37	29	82	46	67	50	0.677732	0.537464	1.59794	0.621056	0.980541	0.85067
chr10	83543941	83596469	5854	ENSMUSG00000034560	A230046K03Rik	protein_coding	0.160823	0.0953723	0.193207	2588	2860	2858	3260	3137	3069	22.6214	25.2939	26.5771	21.0034	21.9081	24.9165
chr7	55962531	55980868	2354	ENSMUSG00000087178	A230056P14Rik	processed_transcript	-0.335431	0.18611	0.315993	87	75	84	151	116	129	1.89065	1.6491	1.94205	2.41872	2.01412	2.60385
chrX	20961684	20986737	1581	ENSMUSG00000086877	A230072C01Rik	processed_transcript	0.379276	0.202231	0.335839	71	79	76	70	89	63	2.29686	2.58582	2.61565	1.66913	2.30039	1.893
chr15	101221196	101224121	1392	ENSMUSG00000097915	A330009N23Rik	lincRNA	-0.538099	0.0739389	0.158796	67	81	43	147	118	92	2.46154	3.011	1.6807	3.98076	3.46376	3.13946
chr14	122103430	122106974	3203	ENSMUSG00000085615	A330035P11Rik	processed_transcript	0.288664	0.271549	0.415318	126	96	99	95	123	114	2.01262	1.55152	1.68234	1.11849	1.56975	1.69134
chr8	120204434	120228230	2489	ENSMUSG00000097960	A330074K22Rik	lincRNA	-0.816215	0.0280422	0.0754439	30	34	28	88	58	62	0.616602	0.707061	0.612253	1.33316	0.952458	1.18361
chr4	153957237	153961925	1552	ENSMUSG00000047613	A430005L14Rik	protein_coding	-0.526029	0.00102038	0.00568657	324	338	273	694	626	417	10.6772	11.27	9.57113	16.8573	16.4824	12.7639
chr2	52425012	52434885	1713	ENSMUSG00000085315	A430018G15Rik	processed_transcript	-0.187637	0.485571	0.624945	78	98	73	156	116	94	2.32899	2.96069	2.31891	3.43331	2.76735	2.60696
chr5	138622859	138648903	3900	ENSMUSG00000056014	A430033K04Rik	protein_coding	0.522508	0.0444613	0.107084	116	139	104	91	122	104	1.52183	1.84508	1.45154	0.879964	1.2788	1.26729
chr10	128499364	128504242	1997	ENSMUSG00000097353	A430046D13Rik	lincRNA	0.448781	0.0288722	0.0772518	211	323	234	299	243	185	5.40468	8.37114	6.37665	5.64514	4.97311	4.40143
chr2	118754158	118762661	4779	ENSMUSG00000045838	A430105I19Rik	protein_coding	0.223778	0.111878	0.218295	890	862	682	1066	979	642	9.52895	9.33806	7.76834	8.41257	8.37475	6.38447
chr15	83226726	83251774	2171	ENSMUSG00000047878	A4galt	protein_coding	-0.335269	0.00700734	0.0259776	678	686	792	1198	1104	1160	15.9754	16.3547	19.8535	20.8064	20.7839	25.3873
chr11	61864568	61868058	2614	ENSMUSG00000072847	A530017D24Rik	lincRNA	-0.390706	0.196474	0.328801	64	70	50	138	100	74	1.25254	1.38613	1.04105	1.9907	1.56367	1.34517
chr3	121531611	121535438	3702	ENSMUSG00000097124	A530020G20Rik	lincRNA	-0.953792	0.106963	0.21153	20	18	4	45	29	30	0.276414	0.251708	0.0588137	0.458414	0.32023	0.38511
chr13	67617001	67637791	5217	ENSMUSG00000021510	A530054K11Rik	protein_coding	0.459106	0.0035902	0.0153098	412	451	364	355	414	365	4.04088	4.47559	3.79813	2.5664	3.24424	3.32511
chr4	16164110	16266225	1852	ENSMUSG00000085112	A530072M11Rik	processed_transcript	0.93501	0.00926117	0.0321925	77	62	59	37	61	34	2.12666	1.73258	1.7336	0.753227	1.34608	0.87221
chr1	85717083	85778643	2709	ENSMUSG00000052760	A630001G21Rik	protein_coding	0.127694	0.659064	0.771457	66	92	81	120	93	70	1.2464	1.75791	1.62738	1.67036	1.40324	1.22785
chr11	29170909	29173558	2203	ENSMUSG00000086725	A630052C17Rik	processed_transcript	0.534648	0.120941	0.23103	98	72	84	43	90	86	2.27561	1.6916	2.0751	0.735963	1.66974	1.85483
chr5	20950989	20956398	5410	ENSMUSG00000101013	A630072M18Rik	antisense	0.120462	0.727692	0.823504	46	56	58	87	59	45	0.435074	0.535905	0.58361	0.606514	0.445853	0.395323
chr2	130873059	130906396	6012	ENSMUSG00000085566	A730017L22Rik	processed_transcript	0.273003	0.434188	0.577388	99	77	49	120	55	65	0.842611	0.663097	0.443687	0.752817	0.374015	0.513854
chr5	107497378	107580596	9127	ENSMUSG00000044060	A830010M20Rik	protein_coding	-0.0758472	0.74269	0.833723	115	117	113	201	146	122	0.644771	0.663724	0.674023	0.830653	0.654025	0.635334
chr19	35835221	35924578	1777	ENSMUSG00000094707	A830019P07Rik	lincRNA	0.580797	0.177939	0.306665	45	60	57	57	68	17	1.29528	1.74742	1.74548	1.20932	1.56385	0.454501
chr18	32359057	32378284	1130	ENSMUSG00000097413	A830052D11Rik	lincRNA	0.373805	0.357898	0.504614	40	39	56	62	49	25	1.81001	1.78558	2.69586	2.06789	1.77154	1.05074
chrX	159526688	159593081	4869	ENSMUSG00000044150	A830080D01Rik	protein_coding	0.213999	0.11478	0.222932	510	609	496	617	639	524	5.3595	6.47539	5.5453	4.7792	5.36524	5.1147
chr13	78198017	78279391	8255	ENSMUSG00000087143	A830082K12Rik	antisense	0.226844	0.302725	0.448512	128	140	144	173	162	118	0.793457	0.878083	0.949653	0.790453	0.802348	0.679407
chr19	4439003	4448332	2008	ENSMUSG00000087132	A930001C03Rik	processed_transcript	0.189386	0.463763	0.606268	123	104	82	137	123	88	3.13334	2.68059	2.22232	2.57241	2.50347	2.08219
chr2	18025193	18037737	3378	ENSMUSG00000054057	A930004D18Rik	protein_coding	-0.389306	0.0530674	0.123348	129	123	147	240	224	204	1.95382	1.88493	2.36865	2.67931	2.71067	2.86985
chr3	115881581	115888130	2385	ENSMUSG00000054426	A930005H10Rik	processed_transcript	-0.524988	0.225526	0.363824	21	31	33	40	52	62	0.450435	0.672773	0.753036	0.632396	0.891149	1.2352
chr18	44661665	44676271	2364	ENSMUSG00000097610	A930012L18Rik	lincRNA	0.203892	0.702879	0.806334	15	56	19	42	31	28	0.324596	1.22612	0.437416	0.669912	0.535979	0.562788
chr17	35994453	36038435	1111	ENSMUSG00000092368	A930015D03Rik	antisense	0.955291	0.0333976	0.0862636	113	55	33	47	63	23	5.20064	2.56115	1.61578	1.59438	2.31661	0.983197
chr5	122989354	122998345	1896	ENSMUSG00000056735	A930024E05Rik	processed_transcript	0.291377	0.45288	0.595286	42	56	52	42	77	38	1.13309	1.52861	1.49248	0.835182	1.65974	0.952212
chr10	69209762	69213098	2969	ENSMUSG00000090622	A930033H14Rik	protein_coding	0.160421	0.639221	0.755746	46	51	64	76	52	57	0.792655	0.889183	1.17326	0.965287	0.715919	0.912296
chrX	12936872	12938128	1257	ENSMUSG00000083307	AA414768	processed_pseudogene	-0.273139	0.38642	0.531621	65	56	58	116	65	95	2.64433	2.30507	2.51026	3.47838	2.11276	3.58972
chr4	119530308	119539529	2760	ENSMUSG00000087385	AA415398	protein_coding	-0.179768	0.613376	0.735798	46	50	33	61	68	57	0.852657	0.937737	0.650758	0.833418	1.00707	0.981355
chr10	39890018	39899238	3833	ENSMUSG00000096687	AA474331	protein_coding	0.242087	0.325741	0.471781	201	122	193	224	220	120	2.68304	1.64773	2.7408	2.20392	2.34632	1.48781
chr1	130731976	130744622	3640	ENSMUSG00000042510	AA986860	protein_coding	0.172714	0.62158	0.742345	67	73	52	50	75	88	0.941753	1.0382	0.777597	0.518023	0.842283	1.14889
chr13	67589443	67609707	4861	ENSMUSG00000058093	AA987161	protein_coding	0.563731	0.000129572	0.00110397	419	421	360	373	374	292	4.41044	4.48378	4.03143	2.89396	3.14539	2.85486
chr15	102338247	102350759	1816	ENSMUSG00000036678	Aaas	protein_coding	-0.226917	0.0232788	0.0654787	1313	1169	1260	2147	1720	1731	36.9822	33.3148	37.7561	44.5735	38.7071	45.2856
chr5	125475814	125517412	3668	ENSMUSG00000029482	Aacs	protein_coding	-0.718917	8.76714e-07	1.81511e-05	886	529	799	1737	1534	1383	12.3586	7.46595	11.8569	17.8588	17.096	17.9181
chr13	64291836	64312710	972	ENSMUSG00000021482	Aaed1	protein_coding	0.131066	0.310946	0.456489	458	489	443	602	557	467	24.0899	26.024	24.7892	23.339	23.4077	22.8151
chr9	63602655	63641889	2600	ENSMUSG00000037257	Aagab	protein_coding	-0.045275	0.655602	0.76875	1121	1112	1104	1629	1590	1200	22.0571	22.1382	23.11	23.6255	24.9962	21.931
chr6	86849517	86991864	8272	ENSMUSG00000057230	Aak1	protein_coding	0.0517749	0.774214	0.856778	215	183	191	248	252	224	1.33002	1.14542	1.25702	1.13081	1.24553	1.28707
chr7	97550331	97579497	1615	ENSMUSG00000035642	Aamdc	protein_coding	0.0102638	0.949573	0.97193	468	327	322	474	491	443	14.8213	10.4781	10.8489	11.0646	12.4239	13.0311
chr1	74279840	74284738	3458	ENSMUSG00000006299	Aamp	protein_coding	-0.627686	1.32688e-10	9.21709e-09	2030	1684	2098	4245	3946	3310	30.0351	25.2098	33.0238	46.2942	46.647	45.4878
chr2	156547584	156568972	3615	ENSMUSG00000027628	Aar2	protein_coding	-0.042877	0.699946	0.804204	824	721	808	1063	1071	956	11.6622	10.3249	12.1662	11.0893	12.111	12.5674
chr8	111033144	111057664	9282	ENSMUSG00000031960	Aars	protein_coding	-0.17928	0.0501672	0.118157	5895	4702	5573	8536	7494	7317	32.4996	26.2284	32.6868	34.6869	33.0098	37.4682
chr17	45506841	45520842	3348	ENSMUSG00000023938	Aars2	protein_coding	-0.851289	0.000803705	0.00469302	127	63	116	296	217	196	1.94076	0.974098	1.88588	3.33408	2.64949	2.78201
chr11	101406839	101417615	3052	ENSMUSG00000075528	Aarsd1	protein_coding	-0.361075	0.0238219	0.0665986	429	277	317	596	579	499	7.1914	4.69819	5.65333	7.36409	7.75477	7.76947
chr5	76873659	76905514	6287	ENSMUSG00000055923	Aasdh	protein_coding	-0.269296	0.117546	0.226812	226	258	199	388	324	338	1.83941	2.12464	1.72311	2.32765	2.10693	2.55518
chr9	4294793	4309494	2870	ENSMUSG00000025894	Aasdhppt	protein_coding	0.33018	0.0202989	0.0588191	771	1112	891	1055	1025	760	13.7437	20.0562	16.8973	13.8618	14.5985	12.5834
chr11	84422855	84513522	2869	ENSMUSG00000018697	Aatf	protein_coding	0.177069	0.208105	0.342684	510	464	565	715	566	472	9.09434	8.3717	10.7186	9.39774	8.06402	7.81768
chr4	53030787	53159895	10363	ENSMUSG00000015243	Abca1	protein_coding	-0.30857	0.110001	0.215637	297	228	264	366	381	481	1.4666	1.13916	1.38691	1.33215	1.50319	2.20615
chr11	9191942	9684259	19737	ENSMUSG00000004668	Abca13	protein_coding	0.249048	0.578841	0.706959	24	37	35	46	36	23	0.0622287	0.097068	0.0965466	0.0879132	0.074579	0.0553914
chr2	25428703	25448540	8346	ENSMUSG00000026944	Abca2	protein_coding	-0.732824	0.000253765	0.00189089	167	119	141	341	261	301	1.02393	0.738234	0.919731	1.54107	1.27858	1.71417
chr17	24351950	24410201	8797	ENSMUSG00000024130	Abca3	protein_coding	-0.254663	0.148116	0.268749	225	227	265	385	324	379	1.30882	1.33604	1.63996	1.65073	1.50584	2.04773
chr11	110269369	110337716	11437	ENSMUSG00000018800	Abca5	protein_coding	0.00765319	0.973155	0.984618	123	184	153	253	178	160	0.550349	0.833	0.728305	0.834391	0.636337	0.664948
chr10	79996494	80015572	6752	ENSMUSG00000035722	Abca7	protein_coding	-0.809716	2.96961e-07	7.24562e-06	406	277	379	908	688	776	3.07689	2.12403	3.05573	5.07211	4.1659	5.46239
chr11	109932190	109995845	7423	ENSMUSG00000020620	Abca8b	protein_coding	-0.224904	0.48025	0.620269	64	54	51	71	87	91	0.441189	0.376646	0.374028	0.360761	0.47918	0.582668
chr8	123952459	123983122	4306	ENSMUSG00000031974	Abcb10	protein_coding	0.00594301	0.959185	0.976781	798	729	749	1120	1033	761	9.48224	8.76456	9.46845	9.8094	9.80715	8.399
chr5	8660077	8748575	5480	ENSMUSG00000040584	Abcb1a	protein_coding	0.184437	0.642069	0.757704	61	42	87	40	84	85	0.569578	0.396796	0.864234	0.275296	0.626667	0.737185
chr5	8798147	8866314	4344	ENSMUSG00000028970	Abcb1b	protein_coding	0.182734	0.146288	0.266496	693	781	764	1018	860	664	8.16256	9.30762	9.57361	8.83807	8.0933	7.26434
chr1	75171717	75180392	5315	ENSMUSG00000026198	Abcb6	protein_coding	-0.0456387	0.764125	0.849905	347	295	333	492	463	338	3.34062	2.87352	3.4106	3.49124	3.56134	3.02238
chrX	104280657	104413856	5905	ENSMUSG00000031333	Abcb7	protein_coding	0.280479	0.0666615	0.146482	576	755	497	742	612	574	4.99128	6.61959	4.58179	4.73925	4.23716	4.61994
chr5	24393663	24410054	4739	ENSMUSG00000028973	Abcb8	protein_coding	-0.675013	0.000291172	0.00211584	194	148	231	421	408	342	2.09463	1.61682	2.65342	3.35045	3.51965	3.42977
chr16	14361558	14475737	12366	ENSMUSG00000023088	Abcc1	protein_coding	0.337347	0.000733686	0.00435823	2815	2175	2399	2593	2507	2341	11.6492	9.10694	10.5618	7.90929	8.2891	8.99818
chr17	46303221	46328352	6856	ENSMUSG00000032842	Abcc10	protein_coding	-0.972438	0.00132294	0.00696079	54	45	81	171	184	102	0.403035	0.339825	0.643166	0.940722	1.09724	0.707105
chr14	118482692	118706219	5729	ENSMUSG00000032849	Abcc4	protein_coding	0.511241	0.00128491	0.00680007	416	312	376	349	360	281	3.71554	2.81953	3.57277	2.29758	2.56901	2.33115
chr16	20331303	20426394	10592	ENSMUSG00000022822	Abcc5	protein_coding	-0.0165871	0.862245	0.917534	2055	1833	1648	2753	2369	2049	9.92832	8.96027	8.47052	9.80362	9.14457	9.19476
chrX	73716597	73738534	4192	ENSMUSG00000031378	Abcd1	protein_coding	-0.47597	0.0033859	0.0146251	354	244	273	601	468	477	4.32077	3.0133	3.54495	5.40691	4.56392	5.40768
chr15	91145884	91191807	5527	ENSMUSG00000055782	Abcd2	protein_coding	0.0259508	0.883334	0.930488	272	200	266	358	317	255	2.51816	1.87344	2.61991	2.44295	2.34481	2.19275
chr3	121758910	121815215	3399	ENSMUSG00000028127	Abcd3	protein_coding	0.0959851	0.333606	0.479693	1722	1906	1804	2278	2090	2108	25.9201	29.0283	28.8888	25.274	25.1353	29.472
chr12	84602531	84617466	2527	ENSMUSG00000021240	Abcd4	protein_coding	-0.156042	0.217821	0.353767	492	470	411	711	668	576	9.96027	9.62716	8.8519	10.6094	10.8048	10.8309
chr8	79683442	79711740	3813	ENSMUSG00000058355	Abce1	protein_coding	0.43643	1.70495e-07	4.51528e-06	7055	7805	6685	7536	6673	6152	94.6672	105.967	95.4317	74.5349	71.5414	76.6749
chr17	35956819	35969761	4410	ENSMUSG00000038762	Abcf1	protein_coding	-0.264719	0.0126871	0.0410169	1806	1456	1898	2914	2612	2398	20.9538	17.0923	23.4278	24.9202	24.2133	25.8422
chr5	24565341	24577467	2573	ENSMUSG00000028953	Abcf2	protein_coding	-0.108049	0.202725	0.336297	2927	2626	2721	4112	3648	3606	58.1965	52.8279	57.5562	60.2621	57.9513	66.594
chr16	20548577	20561379	3557	ENSMUSG00000003234	Abcf3	protein_coding	-0.0994479	0.279918	0.424164	1576	1419	1452	2249	1939	1893	22.669	20.6516	22.2194	23.8442	22.2838	25.2908
chr17	31057698	31115777	4066	ENSMUSG00000024030	Abcg1	protein_coding	-0.613141	0.0249137	0.0688933	54	70	71	149	131	104	0.67952	0.891254	0.950509	1.38201	1.31709	1.21556
chr6	58584523	58692869	4987	ENSMUSG00000029802	Abcg2	protein_coding	0.337889	0.000336743	0.0023572	2534	2708	2489	3127	2598	2144	25.9994	28.1125	27.1688	23.6483	21.2976	20.4322
chr5	30950066	30955091	1758	ENSMUSG00000006638	Abhd1	processed_transcript	-0.00319917	0.988545	0.993547	163	119	142	208	151	182	4.74247	3.50315	4.39536	4.46064	3.51017	4.91839
chr16	45729725	45742955	3710	ENSMUSG00000033157	Abhd10	protein_coding	0.347929	0.0212856	0.0610223	435	577	446	507	495	460	5.99903	8.05123	6.54359	5.15367	5.45421	5.89229
chr5	135009152	135012175	2172	ENSMUSG00000040532	Abhd11	protein_coding	-0.269493	0.0575294	0.130795	399	324	313	576	537	480	9.39715	7.72081	7.84254	9.99913	10.1049	10.5002
chr2	150832493	150904741	2823	ENSMUSG00000032046	Abhd12	protein_coding	-0.13461	0.143766	0.263412	1703	1675	1569	2691	2373	1910	30.8626	30.7134	30.2503	35.9458	34.3598	32.1504
chr8	9977707	9992155	5191	ENSMUSG00000040396	Abhd13	protein_coding	0.284735	0.0286235	0.0767481	1228	1183	902	1122	1318	1022	12.1045	11.7985	9.45897	8.15188	10.38	9.35694
chr9	106440051	106447678	2087	ENSMUSG00000042210	Abhd14a	protein_coding	-0.474056	0.00190174	0.00923764	374	262	296	599	575	479	9.16693	6.49753	7.71851	10.8217	11.2604	10.9049
chr9	106447788	106452922	1820	ENSMUSG00000042073	Abhd14b	protein_coding	-0.0826331	0.50284	0.641072	536	627	577	874	814	675	15.0639	17.8293	17.2519	18.1051	18.2781	17.6202
chr11	77515121	77538607	3035	ENSMUSG00000000686	Abhd15	protein_coding	-0.0219062	0.945986	0.970258	51	55	61	87	80	52	0.859709	0.938077	1.09396	1.08098	1.07747	0.814178
chr17	35089263	35102987	3220	ENSMUSG00000007036	Abhd16a	protein_coding	-0.645865	3.07048e-05	0.000343894	734	422	543	1278	1064	1044	11.6624	6.78421	9.1787	14.9672	13.5073	15.4073
chr10	80583654	80590341	1547	ENSMUSG00000003346	Abhd17a	protein_coding	-1.13014	1.79699e-14	3.62593e-12	633	386	554	1720	1501	1196	20.9274	12.912	19.4855	41.9138	39.6485	36.7264
chr19	21653309	21685637	2475	ENSMUSG00000047368	Abhd17b	protein_coding	0.240041	0.0221239	0.0627486	1145	1186	1034	1429	1194	1033	23.6667	24.8034	22.7375	21.7711	19.7184	19.832
chr7	84109356	84151893	2415	ENSMUSG00000038459	Abhd17c	protein_coding	0.0881181	0.623313	0.74352	297	230	323	371	390	266	6.29133	4.92956	7.2791	5.79264	6.60062	5.23362
chr7	79273201	79365508	10571	ENSMUSG00000039202	Abhd2	protein_coding	-0.054211	0.684156	0.792075	743	602	700	954	807	934	3.59679	2.94861	3.60506	3.40401	3.12129	4.19959
chr18	10644411	10706771	1962	ENSMUSG00000002475	Abhd3	protein_coding	0.60789	0.157861	0.281371	28	54	47	44	43	23	0.729996	1.42446	1.30362	0.845535	0.895706	0.556961
chr14	54254129	54269169	2749	ENSMUSG00000040997	Abhd4	protein_coding	-0.145909	0.108219	0.213143	3851	3103	3407	5078	4916	4595	71.6678	58.4287	67.4546	69.6561	73.0965	79.4274
chr9	122351608	122381524	3618	ENSMUSG00000032540	Abhd5	protein_coding	0.152626	0.0935861	0.190316	2009	2110	1851	2403	2354	2096	28.4102	30.1906	27.8477	25.0475	26.5971	27.5309
chr14	8002902	8056555	2157	ENSMUSG00000025277	Abhd6	protein_coding	0.046635	0.804018	0.877986	272	252	254	399	364	212	6.4506	6.04681	6.40847	6.97462	6.89711	4.66984
chr8	71456700	71463657	1985	ENSMUSG00000007950	Abhd8	protein_coding	-1.42206	1.57247e-11	1.40769e-09	141	83	147	521	397	359	3.63348	2.16409	4.03005	9.89596	8.17388	8.59276
chr2	22940073	23040241	4032	ENSMUSG00000058835	Abi1	protein_coding	0.142313	0.0972633	0.196412	2500	2720	2480	3319	2976	2638	31.7245	34.9235	33.4808	31.0441	30.1732	31.0931
chr1	60409619	60481158	8543	ENSMUSG00000026782	Abi2	protein_coding	0.194388	0.0600254	0.135339	954	932	1005	1201	1089	946	5.71439	5.64849	6.40438	5.30251	5.21175	5.26317
chr2	31688376	31804227	11596	ENSMUSG00000026842	Abl1	protein_coding	-0.408118	0.000210449	0.00163203	1078	932	1131	2067	1642	1626	4.75725	4.16148	5.30993	6.72348	5.78955	6.66488
chr1	156558786	156649568	10800	ENSMUSG00000026596	Abl2	protein_coding	0.148054	0.223973	0.361956	776	664	820	930	844	827	3.67689	3.18333	4.13354	3.24802	3.19518	3.63965
chr19	57032733	57314919	11949	ENSMUSG00000025085	Ablim1	protein_coding	-0.286311	0.155702	0.278631	129	143	149	261	214	185	0.552465	0.619649	0.678876	0.823895	0.732256	0.735904
chr11	76416734	76622314	9730	ENSMUSG00000017631	Abr	protein_coding	-0.110975	0.318904	0.464471	1331	1015	1097	1684	1535	1511	7.00009	5.40115	6.13792	6.52806	6.45012	7.38116
chr10	18011263	18023252	807	ENSMUSG00000078453	Abracl	protein_coding	0.209718	0.0360644	0.0914795	3170	3691	3034	4208	3822	2971	200.785	236.543	204.445	196.455	193.418	174.787
chr13	23421539	23423866	1278	ENSMUSG00000036376	Abt1	protein_coding	-0.416576	0.0285952	0.0766883	181	163	239	378	344	278	7.24254	6.59925	10.1742	11.1486	10.9978	10.3322
chr6	88835915	88841935	1879	ENSMUSG00000030083	Abtb1	protein_coding	-0.791744	0.000100541	0.000889406	127	123	104	323	253	212	3.45723	3.38785	3.01195	6.48103	5.50275	5.36038
chr2	103566310	103718423	6032	ENSMUSG00000032724	Abtb2	protein_coding	-0.627127	0.0292083	0.0780197	79	44	75	149	136	107	0.670157	0.377656	0.676862	0.931649	0.92177	0.843079
chrX	68821093	68822209	1019	ENSMUSG00000103319	AC055766.1	pseudogene	0.563485	0.0475353	0.113138	132	87	197	125	125	110	6.62303	4.41669	10.5157	4.62284	5.01103	5.12637
chr16	49913193	49915008	1815	ENSMUSG00000102351	AC107830.1	pseudogene	-0.02963	0.890785	0.934912	204	166	169	224	198	271	5.74907	4.73336	5.06691	4.65298	4.45827	7.09367
chr8	75711600	75713196	1597	ENSMUSG00000101431	AC118721.1	processed_pseudogene	-0.227564	0.0465482	0.11108	567	568	564	897	877	767	18.1589	18.4056	19.2165	21.1746	22.4409	22.8158
chr12	84417194	84418577	1383	ENSMUSG00000104049	AC120402.1	pseudogene	-0.0597229	0.734644	0.828789	238	216	184	322	296	234	8.80083	8.08156	7.23859	8.77646	8.74526	8.03706
chr1	33908272	34307592	23154	ENSMUSG00000103888	AC123072.1	protein_coding	0.235124	0.022214	0.0629479	1449	1290	1322	1619	1618	1188	3.20263	2.88484	3.10856	2.63755	2.85727	2.43887
chr1	119526425	119528224	1788	ENSMUSG00000103212	AC132393.1	pseudogene	0.145976	0.298866	0.445077	389	349	401	481	438	397	11.1281	10.1017	12.2041	10.1422	10.0111	10.5487
chr10	59221953	59226431	4477	ENSMUSG00000103578	AC153941.1	pseudogene	-0.0589111	0.742083	0.833188	212	188	179	264	273	232	2.4229	2.17396	2.17641	2.22392	2.49285	2.46276
chr9	119339676	119350299	4414	ENSMUSG00000036138	Acaa1a	protein_coding	-0.493698	8.16841e-07	1.71348e-05	1421	1126	1177	2515	2224	1964	16.472	13.2064	14.515	21.4885	20.5978	21.146
chr18	74779197	74806207	1515	ENSMUSG00000036880	Acaa2	protein_coding	-0.325673	0.00110637	0.00605955	1713	1355	1509	2728	2566	2052	57.8284	46.2826	54.1954	67.8804	69.2109	64.3422
chr11	84129672	84401651	15155	ENSMUSG00000020532	Acaca	protein_coding	-0.138822	0.398344	0.543845	484	345	512	628	593	651	1.63435	1.17872	1.83932	1.56306	1.59988	2.0418
chr5	114146535	114250761	9632	ENSMUSG00000042010	Acacb	protein_coding	-0.659636	0.0996078	0.200414	35	22	30	51	66	57	0.185947	0.11826	0.169563	0.199714	0.280156	0.281275
chr5	121621026	121660514	6068	ENSMUSG00000029456	Acad10	protein_coding	-0.36749	0.0662342	0.14577	128	137	135	227	222	209	1.07938	1.16891	1.21112	1.41094	1.49573	1.63699
chr9	104063377	104127656	9351	ENSMUSG00000090150	Acad11	protein_coding	-0.171015	0.244955	0.385427	555	386	412	740	675	535	3.03719	2.13727	2.39864	2.98488	2.95132	2.71936
chr5	121598284	121618938	5007	ENSMUSG00000042647	Acad12	protein_coding	-0.241338	0.301544	0.447289	174	106	149	232	262	157	1.77815	1.09602	1.61992	1.74752	2.13921	1.49023
chr9	26974135	26999566	4143	ENSMUSG00000031969	Acad8	protein_coding	0.060428	0.546366	0.678855	1288	1370	1168	1653	1639	1395	15.9067	17.119	15.346	15.0471	16.1725	16.0019
chr3	36066000	36092857	3913	ENSMUSG00000027710	Acad9	protein_coding	-0.00591605	0.95395	0.973577	1209	1011	1149	1540	1443	1332	15.8084	13.3754	15.9835	14.8422	15.0752	16.1771
chr1	66830839	66863277	2005	ENSMUSG00000026003	Acadl	protein_coding	0.126697	0.145142	0.26513	3506	3932	3431	4696	4379	3680	89.4466	101.499	93.124	88.3073	89.2609	87.2036
chr3	153922357	153944632	2932	ENSMUSG00000062908	Acadm	protein_coding	0.143863	0.0531992	0.12361	5514	5446	5180	6783	6519	5394	96.2139	96.1486	96.1589	87.2387	90.8837	87.4211
chr5	115110299	115119346	2269	ENSMUSG00000029545	Acads	protein_coding	-0.761095	2.68855e-11	2.29931e-09	913	686	853	1997	1815	1510	20.5839	15.6486	20.4595	33.1857	32.694	31.6205
chr7	131410601	131446211	4474	ENSMUSG00000030861	Acadsb	protein_coding	0.142342	0.139664	0.257941	1857	1992	1684	2438	2041	1935	21.2374	23.0501	20.489	20.5513	18.6495	20.5544
chr11	70010183	70015411	2686	ENSMUSG00000018574	Acadvl	protein_coding	-0.107504	0.238779	0.378711	2561	2116	2334	3518	3105	3009	48.7781	40.778	47.2939	49.3887	47.251	53.2319
chr16	31092413	31201238	6493	ENSMUSG00000049076	Acap2	protein_coding	0.125059	0.282738	0.427469	1246	1149	1193	1373	1335	1460	9.81949	9.16189	10.0023	7.97549	8.40594	10.6871
chr4	155891822	155907251	5367	ENSMUSG00000029033	Acap3	protein_coding	-0.649089	7.68482e-05	0.00071725	283	206	219	511	519	390	2.69809	1.98716	2.22128	3.59094	3.95341	3.45358
chr9	53580522	53610382	3758	ENSMUSG00000032047	Acat1	protein_coding	0.154028	0.0624144	0.139366	2984	3003	2871	3918	3433	2866	40.6265	41.3676	41.5846	39.318	37.3438	36.2428
chr17	12942890	12960747	2544	ENSMUSG00000023832	Acat2	protein_coding	0.0603177	0.487394	0.626542	3861	3970	3375	4832	4853	4043	77.6417	80.7756	72.2035	71.6207	77.9722	75.5151
chr17	12923833	12940402	2345	ENSMUSG00000062480	Acat3	protein_coding	-0.48982	0.183267	0.312857	60	60	81	66	194	98	1.3089	1.32434	1.87988	1.06124	3.38136	1.98571
chr1	180726043	180754204	6780	ENSMUSG00000026499	Acbd3	protein_coding	0.118952	0.256471	0.398467	1272	1316	1355	1599	1498	1525	9.60011	10.0494	10.8797	8.89517	9.03307	10.6904
chr11	103101682	103112200	2937	ENSMUSG00000056938	Acbd4	protein_coding	-0.849143	3.0386e-05	0.000341829	206	118	168	370	427	331	3.58838	2.07973	3.11336	4.75061	5.94283	5.35542
chr2	23068168	23114510	4154	ENSMUSG00000026781	Acbd5	protein_coding	0.187741	0.0538842	0.124743	1710	1792	1553	2218	1802	1668	21.0624	22.3329	20.3504	20.1368	17.7338	19.0828
chr1	155558120	155691330	6453	ENSMUSG00000033701	Acbd6	protein_coding	-0.135447	0.243474	0.383731	602	585	584	937	873	686	4.77365	4.69358	4.9267	5.47659	5.53099	5.05257
chr2	93833467	93849943	8364	ENSMUSG00000040272	Accs	protein_coding	-0.252933	0.168978	0.29563	172	185	161	310	247	234	1.05231	1.1452	1.04793	1.39796	1.20739	1.32974
chr8	105698159	105701095	1425	ENSMUSG00000038000	Acd	protein_coding	-0.482556	0.000158076	0.00129476	411	356	393	769	700	605	14.7505	12.9273	15.0053	20.3426	20.0722	20.1676
chr7	98213658	98321208	4319	ENSMUSG00000030760	Acer3	protein_coding	0.397876	0.00182374	0.0089388	1000	1128	826	984	1051	829	11.8468	13.5208	10.4104	8.59233	9.94801	9.12196
chr14	54642161	54686931	8649	ENSMUSG00000022185	Acin1	protein_coding	-0.123939	0.177706	0.306389	1769	1570	1740	2702	2267	2115	10.4663	9.39855	10.9523	11.7833	10.7165	11.6228
chr11	100476353	100528000	5279	ENSMUSG00000020917	Acly	protein_coding	-0.275655	0.0108671	0.0363725	4503	3267	4371	6864	6037	5843	43.6467	32.04	45.0732	49.0391	46.7525	52.6041
chr6	6956004	7042979	5095	ENSMUSG00000042505	Acn9	protein_coding	0.286873	0.151717	0.273409	226	246	287	273	335	193	2.26967	2.49967	3.06637	2.02084	2.68802	1.8003
chr4	40143081	40198338	4496	ENSMUSG00000028405	Aco1	protein_coding	-0.149267	0.162546	0.287223	1350	1264	1429	2278	1718	1749	15.3636	14.5546	17.3014	19.1087	15.6213	18.4878
chr15	81872309	81915133	3892	ENSMUSG00000022477	Aco2	protein_coding	-0.201525	0.0161194	0.0491985	4840	4249	4913	7548	6727	6295	63.6274	56.5171	68.7123	73.1386	70.6568	76.8651
chr15	20665219	20666750	1532	ENSMUSG00000047565	Acot10	protein_coding	0.433454	0.0274374	0.074213	290	433	273	296	347	296	9.68141	14.6259	9.696	7.28365	9.2556	9.1784
chr13	24817948	24831517	721	ENSMUSG00000006717	Acot13	protein_coding	0.140273	0.225091	0.363342	1144	1281	990	1451	1424	1097	81.0908	91.8733	74.6569	75.8105	80.6473	72.2249
chr12	83987861	83993873	2196	ENSMUSG00000021226	Acot2	protein_coding	-0.270848	0.20904	0.343636	139	185	194	247	254	291	3.23793	4.36033	4.80777	4.24098	4.72738	6.29623
chr12	84100654	84111349	3388	ENSMUSG00000043487	Acot6	protein_coding	0.23228	0.410478	0.554693	71	84	75	89	82	79	1.07219	1.28347	1.20493	0.990644	0.989372	1.10809
chr4	152178134	152271855	2124	ENSMUSG00000028937	Acot7	protein_coding	-0.458562	3.84765e-06	6.23868e-05	1831	1410	1652	3134	2919	2537	44.0973	34.3588	42.3275	55.6339	56.1684	56.7517
chr2	164792768	164804882	1994	ENSMUSG00000017307	Acot8	protein_coding	-0.736413	0.00390702	0.0163536	130	94	107	299	282	135	3.3349	2.43985	2.9202	5.65363	5.77994	3.21668
chrX	155262443	155297654	2273	ENSMUSG00000025287	Acot9	protein_coding	0.343612	0.0013007	0.00686014	4686	5277	3907	5569	4597	3879	105.462	120.164	93.5459	92.3817	82.6611	81.0862
chr11	116171888	116199045	5082	ENSMUSG00000020777	Acox1	protein_coding	-0.0867246	0.396884	0.542408	1591	1261	1425	2243	1933	1645	16.0189	12.8461	15.2639	16.6459	15.5499	15.3838
chr5	35583040	35613801	9093	ENSMUSG00000029098	Acox3	protein_coding	-0.208295	0.119872	0.22987	447	438	522	718	740	620	2.51557	2.494	3.12527	2.9783	3.32732	3.24082
chr12	30893326	30911612	3221	ENSMUSG00000044573	Acp1	protein_coding	0.209926	0.0424253	0.103475	1617	1603	1487	2110	1755	1375	25.6843	25.7623	25.128	24.7034	22.2725	20.2859
chr2	91202885	91214098	5186	ENSMUSG00000002103	Acp2	protein_coding	-0.0984774	0.33862	0.484691	1279	1146	1281	1734	1677	1638	12.6194	11.4405	13.4464	12.6105	13.2201	15.0112
chr3	97158777	97176574	4592	ENSMUSG00000028093	Acp6	protein_coding	0.11479	0.528607	0.663538	330	250	242	382	268	317	3.67706	2.81852	2.86874	3.13737	2.38592	3.2808
chr9	104288316	104337728	7245	ENSMUSG00000032561	Acpp	protein_coding	-0.629943	0.177747	0.306418	19	22	23	41	33	51	0.134196	0.157218	0.172823	0.213444	0.186223	0.334572
chr6	125049689	125063267	3277	ENSMUSG00000072770	Acrbp	protein_coding	-0.226747	0.625023	0.744921	30	47	38	109	45	25	0.468377	0.742448	0.63117	1.25434	0.561333	0.362534
chr9	54604877	54661870	3604	ENSMUSG00000032281	Acsbg1	protein_coding	0.220958	0.300919	0.446758	271	167	234	329	220	194	3.84722	2.39877	3.53413	3.44263	2.49537	2.55808
chr11	94557102	94601871	3432	ENSMUSG00000076435	Acsf2	protein_coding	-0.501948	0.00389832	0.016328	191	235	266	444	415	394	2.84736	3.54463	4.21871	4.87875	4.94301	5.45557
chr8	122775505	122817880	2206	ENSMUSG00000015016	Acsf3	protein_coding	-0.777226	0.000172065	0.00137825	217	169	198	573	301	409	5.032	3.96517	4.88467	9.79381	5.57675	8.80924
chr8	46471041	46536051	9449	ENSMUSG00000018796	Acsl1	protein_coding	-0.0557708	0.665377	0.77663	580	502	570	777	683	725	3.14108	2.75074	3.28409	3.10162	2.95533	3.6469
chr1	78657825	78707743	4357	ENSMUSG00000032883	Acsl3	protein_coding	0.268565	0.003164	0.0138932	3894	4165	3391	4509	4196	3470	45.729	49.4886	42.3655	39.0294	39.37	37.8495
chrX	142317993	142390535	5405	ENSMUSG00000031278	Acsl4	protein_coding	0.418776	2.67999e-06	4.59138e-05	2360	2339	2185	2580	2186	1845	22.3418	22.4043	22.0063	18.0029	16.5345	16.2233
chr19	55253369	55296627	3150	ENSMUSG00000024981	Acsl5	protein_coding	0.306301	0.000621877	0.00384312	2855	3083	2658	3416	2918	2578	46.3704	50.6644	45.9281	40.8949	37.8664	38.8913
chr2	155517948	155585724	10163	ENSMUSG00000027605	Acss2	protein_coding	-0.126036	0.202045	0.335782	1758	1562	1593	2487	2101	2237	8.85191	7.95781	8.53342	9.23019	8.45237	10.4621
chr8	123891767	123894736	1433	ENSMUSG00000031972	Acta1	protein_coding	-0.872413	0.131187	0.246106	41	4	20	64	58	31	1.46325	0.14444	0.759369	1.68357	1.65385	1.02761
chr19	34241090	34255336	1781	ENSMUSG00000035783	Acta2	protein_coding	-0.210883	0.00490369	0.0196209	48354	40981	44812	71008	66745	60342	1388.7	1190.84	1369.17	1503.14	1531.54	1609.64
chr5	142903115	142906754	2679	ENSMUSG00000029580	Actb	protein_coding	-0.518828	1.28396e-07	3.56369e-06	28860	21584	28157	53037	47032	43745	551.118	417.037	572.036	746.524	717.589	775.91
chr11	120345690	120348542	2658	ENSMUSG00000062825	Actg1	protein_coding	-0.326655	0.000218216	0.00167813	12934	10247	12345	20491	18906	17441	248.942	199.552	252.781	290.699	290.736	311.796
chr6	83512905	83536265	1562	ENSMUSG00000059430	Actg2	protein_coding	-0.0581962	0.480871	0.620753	4394	3690	3879	5657	5369	4856	143.875	122.249	135.124	136.53	140.46	147.685
chr3	32706298	32726973	3886	ENSMUSG00000027671	Actl6a	protein_coding	0.230216	0.034628	0.0886589	1796	1869	1420	2041	1938	1570	23.6469	24.8984	19.8905	19.8074	20.3871	19.2001
chr12	80167542	80260371	3805	ENSMUSG00000015143	Actn1	protein_coding	-0.246134	0.010051	0.0342358	7797	6166	7675	12054	10392	10289	104.844	83.8904	109.795	119.471	111.647	128.506
chr7	28893248	28962340	5026	ENSMUSG00000054808	Actn4	protein_coding	-0.447652	3.48978e-05	0.000383755	5306	3752	4858	8709	7765	7686	54.0184	38.6484	52.6163	65.352	63.1611	72.679
chr12	70937857	70964718	4022	ENSMUSG00000021076	Actr10	protein_coding	0.401718	3.64276e-05	0.000397142	4097	4755	3763	4427	4300	3502	52.1193	61.2037	50.9279	41.5106	43.7055	41.3794
chr19	46376814	46395735	2742	ENSMUSG00000025228	Actr1a	protein_coding	-0.146587	0.0811533	0.170798	4168	3526	3871	6025	5266	5048	77.7651	66.5632	76.8368	82.8573	78.5005	87.4805
chr1	36698114	36714422	4274	ENSMUSG00000037351	Actr1b	protein_coding	-0.222438	0.0282833	0.0760077	2172	1712	2155	3349	3049	2620	26.002	20.737	27.4463	29.5514	29.1634	29.1328
chr11	20062304	20112913	5204	ENSMUSG00000020152	Actr2	protein_coding	0.266983	0.00169833	0.00844645	6467	7405	6753	8071	7163	6691	63.5865	73.6685	70.6396	58.4933	56.2719	61.1066
chr1	125392905	125435727	4631	ENSMUSG00000026341	Actr3	protein_coding	0.307943	9.47527e-05	0.000853043	10136	10788	9368	11835	10362	9148	111.99	120.601	110.116	96.3827	91.4729	93.8805
chr5	25759997	25850342	1741	ENSMUSG00000056367	Actr3b	protein_coding	0.307949	0.235368	0.374997	99	135	106	103	132	114	2.90851	4.01294	3.31306	2.23043	3.09844	3.11082
chr2	158624888	158639211	4186	ENSMUSG00000037761	Actr5	protein_coding	-0.430441	0.1187	0.228381	90	69	83	185	149	89	1.10008	0.853343	1.07931	1.66674	1.45513	1.01043
chr10	89711973	89732295	1703	ENSMUSG00000019948	Actr6	protein_coding	0.303341	0.0249777	0.0690183	790	955	671	898	810	789	23.7269	29.0209	21.44	19.8795	19.4372	22.0103
chr14	29978337	29993221	2121	ENSMUSG00000015971	Actr8	protein_coding	0.117516	0.35153	0.497678	808	657	733	1063	857	687	19.4872	16.0324	18.8075	18.8968	16.514	15.3897
chr2	58388644	58567157	4829	ENSMUSG00000026836	Acvr1	protein_coding	0.0526205	0.649457	0.763869	1119	1034	979	1625	1232	1032	11.8568	11.0854	11.0359	12.6913	10.4299	10.1566
chr15	101174067	101213679	4413	ENSMUSG00000000532	Acvr1b	protein_coding	-0.310886	0.191476	0.322775	166	101	106	195	228	166	1.92468	1.18486	1.30751	1.66649	2.11213	1.78769
chr2	48814109	48903269	5686	ENSMUSG00000052155	Acvr2a	protein_coding	0.364824	0.00327945	0.0142866	652	751	652	760	645	635	5.86742	6.83808	6.24218	5.04115	4.6376	5.30772
chr9	106432981	106438319	2966	ENSMUSG00000023262	Acy1	protein_coding	-0.595377	0.000395372	0.00268052	202	219	193	413	370	397	3.48431	3.82212	3.5417	5.25088	5.09919	6.36049
chr19	3986661	3990007	1505	ENSMUSG00000024866	Acy3	protein_coding	-0.629894	0.00274826	0.0123667	120	104	133	286	215	208	4.07793	3.5759	4.80838	7.16375	5.83755	6.56532
chr12	85272398	85288438	1380	ENSMUSG00000008822	Acyp1	protein_coding	-0.357143	0.0244118	0.0678597	427	421	379	838	740	456	15.824	15.7858	14.9423	22.8902	21.9106	15.696
chr11	30505991	30649587	863	ENSMUSG00000060923	Acyp2	protein_coding	0.23244	0.183975	0.313539	396	353	336	469	462	262	23.4566	21.1562	21.1737	20.4766	21.8648	14.4147
chr2	163726584	163750239	2002	ENSMUSG00000017697	Ada	protein_coding	-0.453038	0.16905	0.295675	47	59	62	148	85	67	1.20088	1.52528	1.68532	2.78728	1.73522	1.59005
chr2	121140428	121156680	5317	ENSMUSG00000027259	Adal	protein_coding	0.0639994	0.764885	0.850527	242	174	152	293	233	173	2.3289	1.69425	1.55621	2.07835	1.79153	1.54638
chr9	70678997	70780229	4913	ENSMUSG00000054693	Adam10	protein_coding	0.191391	0.074018	0.158936	2068	2495	2012	2698	2308	2344	21.5377	26.2913	22.2928	20.7112	19.2052	22.6746
chr7	133883199	134232146	8273	ENSMUSG00000054555	Adam12	protein_coding	-0.327096	0.102898	0.205022	182	174	166	298	227	305	1.12574	1.08896	1.09236	1.35863	1.12183	1.75227
chr3	89338542	89349996	6145	ENSMUSG00000028041	Adam15	protein_coding	-0.83247	1.48099e-11	1.34474e-09	1000	748	1068	2425	2151	1850	8.32704	6.30212	9.4613	14.884	14.3108	14.3086
chr12	21323509	21373632	7154	ENSMUSG00000052593	Adam17	protein_coding	-0.131555	0.178204	0.306955	1242	1204	1139	1795	1605	1604	8.88372	8.71353	8.66734	9.46355	9.17239	10.6564
chr11	46055992	46147343	7115	ENSMUSG00000011256	Adam19	protein_coding	-0.13572	0.544599	0.677425	256	198	252	249	321	400	1.84114	1.44081	1.92813	1.31997	1.84453	2.67203
chr1	63445891	63596276	17907	ENSMUSG00000025964	Adam23	protein_coding	0.26535	0.00313781	0.0137925	3011	2790	3031	3331	2997	3032	8.60492	8.06742	9.21533	7.0166	6.84316	8.04822
chr8	24677225	24725852	2939	ENSMUSG00000031553	Adam3	protein_coding	0.359401	0.37277	0.518819	69	32	77	60	84	35	1.20112	0.563612	1.42599	0.769845	1.16829	0.565898
chr8	24727093	24824369	3129	ENSMUSG00000031554	Adam5	protein_coding	-0.0602553	0.840945	0.903719	107	141	57	129	140	134	1.74953	2.33266	0.991522	1.55469	1.82895	2.03506
chr7	139978932	139992562	4638	ENSMUSG00000025473	Adam8	protein_coding	-0.138079	0.703395	0.80649	49	55	33	72	77	45	0.540573	0.613926	0.387313	0.585474	0.678709	0.461111
chr8	24949611	25016922	4011	ENSMUSG00000031555	Adam9	protein_coding	0.101942	0.175685	0.304025	4744	4601	4596	6223	5368	5022	60.5155	59.3839	62.3722	58.5111	54.7103	59.5022
chr16	85793827	85803113	5302	ENSMUSG00000022893	Adamts1	protein_coding	-0.473789	9.77007e-09	3.82992e-07	2740	2489	2530	4836	4553	4337	26.4431	24.3042	25.9759	34.4004	35.107	38.8763
chr17	33524204	33553782	5453	ENSMUSG00000024299	Adamts10	protein_coding	-0.4691	0.000325084	0.00230539	724	523	668	1241	1227	928	6.7937	4.96551	6.66858	8.58333	9.19913	8.08817
chr15	11064790	11346867	6234	ENSMUSG00000047497	Adamts12	protein_coding	0.0554992	0.739152	0.832029	394	381	461	490	455	560	3.23402	3.16421	4.02565	2.96455	2.98395	4.26942
chr10	61197112	61273438	5197	ENSMUSG00000059901	Adamts14	protein_coding	-0.326402	0.106041	0.210067	235	156	259	385	306	347	2.31374	1.55405	2.71291	2.79398	2.40715	3.1733
chr11	50602084	50807573	9336	ENSMUSG00000036545	Adamts2	protein_coding	-0.686933	4.2493e-07	9.75039e-06	1420	1030	1601	2938	2617	2744	7.7833	5.71225	9.3359	11.8698	11.4608	13.9699
chr1	171250421	171260637	4810	ENSMUSG00000006403	Adamts4	protein_coding	-0.365366	0.0531382	0.12349	263	176	284	417	442	333	2.79771	1.89433	3.21407	3.26964	3.75668	3.29023
chr16	85858170	85901125	8091	ENSMUSG00000022894	Adamts5	protein_coding	-0.247536	0.00616045	0.0234326	2479	2641	2625	4102	3843	3773	15.6785	16.9001	17.6622	19.1223	19.4192	22.164
chr13	104287873	104494763	4822	ENSMUSG00000046169	Adamts6	protein_coding	0.211499	0.243278	0.383597	291	250	273	260	340	291	3.08787	2.68411	3.08189	2.03355	2.88256	2.86809
chr9	90163069	90208071	6282	ENSMUSG00000032363	Adamts7	protein_coding	-0.691354	0.0486445	0.115303	54	36	29	91	73	80	0.439855	0.296697	0.251306	0.546353	0.475087	0.605258
chr7	82335694	82614450	7732	ENSMUSG00000070469	Adamtsl3	protein_coding	-0.745567	0.00611279	0.0232792	102	52	74	171	155	159	0.675049	0.348203	0.521022	0.834156	0.819598	0.977387
chr3	95676201	95687917	4198	ENSMUSG00000015850	Adamtsl4	protein_coding	-1.02158	1.14969e-10	8.16471e-09	470	363	570	1498	1044	1113	5.72842	4.4765	7.39096	13.4575	10.1665	12.5999
chr10	80339110	80348412	4722	ENSMUSG00000043822	Adamtsl5	protein_coding	-0.825721	1.92579e-09	9.45914e-08	316	284	303	820	657	578	3.42414	3.11371	3.49298	6.54931	5.68807	5.81738
chr3	89715022	89753446	6786	ENSMUSG00000027951	Adar	protein_coding	-0.554879	0.000131424	0.00111451	412	309	408	771	667	676	3.10672	2.35753	3.27306	4.28525	4.01851	4.73463
chr10	77290726	77418270	11272	ENSMUSG00000020262	Adarb1	protein_coding	-0.341431	0.0292195	0.0780333	340	259	267	472	475	447	1.54356	1.1897	1.28957	1.57944	1.72294	1.88489
chr8	111966908	111992302	4399	ENSMUSG00000031949	Adat1	protein_coding	0.0957773	0.65429	0.767913	169	181	121	208	187	168	1.9657	2.13012	1.49729	1.78324	1.73783	1.81499
chr10	13552894	13563376	1466	ENSMUSG00000019808	Adat2	protein_coding	0.0439602	0.768861	0.853231	372	344	299	424	437	392	12.9776	12.1424	11.0972	10.9027	12.1806	12.702
chr10	80602880	80615783	4586	ENSMUSG00000035370	Adat3	protein_coding	-0.601457	1.13074e-06	2.23894e-05	995	707	924	1997	1682	1431	11.1014	7.9812	10.9677	16.4229	14.9939	14.8296
chr12	88360554	88461719	2330	ENSMUSG00000021044	Adck1	protein_coding	-0.302846	0.0535652	0.12421	297	245	270	445	479	357	6.52074	5.44253	6.30657	7.2014	8.40254	7.2802
chr6	39573873	39596595	4095	ENSMUSG00000046947	Adck2	protein_coding	-0.11001	0.476362	0.617216	458	560	394	686	746	522	5.72254	7.07955	5.23731	6.31777	7.44725	6.05798
chr1	180165238	180199602	5293	ENSMUSG00000026489	Adck3	protein_coding	-0.483534	0.10905	0.214356	77	57	55	157	107	78	0.744372	0.55753	0.565654	1.1187	0.826451	0.700371
chr7	27233023	27262252	3175	ENSMUSG00000003762	Adck4	protein_coding	-0.201766	0.300688	0.446692	202	203	203	308	375	216	3.25502	3.30973	3.48007	3.65822	4.82801	3.23289
chr15	76576358	76595816	3452	ENSMUSG00000022550	Adck5	protein_coding	-0.654349	5.28121e-05	0.000530891	255	253	288	690	498	429	3.77943	3.79404	4.54117	7.53793	5.89726	5.90579
chr11	7063489	7178506	12522	ENSMUSG00000020431	Adcy1	protein_coding	-0.487625	0.403571	0.548585	10	22	11	27	25	25	0.0408672	0.0909686	0.0478251	0.0813307	0.0816298	0.0948963
chr12	4133103	4213525	6246	ENSMUSG00000020654	Adcy3	protein_coding	-0.0422294	0.821417	0.890563	264	177	200	299	299	244	2.1628	1.46717	1.74313	1.80551	1.95712	1.85668
chr15	98589994	98607633	6017	ENSMUSG00000022994	Adcy6	protein_coding	-0.268103	0.00866126	0.0305839	1652	1304	1597	2605	2362	2048	14.0489	11.2203	14.4486	16.3288	16.0489	16.1769
chr8	88272403	88329962	6330	ENSMUSG00000031659	Adcy7	protein_coding	-0.178709	0.346569	0.492245	177	204	172	332	267	208	1.43082	1.66853	1.4792	1.97818	1.72447	1.56174
chr16	4287529	4420498	5197	ENSMUSG00000005580	Adcy9	protein_coding	-0.265584	0.473503	0.614706	78	32	55	65	86	97	0.767965	0.31878	0.576101	0.471711	0.676518	0.88706
chr5	34573664	34632308	6066	ENSMUSG00000029106	Add1	protein_coding	-0.136218	0.103794	0.206354	4408	3881	4401	6418	5830	5546	37.1835	33.1243	39.4957	39.9048	39.2927	43.4534
chr19	53140445	53247399	4938	ENSMUSG00000025026	Add3	protein_coding	-0.0843895	0.576475	0.7045	532	369	395	592	628	528	5.51259	3.8687	4.35442	4.5215	5.19922	5.08174
chr3	138443093	138455499	2801	ENSMUSG00000028138	Adh5	protein_coding	0.0263241	0.7385	0.83159	2764	2681	2745	3809	3434	3048	50.4839	49.5457	53.3392	51.2793	50.1129	51.7088
chr3	138217823	138233382	3369	ENSMUSG00000055301	Adh7	protein_coding	0.30449	0.00457922	0.01858	1157	1269	1169	1377	1351	1010	17.5706	19.4989	18.8867	15.4136	16.3924	14.2465
chr1	9547948	9580673	3780	ENSMUSG00000025911	Adhfe1	protein_coding	-0.395415	0.31495	0.460484	27	48	31	74	49	56	0.36546	0.657373	0.446403	0.738286	0.529916	0.704043
chr12	28675231	28682175	1886	ENSMUSG00000020629	Adi1	protein_coding	0.269024	0.0201438	0.0585298	1734	2145	1556	2108	1919	1740	47.0284	58.8617	44.8962	42.1403	41.5834	43.8324
chr16	23146536	23158028	1381	ENSMUSG00000022878	Adipoq	protein_coding	-1.1201	0.00246206	0.0113143	40	26	23	102	69	76	1.48127	0.974188	0.906133	2.78414	2.04154	2.61411
chr1	134415378	134433351	5025	ENSMUSG00000026457	Adipor1	protein_coding	-0.151925	0.0572978	0.130369	3578	3136	3326	5275	4900	4104	36.4335	32.3096	36.0306	39.5913	39.8649	38.8153
chr6	119353150	119417704	5979	ENSMUSG00000030168	Adipor2	protein_coding	0.247251	0.00287754	0.0128345	2408	2359	2409	2821	2540	2364	20.6081	20.427	21.9335	17.7951	17.368	18.7916
chr14	21052574	21448568	1781	ENSMUSG00000039197	Adk	protein_coding	0.18292	0.0182349	0.0540079	4293	4411	4010	5217	4873	4234	123.292	128.176	122.52	110.436	111.817	112.943
chr7	110627661	110629820	1619	ENSMUSG00000030790	Adm	protein_coding	-0.0806613	0.55028	0.681923	463	469	447	694	694	486	14.6268	14.9912	15.0233	16.1601	17.5171	14.2606
chr2	168180986	168207112	5350	ENSMUSG00000051149	Adnp	protein_coding	0.215106	0.0160266	0.0490326	2257	2090	2022	2475	2279	2233	21.5864	20.225	20.574	17.4478	17.4151	19.8368
chr18	80126311	80151482	5012	ENSMUSG00000053950	Adnp2	protein_coding	-0.122114	0.320572	0.466473	663	823	802	1135	1090	962	6.7686	8.50119	8.71061	8.54078	8.89091	9.1221
chr10	67544512	67548955	4444	ENSMUSG00000057134	Ado	protein_coding	0.1206	0.299299	0.445286	605	632	625	800	755	638	6.96573	7.36246	7.65562	6.78918	6.94532	6.82286
chr10	75316943	75334788	2534	ENSMUSG00000020178	Adora2a	protein_coding	-0.775865	0.117421	0.226743	15	27	15	59	40	28	0.302828	0.551522	0.32217	0.877957	0.645207	0.525046
chr11	62248984	62266453	1845	ENSMUSG00000018500	Adora2b	protein_coding	-0.044962	0.860471	0.91649	100	102	97	162	149	88	2.77237	2.86118	2.86096	3.31042	3.30044	2.26605
chr9	59291572	59316199	2470	ENSMUSG00000025236	Adpgk	protein_coding	0.0548571	0.615635	0.73741	1087	1238	1125	1458	1394	1378	22.5133	25.9433	24.7886	22.2579	23.0679	26.509
chr16	38445399	38452689	1583	ENSMUSG00000002844	Adprh	protein_coding	-0.424883	8.31484e-06	0.000119433	1350	1340	1322	2521	2500	1888	43.6176	43.8053	45.441	60.0367	64.536	56.6584
chr4	126316047	126321703	2475	ENSMUSG00000042558	Adprhl2	protein_coding	-0.959636	7.71807e-13	1.08894e-10	385	310	303	856	861	755	7.9578	6.48319	6.66291	13.0413	14.219	14.4949
chr11	67037905	67052594	1977	ENSMUSG00000020910	Adprm	protein_coding	0.211093	0.0994422	0.200112	639	693	604	696	734	696	16.5332	18.142	16.6258	13.2734	15.1735	16.7263
chr2	131545850	131562283	1899	ENSMUSG00000027335	Adra1d	protein_coding	-1.2	2.17687e-12	2.56226e-10	207	145	213	612	530	515	5.5757	3.95177	6.10377	12.1506	11.4062	12.8846
chr18	62177817	62179959	2143	ENSMUSG00000045730	Adrb2	protein_coding	-0.211687	0.374189	0.520165	103	88	112	160	139	148	2.45864	2.12537	2.84423	2.8151	2.65098	3.28136
chr19	4286001	4306222	4476	ENSMUSG00000024858	Adrbk1	protein_coding	-0.279138	0.0362608	0.0917308	1062	734	917	1448	1307	1419	12.14	8.48958	11.152	12.2006	11.9373	15.0665
chr2	180171485	180176286	4457	ENSMUSG00000039041	Adrm1	protein_coding	-0.791678	0.0551854	0.126879	308	175	422	854	751	433	3.53585	2.03271	5.154	7.22632	6.88838	4.61706
chr15	80948490	80970947	4398	ENSMUSG00000022407	Adsl	protein_coding	-0.10597	0.339256	0.485274	1896	1439	1442	2481	2312	1792	22.0581	16.9389	17.8477	21.2751	21.4907	19.3643
chr1	177762962	177796511	4531	ENSMUSG00000015961	Adss	protein_coding	0.431205	0.000180543	0.00143801	2243	2717	2083	2720	2194	1813	25.3293	31.044	25.0248	22.6401	19.7954	19.0163
chr12	112620045	112641354	1861	ENSMUSG00000011148	Adssl1	protein_coding	-0.283447	0.190287	0.321221	195	130	134	304	226	188	5.35967	3.61527	3.91829	6.15876	4.96302	4.7995
chr11	5861947	5872088	4058	ENSMUSG00000020473	Aebp1	protein_coding	-0.722005	6.95971e-11	5.20422e-09	5665	4280	6015	12124	10787	10652	71.4272	54.6012	80.6842	112.675	108.667	124.747
chr6	140622449	140678472	8111	ENSMUSG00000030232	Aebp2	protein_coding	0.173854	0.0822684	0.17246	1218	1323	1274	1532	1536	1260	7.68426	8.44519	8.55093	7.1241	7.74249	7.38346
chr7	78895854	78911209	5687	ENSMUSG00000030609	Aen	protein_coding	-0.212295	0.0411038	0.101144	861	799	887	1414	1278	1089	7.74687	7.27385	8.49055	9.37755	9.18731	9.10093
chr10	81559494	81566362	1411	ENSMUSG00000054452	Aes	protein_coding	-0.528253	2.11299e-06	3.76722e-05	4227	2887	3874	7458	6780	6003	153.208	105.874	149.382	199.245	196.342	202.093
chr5	35893319	36003923	8543	ENSMUSG00000029094	Afap1	protein_coding	-0.25659	0.0492385	0.116363	513	478	570	869	739	771	3.07283	2.89697	3.63233	3.8367	3.53672	4.28954
chr19	56912361	57008228	5591	ENSMUSG00000025083	Afap1l2	protein_coding	-1.24354	5.49446e-05	0.000547809	48	37	31	132	118	101	0.439296	0.342619	0.301833	0.890443	0.862844	0.858562
chr5	103692374	103855322	9458	ENSMUSG00000029313	Aff1	protein_coding	-0.161447	0.192657	0.324035	703	639	618	920	916	944	3.80358	3.49811	3.55726	3.66895	3.95975	4.744
chr11	53350833	53421830	13450	ENSMUSG00000049470	Aff4	protein_coding	0.240441	0.00543383	0.0212866	2913	2988	2958	3483	3045	3041	11.0833	11.5028	11.9733	9.76783	9.25657	10.7468
chr8	123477903	123503916	4757	ENSMUSG00000031967	Afg3l1	protein_coding	-0.234184	0.0317048	0.082873	1005	898	839	1443	1319	1339	10.81	9.77303	9.60085	11.4404	11.3354	13.3775
chr18	67404767	67449166	3085	ENSMUSG00000024527	Afg3l2	protein_coding	0.0345346	0.740631	0.832662	1087	964	1112	1510	1321	1129	18.0267	16.1755	19.6192	18.4578	17.5035	17.3906
chr11	117825924	117839908	3539	ENSMUSG00000017718	Afmid	protein_coding	-0.166734	0.312736	0.45843	281	214	233	377	365	302	4.06243	3.13031	3.58364	4.01733	4.21606	4.05528
chr11	20685084	20741589	6979	ENSMUSG00000049659	Aftph	protein_coding	0.273124	0.0301391	0.0797293	1054	1345	1356	1435	1250	1285	7.72802	9.97802	10.5773	7.75525	7.32271	8.75115
chr8	53511702	53523421	1289	ENSMUSG00000031521	Aga	protein_coding	-0.0514446	0.535717	0.669488	3408	3369	3065	4820	4601	3650	135.205	135.235	129.364	140.947	145.841	134.5
chr1	89454806	89897617	17469	ENSMUSG00000055013	Agap1	protein_coding	-0.300023	0.20789	0.342627	175	102	149	191	244	227	0.512658	0.302332	0.464371	0.41242	0.571103	0.617662
chr5	24452177	24502047	3207	ENSMUSG00000023353	Agap3	protein_coding	-0.651321	6.72186e-05	0.000643436	454	278	442	857	781	715	7.24277	4.48733	7.5017	10.0773	9.95483	10.5947
chr2	90782727	90834437	6650	ENSMUSG00000040812	Agbl2	protein_coding	0.363438	0.256596	0.398612	74	64	54	60	64	65	0.569413	0.498277	0.442058	0.340301	0.393469	0.464562
chr6	34780432	34859459	11075	ENSMUSG00000038836	Agbl3	protein_coding	0.305807	0.0459702	0.110057	335	340	335	376	390	282	1.54791	1.58955	1.64677	1.28057	1.43979	1.21027
chr5	30888694	30906965	7053	ENSMUSG00000029165	Agbl5	protein_coding	0.0192637	0.934305	0.962158	147	119	101	151	175	135	1.06651	0.873552	0.779575	0.807497	1.01442	0.909737
chr1	82839483	82901182	8384	ENSMUSG00000026159	Agfg1	protein_coding	0.220637	0.0093554	0.0324263	2955	2791	2629	3476	2903	2806	18.0359	17.2359	17.071	15.6378	14.1567	15.9075
chr5	137650483	137684726	3802	ENSMUSG00000029722	Agfg2	protein_coding	-0.350445	0.0188442	0.0554326	321	345	362	540	570	556	4.31978	4.69754	5.18268	5.35632	6.12866	6.9497
chr13	95350683	95375352	3697	ENSMUSG00000021681	Aggf1	protein_coding	0.112719	0.435519	0.578689	453	349	435	520	487	452	6.26923	4.88693	6.40463	5.30439	5.38492	5.81017
chr6	40325478	40396762	2225	ENSMUSG00000029916	Agk	protein_coding	0.157441	0.374618	0.520509	280	240	219	349	251	249	6.43748	5.58295	5.35662	5.91425	4.61069	5.31731
chr3	116739999	116808166	12803	ENSMUSG00000033400	Agl	protein_coding	0.114329	0.255397	0.397175	1757	1658	1785	2091	1982	2034	7.02278	6.70527	7.5904	6.16038	6.32958	7.55132
chr4	126435012	126468583	8120	ENSMUSG00000041530	Ago1	protein_coding	-0.0527165	0.705356	0.808228	472	484	560	697	632	673	2.97451	3.08612	3.75449	3.2376	3.18218	3.93934
chr15	73095844	73184840	13705	ENSMUSG00000036698	Ago2	protein_coding	-0.107356	0.370641	0.516792	991	768	874	1193	1245	1164	3.70038	2.90154	3.47194	3.28344	3.71429	4.03701
chr4	126331704	126429556	16571	ENSMUSG00000028842	Ago3	protein_coding	0.327994	0.0141149	0.0444455	537	610	512	655	522	515	1.65837	1.90604	1.68216	1.49096	1.28799	1.47724
chr4	126489541	126533472	6947	ENSMUSG00000042500	Ago4	protein_coding	-0.391931	0.255421	0.397175	38	62	52	115	63	79	0.279902	0.462072	0.407489	0.624363	0.370764	0.540487
chr17	34604262	34613449	3001	ENSMUSG00000034254	Agpat1	protein_coding	-0.77818	1.80554e-10	1.22634e-08	745	541	668	1588	1498	1204	12.7007	9.33177	12.1154	19.9544	20.4041	19.0649
chr2	26593057	26604417	2130	ENSMUSG00000026922	Agpat2	protein_coding	-0.333131	0.00813249	0.0290802	534	513	565	849	905	830	12.8245	12.4655	14.4357	15.0288	17.3653	18.5145
chr10	78269178	78352489	7577	ENSMUSG00000001211	Agpat3	protein_coding	-0.50129	3.78177e-05	0.000406885	1230	878	1147	2262	1815	1809	8.30679	5.99953	8.24102	11.26	9.79353	11.3475
chr17	12118704	12219645	2701	ENSMUSG00000023827	Agpat4	protein_coding	-0.311459	0.00398827	0.0166389	1219	1140	1131	2118	2034	1420	23.0888	21.8473	22.7903	29.5692	30.781	24.9816
chr8	18846277	18891361	10783	ENSMUSG00000031467	Agpat5	protein_coding	0.45445	1.71025e-05	0.000216586	1488	1598	1345	1386	1449	1284	7.06165	7.67316	6.7907	4.84822	5.49422	5.65982
chr8	23172946	23208453	3944	ENSMUSG00000031545	Agpat6	protein_coding	-0.0531621	0.586007	0.712377	1906	1784	2081	2767	2455	2420	24.7263	23.4167	28.7208	26.4583	25.4461	29.1599
chr5	100845713	100899102	3502	ENSMUSG00000029314	Agpat9	protein_coding	0.385555	0.0293363	0.0782851	242	238	204	240	232	197	3.53556	3.51815	3.17075	2.58446	2.7081	2.67328
chr2	75832177	75931350	9421	ENSMUSG00000042410	Agps	protein_coding	0.395562	5.20964e-07	1.16593e-05	3220	3031	3026	3292	3117	2615	17.4902	16.6579	17.4863	13.18	13.5273	13.1931
chr4	156165290	156197488	9285	ENSMUSG00000041936	Agrn	protein_coding	-0.690543	7.81943e-07	1.6461e-05	339	274	320	715	674	540	1.86833	1.52792	1.87626	2.90454	2.96789	2.76428
chr8	124556534	124569706	1891	ENSMUSG00000031980	Agt	protein_coding	-1.13078	2.29236e-10	1.47921e-08	285	167	187	669	596	520	7.70915	4.5706	5.38137	13.3384	12.8808	13.0647
chr13	59449537	59585227	12833	ENSMUSG00000021557	Agtpbp1	protein_coding	0.247911	0.0459724	0.110057	532	509	491	596	574	480	2.12145	2.05368	2.08301	1.7518	1.8288	1.77786
chr4	148077061	148088031	4236	ENSMUSG00000029007	Agtrap	protein_coding	-0.196542	0.173286	0.301096	481	485	368	704	725	529	5.80991	5.92735	4.72891	6.26778	6.99676	5.93492
chr1	179744894	179803680	15116	ENSMUSG00000026491	Ahctf1	protein_coding	0.247225	0.0173466	0.0520193	1283	1268	1181	1485	1229	1295	4.34354	4.34341	4.2536	3.70561	3.32433	4.07213
chr2	155059310	155074497	2805	ENSMUSG00000027597	Ahcy	protein_coding	-0.234922	0.0573999	0.130554	496	528	555	860	846	676	9.04642	9.74369	10.769	11.5614	12.3282	11.4519
chr3	107663118	107696560	6690	ENSMUSG00000027893	Ahcyl1	protein_coding	0.188652	0.0113085	0.037465	8326	8200	7756	9688	8964	8513	63.6837	63.46	63.113	54.6188	54.7808	60.4796
chr6	29768011	29912310	11896	ENSMUSG00000029772	Ahcyl2	protein_coding	0.0336688	0.78636	0.865922	777	784	690	915	924	950	3.34246	3.41237	3.15779	2.90124	3.17579	3.7958
chr4	133011260	133078110	8444	ENSMUSG00000037692	Ahdc1	protein_coding	-1.18554	2.38301e-09	1.14313e-07	122	92	113	365	289	296	0.739338	0.564112	0.728536	1.63039	1.39931	1.66613
chr10	20952547	21080428	5093	ENSMUSG00000019986	Ahi1	protein_coding	0.0579433	0.710733	0.811642	947	792	757	951	877	1185	9.51424	8.05089	8.09113	7.0424	7.03976	11.058
chr19	8989284	9076919	18543	ENSMUSG00000069833	Ahnak	protein_coding	0.255974	0.000931633	0.00530577	8672	8951	8610	10063	9097	8861	23.9331	24.9946	25.2797	20.4703	20.0591	22.7142
chr12	112772194	112802657	14163	ENSMUSG00000072812	Ahnak2	protein_coding	-0.134642	0.270505	0.414297	1136	839	1055	1705	1331	1229	4.10464	3.06728	4.05545	4.54086	3.84246	4.12462
chr12	35497974	35535038	6163	ENSMUSG00000019256	Ahr	protein_coding	0.185364	0.0884681	0.18227	1007	959	1031	1237	1040	1085	8.36084	8.05626	9.10685	7.57018	6.89903	8.36729
chr12	87266746	87273997	1347	ENSMUSG00000021037	Ahsa1	protein_coding	0.011904	0.882901	0.930261	3262	3201	3049	4328	4294	3451	123.845	122.963	123.151	121.115	130.253	121.695
chr11	23487882	23498030	4532	ENSMUSG00000020288	Ahsa2	protein_coding	0.161783	0.160678	0.285071	799	835	683	979	899	772	9.02078	9.53846	8.20365	8.14697	8.10945	8.0956
chr9	55326913	55438345	4714	ENSMUSG00000032313	AI118078	protein_coding	-0.978866	0.0709229	0.15359	12	11	16	42	29	28	0.130251	0.120806	0.184761	0.336021	0.251497	0.282289
chr4	58798911	58912749	11447	ENSMUSG00000050812	AI314180	protein_coding	0.371101	2.65621e-05	0.000305572	3612	3690	3562	3629	3588	3470	16.1473	16.6907	16.9409	11.9579	12.8156	14.4085
chr17	27563575	27565749	1398	ENSMUSG00000062753	AI413582	protein_coding	-0.451464	0.000268209	0.00197536	963	795	764	1582	1695	1144	35.2283	29.4257	29.7336	42.6568	49.5415	38.871
chr8	36993575	36995531	1957	ENSMUSG00000074384	AI429214	protein_coding	-0.0208154	0.930838	0.959599	111	110	100	173	144	103	2.9013	2.90909	2.78073	3.33298	3.00723	2.50059
chr4	41495604	41503076	4701	ENSMUSG00000046312	AI464131	protein_coding	-1.14144	0.000408402	0.00275125	35	53	83	220	130	139	0.38095	0.583674	0.961098	1.76498	1.13052	1.40524
chr7	127091436	127094049	1918	ENSMUSG00000045165	AI467606	protein_coding	-0.406337	0.409183	0.553414	15	26	19	39	32	31	0.400036	0.701578	0.539077	0.766636	0.681855	0.767899
chr5	123133723	123141666	4725	ENSMUSG00000090086	AI480526	lincRNA	0.52783	0.0107007	0.035971	208	176	215	233	164	139	2.25244	1.9284	2.47695	1.85978	1.41895	1.3981
chr1	43098710	43115947	3458	ENSMUSG00000010290	AI597479	protein_coding	0.203233	0.0684736	0.149508	1173	1195	1103	1255	1287	1285	17.3552	17.8894	17.3619	13.6865	15.2141	17.6592
chr19	41593363	41596158	2796	ENSMUSG00000074873	AI606181	protein_coding	-0.251456	0.506716	0.644009	38	41	65	97	86	41	0.695303	0.759047	1.2653	1.30821	1.25725	0.696801
chr1	173723430	173741809	3481	ENSMUSG00000073490	AI607873	protein_coding	-1.37475	0.000859117	0.00495513	27	25	13	70	68	75	0.396842	0.371782	0.203276	0.758348	0.798541	1.02388
chr19	5425157	5427313	1529	ENSMUSG00000047423	AI837181	protein_coding	-0.715228	4.84994e-08	1.5148e-06	739	534	654	1628	1380	1061	24.7193	18.0729	23.2733	40.1386	36.8812	32.9641
chr19	7356464	7383026	3183	ENSMUSG00000024970	AI846148	protein_coding	-0.415929	0.00104785	0.00579896	476	388	437	830	746	645	7.65098	6.3101	7.47275	9.83342	9.58039	9.62951
chr7	41372923	41393260	2671	ENSMUSG00000056383	AI987944	protein_coding	0.40594	0.00308721	0.0135983	502	586	482	524	539	451	9.61502	11.3563	9.82161	7.39766	8.2484	8.02339
chr1	183296590	183325476	6175	ENSMUSG00000042901	Aida	protein_coding	0.220378	0.0274302	0.074213	2882	3448	2746	3763	3296	2924	23.8819	28.9093	24.2084	22.984	21.8221	22.5054
chr2	31950139	31973442	4032	ENSMUSG00000001864	Aif1l	protein_coding	0.464451	0.00222269	0.0104338	357	398	384	387	388	285	4.53026	5.11013	5.18412	3.61978	3.93388	3.35919
chrX	48474944	48513563	4006	ENSMUSG00000036932	Aifm1	protein_coding	0.116657	0.259708	0.402512	941	917	892	1245	1100	909	12.0186	11.8502	12.1204	11.7206	11.2251	10.7836
chr10	61715263	61739260	4121	ENSMUSG00000020085	Aifm2	protein_coding	-0.334758	0.00910646	0.0317764	466	418	471	770	798	619	5.78577	5.25104	6.22135	7.04664	7.91612	7.13839
chr10	13647054	13868980	9196	ENSMUSG00000019806	Aig1	protein_coding	0.281178	0.216303	0.351917	121	166	152	165	142	154	0.673321	0.934629	0.899848	0.676764	0.631334	0.795962
chr10	43950307	44004846	7416	ENSMUSG00000019866	Aim1	protein_coding	-0.0668895	0.695038	0.800446	214	242	223	323	290	294	1.47662	1.68952	1.637	1.64276	1.59877	1.88424
chr3	132660498	132683879	1122	ENSMUSG00000028029	Aimp1	protein_coding	0.261747	0.00423808	0.017486	2883	2899	2663	3410	3227	2412	131.386	133.674	129.111	114.544	117.5	102.098
chr5	143902704	143909847	1654	ENSMUSG00000029610	Aimp2	protein_coding	-0.03651	0.72412	0.821496	1865	1649	1505	2464	2384	1755	57.6718	51.5941	49.512	56.1619	58.9014	50.4077
chr19	4114446	4125858	1937	ENSMUSG00000024847	Aip	protein_coding	-0.532235	4.63592e-08	1.46597e-06	2760	2093	2412	4887	4692	3853	72.885	55.9233	67.7635	95.1235	98.9969	94.5068
chr17	12741311	12860122	3583	ENSMUSG00000078247	Airn	antisense	0.00397681	0.988223	0.993381	76	103	75	124	108	93	1.08525	1.48815	1.13937	1.30513	1.23218	1.23348
chr14	54567469	54577661	3503	ENSMUSG00000022178	Ajuba	protein_coding	-0.194207	0.0469159	0.111789	1331	1117	1225	2024	1741	1608	19.44	16.5069	19.0346	21.7894	20.3166	21.8142
chr12	102753275	102757803	1417	ENSMUSG00000091931	AK010878	protein_coding	-0.120761	0.651191	0.76513	117	112	83	200	146	94	4.22272	4.08996	3.18694	5.32051	4.21011	3.15115
chr2	32621758	32635058	2593	ENSMUSG00000026817	Ak1	protein_coding	-0.36251	8.57421e-05	0.000786402	3235	2556	3029	5305	4944	4248	63.8245	51.0233	63.5772	77.1462	77.9338	77.8453
chr9	8076633	8134294	3647	ENSMUSG00000040729	AK129341	protein_coding	0.194643	0.628832	0.747495	30	93	101	87	61	101	0.420871	1.3201	1.50743	0.89963	0.683742	1.31609
chr13	21495223	21497146	1924	ENSMUSG00000078139	AK157302	protein_coding	0.359111	0.230998	0.369875	97	100	87	110	124	53	2.57884	2.68997	2.46071	2.15557	2.63395	1.30877
chr13	21495306	21495695	390	ENSMUSG00000090187	AK157302	processed_pseudogene	0.327451	0.296484	0.442412	79	93	76	107	103	47	10.3403	12.3164	10.583	10.323	10.7715	5.71398
chr4	128991958	129011529	2140	ENSMUSG00000028792	Ak2	protein_coding	-0.108501	0.287431	0.432376	1192	1100	1027	1545	1589	1421	28.4933	26.6044	26.1171	27.2214	30.3476	31.5497
chr19	29020833	29047961	3120	ENSMUSG00000024782	Ak3	protein_coding	-0.065142	0.484942	0.624577	2172	2038	2127	3245	2571	2656	35.6163	33.8133	37.1061	39.2211	33.6841	40.4531
chr2	72633936	72634607	672	ENSMUSG00000081957	Ak3l2-ps	processed_pseudogene	-0.0589428	0.87464	0.92584	33	56	58	63	54	77	2.50947	4.30874	4.69229	3.53122	3.28092	5.43868
chr4	101419277	101466995	4646	ENSMUSG00000028527	Ak4	protein_coding	0.346813	0.0227154	0.0640972	569	514	601	670	452	568	6.26646	5.72754	7.04164	5.43878	3.97725	5.81023
chr3	152462815	152668140	3103	ENSMUSG00000039058	Ak5	protein_coding	-0.098141	0.523035	0.658382	406	358	288	504	471	457	6.69402	5.97226	5.05176	6.12503	6.20464	6.99861
chr13	100650979	100666359	2769	ENSMUSG00000078941	Ak6	protein_coding	0.446105	1.72547e-05	0.000218251	3711	4037	3170	3997	3585	2724	68.5637	75.4669	62.3091	54.4319	52.9208	46.7461
chr11	88830792	88864586	4390	ENSMUSG00000018428	Akap1	protein_coding	-0.0857083	0.452556	0.594922	716	677	764	1036	960	924	8.34512	7.98367	9.47331	8.90012	8.93974	10.0029
chr11	61871307	61930252	6451	ENSMUSG00000047804	Akap10	protein_coding	0.211028	0.120789	0.230903	540	635	483	652	617	560	4.28334	5.09632	4.07591	3.812	3.91028	4.12583
chr14	78492246	78536860	9419	ENSMUSG00000022016	Akap11	protein_coding	0.347857	0.000537468	0.00344543	1563	1585	1675	1623	1691	1516	8.49163	8.71276	9.68135	6.49931	7.34023	7.65008
chr10	4266329	4359468	6244	ENSMUSG00000038587	Akap12	protein_coding	-0.138846	0.198345	0.331409	2599	2080	2706	3586	3410	3351	21.2989	17.2468	23.5921	21.6609	22.3275	25.507
chr7	75455534	75754609	15203	ENSMUSG00000066406	Akap13	protein_coding	-0.121725	0.394812	0.540518	411	326	336	554	482	454	1.38346	1.11029	1.20324	1.37452	1.2963	1.41944
chrX	36608314	36645395	6003	ENSMUSG00000059708	Akap17b	protein_coding	0.180773	0.233268	0.372539	370	498	444	559	507	421	3.15387	4.29503	4.02638	3.51213	3.4529	3.33318
chr4	57717657	57896984	8163	ENSMUSG00000038729	Akap2	protein_coding	-0.11249	0.245523	0.385987	2531	2075	2510	3591	3167	3059	15.8662	13.1611	16.7395	16.5925	15.8622	17.8112
chr12	52699383	53151015	10263	ENSMUSG00000061603	Akap6	protein_coding	0.120721	0.723225	0.82086	60	45	95	88	68	79	0.29917	0.227025	0.50394	0.323419	0.2709	0.365871
chr10	25169090	25307870	4375	ENSMUSG00000039166	Akap7	protein_coding	0.393297	0.00647475	0.0243206	427	534	488	496	507	410	4.99383	6.3189	6.07176	4.27567	4.73749	4.45373
chr17	32303676	32321153	3695	ENSMUSG00000024045	Akap8	protein_coding	0.201139	0.0795816	0.1682	1050	845	882	1040	1092	943	14.5392	11.8386	12.993	10.6145	12.0811	12.1282
chr17	32321425	32350581	2075	ENSMUSG00000002625	Akap8l	protein_coding	-0.0986595	0.348723	0.49442	776	729	740	1097	1035	937	19.1301	18.1835	19.4078	19.9333	20.3859	21.4551
chr5	3928054	4080209	15848	ENSMUSG00000040407	Akap9	protein_coding	0.325042	0.018126	0.0538864	469	460	462	507	437	470	1.51445	1.50291	1.58713	1.20672	1.12745	1.40966
chr7	109703690	109712189	1305	ENSMUSG00000031023	Akip1	protein_coding	0.200204	0.295769	0.441863	329	265	238	302	389	235	12.8925	10.507	9.92215	8.72295	12.1793	8.55347
chr4	123734559	123750345	3450	ENSMUSG00000023075	Akirin1	protein_coding	0.255273	0.0215612	0.0615507	1496	1923	1624	1998	1802	1613	22.1855	28.8544	25.622	21.8399	21.3514	22.2181
chr4	34550937	34566908	1711	ENSMUSG00000028291	Akirin2	protein_coding	0.257769	0.00880473	0.03097	1335	1234	1182	1382	1372	1243	39.908	37.3241	37.5912	30.4511	32.7693	34.5132
chr4	63367125	63403354	5765	ENSMUSG00000039158	Akna	protein_coding	-0.011602	0.973248	0.984634	48	44	59	88	60	49	0.426039	0.395144	0.557121	0.575715	0.425494	0.403961
chr4	116636510	116651680	2750	ENSMUSG00000028692	Akr1a1	protein_coding	-0.0569704	0.421111	0.564799	18021	15903	16132	24142	22782	19617	335.252	299.341	319.278	331.041	338.625	338.969
chr6	34384218	34396950	3535	ENSMUSG00000061758	Akr1b10	protein_coding	0.0653787	0.571086	0.699847	616	649	603	838	787	661	8.91562	9.50407	9.2849	8.93987	9.1008	8.88601
chr6	34303934	34317497	3933	ENSMUSG00000001642	Akr1b3	protein_coding	0.128343	0.269983	0.413896	1234	1177	1046	1268	1490	1260	16.0533	15.4924	14.4767	12.1586	15.4871	15.2249
chr6	34354119	34368463	1499	ENSMUSG00000029762	Akr1b8	protein_coding	0.21307	0.0324808	0.0844541	2392	2011	2043	2839	2395	1912	81.6118	69.4222	74.1565	71.3959	65.2877	60.5919
chr13	4268172	4279433	1265	ENSMUSG00000021211	Akr1c12	protein_coding	0.437036	0.162606	0.287279	142	165	75	89	162	106	5.74034	6.74882	3.22552	2.65189	5.23237	3.98006
chr13	4191184	4205596	1400	ENSMUSG00000021213	Akr1c13	protein_coding	0.571488	0.0795739	0.1682	59	86	132	95	81	65	2.15525	3.17861	5.12989	2.55791	2.36409	2.20543
chr13	4049011	4090422	2973	ENSMUSG00000033715	Akr1c14	protein_coding	0.175848	0.232504	0.37168	1123	1589	1029	1486	1607	1155	19.3251	27.6669	18.8385	18.8485	22.0949	18.4611
chr13	4132615	4150654	1207	ENSMUSG00000021214	Akr1c18	protein_coding	0.435564	7.84728e-05	0.000728136	975	1034	892	954	975	811	41.3067	44.3232	40.2041	29.7907	33.0031	31.9133
chr13	4590757	4609174	3514	ENSMUSG00000045410	Akr1e1	protein_coding	0.375885	0.0056338	0.0219012	855	1073	780	958	992	727	12.4487	15.8071	12.0821	10.2811	11.5399	9.83166
chr4	139310744	139318426	1793	ENSMUSG00000028743	Akr7a5	protein_coding	-0.888444	0.000215902	0.00166506	149	84	174	342	282	333	4.25057	2.42457	5.28079	7.19123	6.42753	8.82347
chr12	112653821	112674884	4098	ENSMUSG00000001729	Akt1	protein_coding	-0.556974	4.42279e-08	1.40909e-06	3121	2366	2997	6135	5297	4564	38.9672	29.8892	39.809	56.4594	52.8408	52.928
chr7	44848991	44855421	3201	ENSMUSG00000011096	Akt1s1	protein_coding	-0.727324	1.56068e-07	4.17671e-06	328	299	360	805	716	578	5.24246	4.83534	6.12143	9.48362	9.14343	8.58073
chr7	27591552	27640826	7131	ENSMUSG00000004056	Akt2	protein_coding	-0.505195	0.000192569	0.00151575	863	567	731	1550	1270	1110	6.19273	4.1167	5.58056	8.19822	7.28131	7.39825
chr11	16514533	16515981	1449	ENSMUSG00000084347	Akt2-ps	processed_pseudogene	-0.0639205	0.769007	0.853319	128	189	171	267	193	196	4.51778	6.74949	6.42096	6.94613	5.4426	6.42548
chr1	177020073	177258203	4980	ENSMUSG00000019699	Akt3	protein_coding	0.265592	0.00628071	0.0237903	1526	1672	1537	1774	1669	1582	15.6791	17.3819	16.8008	13.435	13.7011	15.0976
chr8	91112041	91134465	2992	ENSMUSG00000031667	Aktip	protein_coding	0.264022	0.00389136	0.0163178	1556	1570	1439	1767	1610	1479	26.6064	27.1625	26.1774	22.2705	21.9956	23.4898
chr13	21500953	21501430	475	ENSMUSG00000103974	AL589742.1	pseudogene	-0.00114499	0.994408	0.996917	317	379	374	428	535	404	34.0828	41.2297	42.7796	33.9185	45.9583	40.3452
chr8	122443656	122445647	1990	ENSMUSG00000103515	AL591003.1	pseudogene	0.356153	0.214501	0.35005	105	95	84	74	99	106	2.69899	2.47076	2.2971	1.40204	2.0332	2.53077
chr11	120627681	120628181	495	ENSMUSG00000104372	AL663030.1	pseudogene	-0.388944	0.408082	0.552426	37	14	45	82	48	34	3.81771	1.46158	4.93973	6.23637	3.9571	3.25848
chr4	62509169	62519918	1871	ENSMUSG00000028393	Alad	protein_coding	-0.625351	0.00103554	0.00574836	243	153	205	378	448	353	6.64329	4.23217	5.96238	7.61702	9.78564	8.96368
chr9	106233455	106248126	4310	ENSMUSG00000032786	Alas1	protein_coding	-0.284041	0.0115609	0.0380733	948	790	894	1634	1373	1112	11.2542	9.48913	11.291	14.2979	13.023	12.2615
chr16	52248996	52454074	7121	ENSMUSG00000022636	Alcam	protein_coding	-0.114693	0.686259	0.793644	122	120	74	133	119	177	0.876679	0.872482	0.56572	0.704448	0.683223	1.18138
chr7	45140684	45154584	5501	ENSMUSG00000007833	Aldh16a1	protein_coding	-1.16926	4.82358e-10	2.77454e-08	177	137	151	454	389	480	1.6464	1.28937	1.49427	3.11268	2.89099	4.14704
chr19	40550257	40588463	4072	ENSMUSG00000025007	Aldh18a1	protein_coding	-0.121288	0.194988	0.327003	2834	2613	3108	4186	3973	3714	35.6097	33.2202	41.5469	38.769	39.8861	43.3456
chr19	20601961	20643462	2053	ENSMUSG00000053279	Aldh1a1	protein_coding	0.76225	0.00789969	0.0284455	108	185	173	161	78	115	2.69095	4.66389	4.58583	2.95682	1.55279	2.66143
chr9	71215789	71296243	2264	ENSMUSG00000013584	Aldh1a2	protein_coding	-0.0751359	0.333956	0.480068	10136	9586	9927	14061	12940	12779	229.024	219.153	238.628	234.179	233.606	268.192
chr19	20692953	20727562	2066	ENSMUSG00000024747	Aldh1a7	protein_coding	0.641137	8.61011e-09	3.43109e-07	1145	1304	1168	1181	965	835	28.3497	32.6674	30.7662	21.5531	19.0899	19.2028
chr10	83487450	83534140	7503	ENSMUSG00000020256	Aldh1l2	protein_coding	0.14519	0.119408	0.229179	3695	3885	3882	4545	4252	4387	25.2002	26.8087	28.1666	22.8476	23.1696	27.7902
chr5	121566027	121593824	4704	ENSMUSG00000029455	Aldh2	protein_coding	-0.590168	3.38505e-10	2.03937e-08	8265	6588	8167	17270	14646	12550	89.9013	72.5056	94.5094	138.462	127.285	126.795
chr11	61207537	61218421	1942	ENSMUSG00000019102	Aldh3a1	protein_coding	-0.124228	0.403671	0.548585	334	325	301	546	422	376	8.79745	8.6614	8.43462	10.6003	8.8809	9.19883
chr11	61223417	61267464	5619	ENSMUSG00000010025	Aldh3a2	protein_coding	0.102221	0.298537	0.444692	1469	1418	1271	1792	1577	1568	13.3773	13.0652	12.3135	12.0282	11.4739	13.2626
chr19	3913493	3929761	1875	ENSMUSG00000024885	Aldh3b1	protein_coding	-0.558384	1.03523e-06	2.08885e-05	632	523	550	1143	1116	947	17.2412	14.436	15.9625	22.9833	24.3248	23.9958
chr4	139622866	139649690	4907	ENSMUSG00000028737	Aldh4a1	protein_coding	-0.43704	0.00885866	0.0311081	295	219	257	539	461	343	3.0761	2.31056	2.85102	4.1427	3.84073	3.32206
chr13	24907579	24937661	5647	ENSMUSG00000035936	Aldh5a1	protein_coding	0.03121	0.888397	0.933339	210	169	205	359	207	176	1.90286	1.54942	1.9762	2.39772	1.49862	1.48127
chr12	84430723	84450950	3340	ENSMUSG00000021238	Aldh6a1	protein_coding	-0.12294	0.293961	0.439679	704	747	708	1025	975	991	10.784	11.5777	11.538	11.573	11.9329	14.0999
chr18	56509687	56572951	5181	ENSMUSG00000053644	Aldh7a1	protein_coding	-0.330875	0.000781276	0.00459158	1515	1373	1420	2416	2196	2278	14.9623	13.7199	14.9198	17.5873	17.3281	20.8965
chr1	167349991	167368532	3383	ENSMUSG00000026687	Aldh9a1	protein_coding	0.0283555	0.740973	0.832788	2447	2215	2180	2997	3030	2537	37.0072	33.8938	35.075	33.4084	36.6125	35.6375
chr7	126795234	126800751	2754	ENSMUSG00000030695	Aldoa	protein_coding	-0.297196	0.00111775	0.00610081	27564	20588	24168	42330	37922	33329	512.04	386.963	477.629	579.597	562.842	575.067
chr4	72850583	72852634	2052	ENSMUSG00000059343	Aldoart1	protein_coding	0.141305	0.500651	0.639754	225	142	199	231	204	217	5.60889	3.5816	5.2776	4.24446	4.06311	5.02445
chr16	5233621	5244912	2682	ENSMUSG00000039427	Alg1	protein_coding	-0.443954	0.000367275	0.00252778	447	397	407	775	766	634	8.52648	7.66209	8.25935	10.8963	11.6742	11.2328
chr15	90224311	90230554	3727	ENSMUSG00000075470	Alg10b	protein_coding	0.169263	0.0816787	0.171676	1295	1245	1244	1559	1370	1363	17.7778	17.293	18.1684	15.775	15.0266	17.3795
chr8	22060721	22071627	4960	ENSMUSG00000063362	Alg11	protein_coding	0.28624	0.0116769	0.0383595	1311	1474	1150	1600	1415	1130	13.5244	15.3853	12.6212	12.1661	11.6628	10.8275
chr15	88805244	88819318	2356	ENSMUSG00000035845	Alg12	protein_coding	-0.103211	0.46646	0.608604	385	404	379	644	478	486	8.35957	8.87563	8.75491	10.3068	8.2925	9.80154
chrX	144317812	144374450	5964	ENSMUSG00000041718	Alg13	protein_coding	0.183598	0.290132	0.435592	390	568	398	629	437	467	3.34609	4.93078	3.63283	3.97777	2.99563	3.72155
chr3	121291817	121362011	910	ENSMUSG00000039887	Alg14	protein_coding	0.162021	0.179905	0.309172	751	907	750	1048	931	783	42.1895	51.5545	44.8244	43.3953	41.7877	40.8565
chr4	47465067	47474333	3450	ENSMUSG00000039740	Alg2	protein_coding	-0.0560064	0.622288	0.742807	942	954	1056	1398	1224	1289	13.9698	14.3147	16.6606	15.2813	14.5029	17.7552
chr16	20605451	20610768	1451	ENSMUSG00000033809	Alg3	protein_coding	0.0761435	0.618265	0.739626	343	282	297	394	368	352	12.0896	10.0568	11.1368	10.236	10.3633	11.5237
chr3	54735539	54751127	3537	ENSMUSG00000036632	Alg5	protein_coding	0.357121	0.00271411	0.0122576	2308	2849	2052	2472	2667	2059	33.3857	41.6977	31.5785	26.3566	30.8235	27.6641
chr4	99715664	99763460	8544	ENSMUSG00000073792	Alg6	protein_coding	0.626131	0.00110164	0.00603881	367	591	357	368	367	351	2.19805	3.5814	2.27472	1.62456	1.75619	1.9526
chr7	97371606	97392153	2794	ENSMUSG00000035704	Alg8	protein_coding	0.278113	0.0903155	0.185023	381	329	311	443	377	265	6.97632	6.09525	6.0583	5.9789	5.5154	4.50694
chr9	50775019	50843542	3889	ENSMUSG00000032059	Alg9	protein_coding	-0.0330934	0.810503	0.883023	523	439	531	696	599	649	6.88074	5.84376	7.43219	6.7493	6.29643	7.93072
chr12	87425840	87444017	6574	ENSMUSG00000079036	Alkbh1	protein_coding	0.378225	0.00418148	0.0172806	966	883	685	867	917	705	7.51907	6.95412	5.6724	4.97419	5.70283	5.09696
chr5	114123926	114128218	1115	ENSMUSG00000044339	Alkbh2	protein_coding	-0.392552	0.208761	0.343486	70	54	53	135	101	65	3.21009	2.50557	2.58573	4.56319	3.70062	2.76864
chr2	93980550	94010807	3159	ENSMUSG00000040174	Alkbh3	protein_coding	0.275113	0.00977017	0.0336152	1545	1433	1271	1673	1631	1200	25.0221	23.4821	21.8993	19.9714	21.1049	18.0514
chr5	136136146	136141615	2117	ENSMUSG00000039754	Alkbh4	protein_coding	-0.357748	0.117904	0.227296	103	91	99	176	171	134	2.48882	2.22481	2.54496	3.13463	3.30132	3.00744
chr11	60536381	60558512	5987	ENSMUSG00000042650	Alkbh5	protein_coding	-0.0053633	0.96113	0.978214	911	899	914	1380	1058	1064	7.78609	7.77419	8.31068	8.69354	7.22472	8.44651
chr7	30308717	30314304	3123	ENSMUSG00000042831	Alkbh6	protein_coding	-0.291774	0.117514	0.226812	233	160	214	349	345	258	3.81705	2.65208	3.72971	4.21419	4.5157	3.92578
chr17	56997339	56999322	1029	ENSMUSG00000002661	Alkbh7	protein_coding	-0.368214	0.0327982	0.0850707	228	216	205	401	406	270	11.3287	10.8591	10.8365	14.6861	16.1178	12.4607
chr9	3335478	3387050	3581	ENSMUSG00000025899	Alkbh8	protein_coding	0.431608	0.00933782	0.0323839	493	566	352	489	437	409	7.04376	8.18217	5.35043	5.14971	4.98854	5.42769
chr6	85587531	85702753	9986	ENSMUSG00000063810	Alms1	protein_coding	0.323692	0.119143	0.228853	243	205	262	316	262	158	1.24524	1.06291	1.42836	1.19358	1.07271	0.752038
chr6	116410077	116461178	4106	ENSMUSG00000025701	Alox5	protein_coding	-0.0987023	0.581317	0.708913	211	231	226	362	259	294	2.6293	2.91249	2.9961	3.32494	2.57865	3.40283
chr3	127670399	127780527	6709	ENSMUSG00000028028	Alpk1	protein_coding	-0.00128007	0.995119	0.997362	195	353	319	433	400	289	1.48729	2.72414	2.58845	2.43425	2.43756	2.04735
chr4	137741733	137796384	4033	ENSMUSG00000028766	Alpl	protein_coding	-0.707435	0.00605217	0.0230938	83	56	78	171	147	135	1.05299	0.718836	1.05276	1.59904	1.49004	1.5908
chr1	59162926	59237231	9496	ENSMUSG00000026024	Als2	protein_coding	0.0766097	0.592474	0.71772	368	342	357	507	403	386	1.9831	1.86473	2.0467	2.01382	1.73515	1.93205
chr11	120592121	120598365	3839	ENSMUSG00000025134	Alyref	protein_coding	-0.107709	0.320856	0.46678	881	932	916	1414	1345	1019	11.7416	12.5679	12.9878	13.8905	14.3222	12.6142
chr1	171503478	171504750	1273	ENSMUSG00000060244	Alyref2	protein_coding	0.102835	0.794671	0.871376	37	59	52	93	55	33	1.48633	2.39806	2.22232	2.75368	1.76527	1.23129
chr15	10981756	10996624	2575	ENSMUSG00000022244	Amacr	protein_coding	-0.113712	0.455552	0.59787	335	346	338	455	462	482	6.65552	6.95517	7.14402	6.66292	7.33353	8.89444
chr2	91730134	91918849	6122	ENSMUSG00000040506	Ambra1	protein_coding	-0.234373	0.142443	0.26178	532	373	477	758	583	722	4.44662	3.15444	4.24156	4.66987	3.89333	5.60519
chr10	40287458	40302188	3206	ENSMUSG00000075232	Amd1	protein_coding	0.375944	0.00641517	0.0241915	801	1037	1010	910	1069	827	12.7825	16.7439	17.1472	10.7039	13.63	12.2581
chr10	35708691	35711891	3201	ENSMUSG00000063953	Amd2	protein_coding	0.78847	0.117758	0.227119	60	58	50	63	59	7	0.958987	0.937959	0.850199	0.742196	0.753439	0.103919
chr17	24155833	24163766	2728	ENSMUSG00000036820	Amdhd2	protein_coding	-0.947442	5.63074e-12	5.81935e-10	495	353	404	1098	1143	847	9.28292	6.69805	8.06027	15.1774	17.1262	14.7536
chr18	64448519	64450014	1496	ENSMUSG00000060096	Amd-ps3	processed_pseudogene	-0.693891	0.282809	0.427507	35	6	8	52	28	22	1.19655	0.207542	0.290965	1.31033	0.76481	0.698584
chrX	95420318	95444872	8496	ENSMUSG00000050332	Amer1	protein_coding	0.190449	0.172158	0.299421	441	449	419	564	528	383	2.65617	2.73626	2.68485	2.50388	2.54089	2.14265
chr8	93971588	94012663	3953	ENSMUSG00000031751	Amfr	protein_coding	-0.0622151	0.46966	0.611399	3673	3265	3788	5314	4672	4334	47.5409	42.7586	52.1609	50.6972	48.3152	52.1039
chr3	108186335	108192286	5540	ENSMUSG00000050947	Amigo1	protein_coding	-0.44662	0.348481	0.494236	69	18	23	56	52	78	0.6373	0.168214	0.226002	0.381241	0.383736	0.669151
chrX	142851146	142966728	5437	ENSMUSG00000042225	Ammecr1	protein_coding	0.534739	4.98729e-06	7.75042e-05	1015	1239	1022	1091	935	870	9.55234	11.798	10.2325	7.56807	7.03056	7.60497
chr18	31759824	31784071	4769	ENSMUSG00000041915	Ammecr1l	protein_coding	0.175367	0.0840329	0.175349	1483	1668	1389	1860	1804	1483	15.9113	18.1074	15.8546	14.7094	15.4645	14.7788
chr6	149157147	149188712	4300	ENSMUSG00000068250	Amn1	protein_coding	-0.108417	0.475886	0.616914	487	645	426	811	721	621	5.79485	7.76547	5.39277	7.11297	6.85461	6.86341
chrX	145446425	145505181	8402	ENSMUSG00000041688	Amot	protein_coding	-0.0615108	0.599666	0.724049	784	877	770	1157	1013	1062	4.7749	5.40434	4.98917	5.19396	4.92938	6.00769
chr9	14541966	14615483	9798	ENSMUSG00000013076	Amotl1	protein_coding	-0.109339	0.313074	0.458819	1300	1039	1281	1873	1600	1518	6.78961	5.49049	7.11769	7.21033	6.6766	7.3639
chr9	102716672	102733418	6289	ENSMUSG00000032531	Amotl2	protein_coding	-0.441297	1.38768e-05	0.00018261	1741	1345	1577	2992	2603	2485	14.1655	11.0726	13.6506	17.9436	16.9216	18.7799
chr3	108074062	108086651	5069	ENSMUSG00000027889	Ampd2	protein_coding	-0.38655	0.00224312	0.0105026	507	421	490	817	826	721	5.1178	4.29983	5.26211	6.07874	6.66176	6.75997
chr7	110768206	110812405	5605	ENSMUSG00000005686	Ampd3	protein_coding	0.328239	0.000839505	0.00485965	1266	1273	1347	1405	1338	1211	11.5575	11.7585	13.0824	9.45415	9.75934	10.2685
chr9	108296853	108302302	2437	ENSMUSG00000032607	Amt	protein_coding	0.389372	0.153685	0.276095	112	93	84	125	84	75	2.35108	1.97527	1.87593	1.93409	1.40884	1.46233
chr3	113555710	113606699	3446	ENSMUSG00000074264	Amy1	protein_coding	0.487006	0.211108	0.346104	37	67	50	41	44	54	0.549343	1.00649	0.78977	0.448685	0.52195	0.744681
chr11	109425946	109452813	5584	ENSMUSG00000020610	Amz2	protein_coding	0.0548409	0.587651	0.713692	1047	960	948	1330	1169	1131	9.59415	8.90073	9.24181	8.98313	8.55871	9.62625
chr2	128610104	128687391	16714	ENSMUSG00000014355	Anapc1	protein_coding	0.120048	0.170654	0.297375	2532	2167	2393	3127	2725	2493	7.75247	6.71321	7.79486	7.05701	6.66618	7.08979
chr8	79711820	79777321	2802	ENSMUSG00000036977	Anapc10	protein_coding	0.595909	8.09597e-06	0.000116789	669	875	757	690	652	604	12.2148	16.1645	14.7043	9.28593	9.51134	10.2431
chr11	120598421	120608198	5057	ENSMUSG00000025135	Anapc11	protein_coding	-0.536595	1.40175e-06	2.68359e-05	1318	1105	1026	2277	2388	1737	13.3358	11.3126	11.0444	16.9818	19.3051	16.3245
chr9	102626296	102634425	2377	ENSMUSG00000035048	Anapc13	protein_coding	-0.328832	0.00351678	0.0150726	701	666	726	1141	1211	1004	15.0865	14.5024	16.6225	18.0998	20.8233	20.0696
chr7	101881325	101901845	4737	ENSMUSG00000030649	Anapc15	protein_coding	0.259441	0.0297987	0.0791312	606	623	594	702	692	556	6.54577	6.8088	6.82595	5.58909	5.97212	5.57824
chr10	95672991	95673451	426	ENSMUSG00000074780	Anapc15-ps	protein_coding	0.000776124	0.998979	0.99946	66	7	25	73	28	26	7.91041	0.848882	3.18775	6.44903	2.68131	2.89443
chr10	59987409	60003135	4890	ENSMUSG00000020107	Anapc16	protein_coding	-0.0770231	0.419987	0.564006	2639	2480	2289	3628	3710	2682	27.6137	26.2562	25.4812	27.9814	31.0165	26.0663
chr2	25272478	25285915	3445	ENSMUSG00000026965	Anapc2	protein_coding	-0.249375	0.00863937	0.0305213	3162	2426	2598	4497	4222	3697	46.9602	36.4546	41.0484	49.2274	50.098	50.9978
chr5	52834015	52867797	5902	ENSMUSG00000029176	Anapc4	protein_coding	0.358324	9.75463e-05	0.000872631	3611	4051	3300	4020	3723	3202	31.3067	35.5359	30.4378	25.6893	25.7892	25.7849
chr5	122787469	122821339	2750	ENSMUSG00000029472	Anapc5	protein_coding	-0.0205191	0.809695	0.882445	4495	3819	4316	5817	5408	5106	83.6223	71.8847	85.4206	79.7642	80.3828	88.2283
chr5	122421693	122444912	5119	ENSMUSG00000029466	Anapc7	protein_coding	-0.0966246	0.345428	0.491227	1890	1575	1638	2808	2329	1877	18.8919	15.929	17.4187	20.6884	18.6002	17.4266
chr14	51091077	51102007	1273	ENSMUSG00000072115	Ang	protein_coding	0.090987	0.60595	0.729573	291	296	234	415	332	247	11.6898	12.0309	10.0004	12.2879	10.6558	9.21606
chr12	86700502	86726460	4463	ENSMUSG00000021257	Angel1	protein_coding	-0.104627	0.767499	0.8524	40	41	47	59	66	51	0.458584	0.475595	0.573252	0.498571	0.604557	0.54308
chr1	190925112	190946962	5559	ENSMUSG00000026634	Angel2	protein_coding	0.0395492	0.702436	0.806006	932	982	877	1270	1142	1058	8.57875	9.14564	8.58809	8.61645	8.39863	9.04541
chr15	42424727	42676977	4256	ENSMUSG00000022309	Angpt1	protein_coding	0.211921	0.00476303	0.0191652	6128	6241	6075	7304	6739	6287	73.6713	75.9151	77.6989	64.7227	64.7305	70.2033
chr8	18690263	18741562	3690	ENSMUSG00000031465	Angpt2	protein_coding	0.822591	0.0197882	0.0576944	73	59	63	37	62	41	1.01219	0.827724	0.929327	0.378144	0.686855	0.528029
chr2	151911210	151945337	2335	ENSMUSG00000027460	Angpt4	protein_coding	-0.606263	3.26307e-05	0.000362726	404	324	463	878	780	667	8.85098	7.18207	10.7915	14.1782	13.6533	13.5728
chr2	33216069	33247717	6286	ENSMUSG00000004105	Angptl2	protein_coding	-0.249783	0.0251225	0.0693049	3109	2386	3305	4926	4277	4157	25.3081	19.6519	28.622	29.5563	27.8172	31.4307
chr17	33773750	33781575	3286	ENSMUSG00000002289	Angptl4	protein_coding	-0.0330832	0.741888	0.833188	1582	1442	1446	2218	2114	1544	24.6314	22.7166	23.9519	25.4543	26.298	22.3288
chr9	20873809	20879727	1581	ENSMUSG00000038742	Angptl6	protein_coding	-1.00192	0.0128094	0.0413178	22	22	26	60	65	54	0.711704	0.720101	0.894827	1.43069	1.68006	1.62258
chr15	27466677	27594909	3608	ENSMUSG00000022265	Ank	protein_coding	-0.285172	0.00283471	0.0126972	2724	2245	2594	4163	3779	3788	38.6281	32.2112	39.1341	43.513	42.8161	49.8931
chr8	22974844	23150497	13527	ENSMUSG00000031543	Ank1	protein_coding	0.164905	0.71349	0.813515	29	28	30	45	27	28	0.10971	0.107177	0.120742	0.125481	0.0816108	0.098388
chr3	126921606	127499259	35218	ENSMUSG00000032826	Ank2	protein_coding	0.140369	0.374244	0.520165	279	265	303	357	342	285	0.405425	0.389624	0.468422	0.382376	0.397069	0.384667
chr10	69533772	70027438	33152	ENSMUSG00000069601	Ank3	protein_coding	-0.0921568	0.663582	0.775246	173	176	204	220	241	283	0.267058	0.274895	0.335027	0.250322	0.297243	0.405771
chr11	72690006	72772146	11332	ENSMUSG00000020790	Ankfy1	protein_coding	0.0329686	0.761316	0.847918	1666	1597	1474	1955	1890	2023	7.52338	7.29688	7.08149	6.50731	6.81921	8.48533
chr18	36559987	36665917	9845	ENSMUSG00000024483	Ankhd1	protein_coding	0.242275	0.022621	0.0638735	1504	1630	1566	1855	1536	1674	7.81756	8.57245	8.65972	7.10695	6.37894	8.0819
chr5	3690000	3803109	6610	ENSMUSG00000040351	Ankib1	protein_coding	0.131005	0.241281	0.381488	886	889	953	1146	1001	1030	6.85882	6.96325	7.8487	6.53908	6.19133	7.40607
chr8	71406010	71409904	2558	ENSMUSG00000046295	Ankle1	protein_coding	-0.502348	0.0442045	0.106749	72	78	87	152	154	124	1.43994	1.57834	1.85106	2.24064	2.46075	2.3034
chr5	110231004	110256651	5259	ENSMUSG00000029501	Ankle2	protein_coding	0.217825	0.0246897	0.0684227	1193	1204	1140	1416	1363	1115	11.6075	11.8527	11.8002	10.1549	10.5956	10.0764
chr12	36157124	36197291	2446	ENSMUSG00000036188	Ankmy2	protein_coding	0.164946	0.202154	0.335839	842	754	861	1129	1007	692	17.6101	15.9557	19.1576	17.4044	16.8272	13.4428
chr13	98263158	98274750	3510	ENSMUSG00000021661	Ankra2	protein_coding	0.428241	0.00966022	0.0333335	400	591	533	498	544	411	5.83059	8.71634	8.26549	5.35054	6.33556	5.56453
chr19	36111965	36119844	1765	ENSMUSG00000024803	Ankrd1	protein_coding	-0.0740732	0.790541	0.868796	71	98	72	104	125	95	2.05755	2.87351	2.2198	2.22148	2.89425	2.55712
chr8	11611583	11635754	3950	ENSMUSG00000031508	Ankrd10	protein_coding	0.0548154	0.692201	0.798264	404	366	379	557	451	410	5.23308	4.7968	5.22281	5.31799	4.66753	4.93281
chr8	122883337	122974793	11637	ENSMUSG00000035569	Ankrd11	protein_coding	-0.215957	0.0506241	0.118887	1097	860	927	1577	1356	1337	4.82404	3.82646	4.33684	5.11155	4.76429	5.46098
chr17	65967501	66077089	11508	ENSMUSG00000034647	Ankrd12	protein_coding	0.0898756	0.471099	0.612457	587	623	549	773	657	678	2.61026	2.80303	2.59721	2.53362	2.33424	2.80033
chr5	114774677	114806200	4098	ENSMUSG00000041870	Ankrd13a	protein_coding	-0.232606	0.0334945	0.086348	790	662	694	1157	1089	972	9.86352	8.36291	9.21836	10.6477	10.8634	11.2721
chr11	77470485	77489678	3839	ENSMUSG00000037907	Ankrd13b	protein_coding	-0.647743	0.000199913	0.00156483	292	182	250	536	508	407	3.89166	2.45424	3.54471	5.26542	5.40941	5.03826
chr3	157947414	158006833	2668	ENSMUSG00000039988	Ankrd13c	protein_coding	0.3279	0.00322638	0.0141086	1033	998	915	1112	913	967	19.8077	19.3624	18.6657	15.7165	13.9875	17.2225
chr19	4270180	4283137	2460	ENSMUSG00000005986	Ankrd13d	protein_coding	-0.321687	0.266894	0.410497	97	57	64	145	116	89	2.01717	1.19934	1.41593	2.22257	1.92736	1.71908
chr2	11777876	11790329	5926	ENSMUSG00000047909	Ankrd16	protein_coding	0.112519	0.37581	0.52171	530	483	456	607	609	518	4.5764	4.21978	4.18892	3.86325	4.20145	4.15444
chr5	90227190	90366185	10053	ENSMUSG00000055204	Ankrd17	protein_coding	0.248694	0.0178142	0.0531333	2055	1892	2053	2246	1976	2193	10.4606	9.7445	11.1179	8.42695	8.03647	10.3685
chr1	36530193	36539429	2327	ENSMUSG00000103661	ANKRD23	protein_coding	-0.0929824	0.7824	0.862192	65	64	39	83	92	55	1.42894	1.42356	0.912123	1.34491	1.61593	1.12305
chr1	36530188	36536883	2697	ENSMUSG00000067653	Ankrd23	protein_coding	-0.0090588	0.979356	0.987356	69	64	37	82	89	49	1.30885	1.22833	0.746675	1.14649	1.34886	0.86332
chr10	81628540	81647610	8142	ENSMUSG00000054708	Ankrd24	protein_coding	-0.434924	0.0322504	0.0839923	132	138	115	261	222	185	0.829607	0.87755	0.768928	1.20908	1.11477	1.07995
chr6	118501308	118562226	7253	ENSMUSG00000007827	Ankrd26	protein_coding	0.172276	0.426508	0.570112	136	149	148	182	143	165	0.959499	1.06362	1.11085	0.94644	0.806075	1.08124
chr7	35586244	35639226	5258	ENSMUSG00000034867	Ankrd27	protein_coding	-0.111664	0.326314	0.472341	766	646	763	1091	1000	911	7.45433	6.36073	7.89939	7.82566	7.77524	8.23442
chr14	31700015	31830415	5229	ENSMUSG00000014496	Ankrd28	protein_coding	0.487307	3.10365e-08	1.03012e-06	4195	4791	4138	4444	3992	3551	41.05	47.4353	43.0785	32.0532	31.2109	32.275
chr18	12252362	12305720	3295	ENSMUSG00000057766	Ankrd29	protein_coding	0.294122	0.103081	0.205225	223	246	198	242	238	214	3.46259	3.86478	3.27077	2.76967	2.95262	3.08634
chr13	77043088	77135473	5881	ENSMUSG00000021597	Ankrd32	protein_coding	0.329085	0.0198106	0.0577132	552	613	461	647	513	497	4.80283	5.39651	4.26725	4.14934	3.56623	4.01651
chr3	96596636	96599775	2583	ENSMUSG00000049097	Ankrd34a	protein_coding	-0.907486	0.0278967	0.0751797	30	29	44	79	49	114	0.594171	0.581143	0.927112	1.15328	0.775391	2.09715
chr8	45996902	45999867	1403	ENSMUSG00000050914	Ankrd37	protein_coding	0.678848	0.033235	0.0859938	154	155	82	86	156	70	5.61354	5.71666	3.17994	2.31063	4.54333	2.37
chr1	36537507	36547445	4654	ENSMUSG00000079610	Ankrd39	protein_coding	-0.331132	0.106387	0.210588	122	128	129	237	202	173	1.34129	1.42386	1.50884	1.92056	1.77439	1.76662
chr11	94328001	94341841	4255	ENSMUSG00000020864	Ankrd40	protein_coding	0.0681796	0.511391	0.648545	1790	1358	1560	2080	1930	1721	21.5246	16.5225	19.957	18.4358	18.5427	19.2219
chr7	92581723	92637142	5099	ENSMUSG00000041343	Ankrd42	protein_coding	0.00203143	0.994259	0.996917	85	64	99	132	92	94	0.852966	0.649811	1.05691	0.976345	0.737624	0.876144
chr1	54645340	54926387	14175	ENSMUSG00000052331	Ankrd44	protein_coding	0.18143	0.240739	0.380869	496	454	498	735	478	436	1.79065	1.65836	1.9127	1.95584	1.37877	1.46201
chr15	36477668	36496791	2480	ENSMUSG00000048307	Ankrd46	protein_coding	-0.21658	0.0245559	0.0681262	1443	1652	1546	2483	2373	2046	29.7661	34.4795	33.9277	37.7528	39.11	39.2009
chr9	14780209	14782964	1753	ENSMUSG00000031931	Ankrd49	protein_coding	0.499599	0.000371997	0.00255157	549	648	534	530	590	446	16.0186	19.1303	16.5761	11.3984	13.7543	12.0871
chr3	38449261	38484844	8488	ENSMUSG00000044864	Ankrd50	protein_coding	-0.246645	0.0252466	0.0695265	839	744	812	1437	1134	1071	5.05811	4.53831	5.20801	6.38557	5.46228	5.99723
chr10	128377115	128408704	8401	ENSMUSG00000014498	Ankrd52	protein_coding	-0.063991	0.515526	0.651855	1063	940	984	1462	1332	1196	6.47491	5.79325	6.37653	6.56393	6.48244	6.76653
chr15	79053094	79062893	4270	ENSMUSG00000033055	Ankrd54	protein_coding	-0.481808	0.00597564	0.0228596	293	214	336	574	460	471	3.51092	2.59455	4.28333	5.06969	4.40398	5.24214
chr13	112288451	112384002	3577	ENSMUSG00000049985	Ankrd55	protein_coding	0.382822	0.321197	0.467116	34	51	48	43	43	44	0.486319	0.738086	0.73042	0.453344	0.491412	0.584561
chr4	32804035	32950841	5477	ENSMUSG00000040183	Ankrd6	protein_coding	0.539584	0.0519106	0.12137	99	76	99	80	84	76	0.924903	0.718404	0.983977	0.550893	0.62701	0.659491
chr12	110975353	110979040	3160	ENSMUSG00000037904	Ankrd9	protein_coding	-0.467254	0.337925	0.484123	31	13	30	47	59	26	0.501903	0.212959	0.516736	0.560884	0.763211	0.390991
chr17	27909340	28062600	7143	ENSMUSG00000024219	Anks1	protein_coding	-0.787067	8.40073e-05	0.000772162	181	119	163	361	305	348	1.29664	0.862547	1.24228	1.90619	1.74572	2.31556
chr16	4941415	4964237	2483	ENSMUSG00000022515	Anks3	protein_coding	-0.34434	0.0101021	0.0343822	517	422	533	844	763	773	10.6518	8.79707	11.6828	12.8171	12.56	14.7926
chr4	47015669	47057306	5237	ENSMUSG00000066191	Anks6	protein_coding	-1.22924	5.94422e-06	8.9849e-05	46	48	63	166	154	150	0.449444	0.474518	0.654858	1.19548	1.20219	1.36127
chr1	75192151	75199387	5142	ENSMUSG00000026199	Ankzf1	protein_coding	-0.12411	0.412202	0.55655	500	427	331	614	587	543	4.9755	4.29921	3.50416	4.50351	4.66701	5.01881
chr9	22331214	22389206	5421	ENSMUSG00000036777	Anln	protein_coding	0.440938	3.28659e-07	7.85323e-06	2745	2823	2627	2867	2720	2155	25.9099	26.9606	26.3799	19.9465	20.5129	18.8932
chr9	122175879	122294374	2599	ENSMUSG00000037949	Ano10	protein_coding	-0.0432131	0.710717	0.811642	1337	972	1221	1776	1508	1369	26.3173	19.3584	25.569	25.7673	23.7162	25.0292
chr2	110655201	110950923	7218	ENSMUSG00000074968	Ano3	protein_coding	0.186302	0.0692812	0.150831	1037	1019	929	1198	1105	1043	7.35165	7.30928	7.00665	6.26007	6.25896	6.86791
chr15	95790843	95975464	5640	ENSMUSG00000064210	Ano6	protein_coding	-0.00555889	0.950583	0.972097	2332	2041	2262	3181	2706	2622	21.1571	18.7355	21.8328	21.2719	19.615	22.095
chr8	71476023	71486067	3753	ENSMUSG00000034863	Ano8	protein_coding	-0.589485	0.00128843	0.00681301	256	174	250	476	385	440	3.49003	2.40012	3.62592	4.78313	4.19357	5.57155
chr9	62341293	62378812	3166	ENSMUSG00000032249	Anp32a	protein_coding	0.0941106	0.254237	0.395852	2590	2368	2542	3358	3021	2618	41.8538	38.7178	43.7018	39.9974	39.005	39.2952
chr4	46450902	46472657	1716	ENSMUSG00000028333	Anp32b	protein_coding	0.264974	0.00248248	0.0113884	3084	3365	3259	3986	3345	3032	91.9236	101.483	103.344	87.5722	79.6605	83.9415
chr4	143389659	143390416	758	ENSMUSG00000081792	Anp32b-ps1	processed_pseudogene	-0.2161	0.400386	0.54584	130	121	106	265	133	139	8.76566	8.25507	7.60389	13.1705	7.16518	8.70544
chr3	95929246	95947390	3566	ENSMUSG00000015749	Anp32e	protein_coding	0.0575701	0.519968	0.655755	1799	1572	1658	2204	2116	1850	25.8114	22.8206	25.3077	23.3082	24.2566	24.6539
chr7	79821803	79848210	3879	ENSMUSG00000039062	Anpep	protein_coding	-0.42278	0.344488	0.490165	27	22	27	64	35	33	0.356135	0.293608	0.378882	0.622225	0.368853	0.404296
chr6	87133854	87335775	5263	ENSMUSG00000033420	Antxr1	protein_coding	-0.109168	0.281334	0.425701	2230	1811	2084	2871	2779	2745	21.6806	17.8148	21.5553	20.5739	21.5869	24.7881
chr5	97882783	98030733	5427	ENSMUSG00000029338	Antxr2	protein_coding	-0.105234	0.426328	0.569992	774	886	950	1185	1139	1242	7.29767	8.45223	9.52918	8.23527	8.58027	10.8768
chr19	20373428	20390944	2608	ENSMUSG00000024659	Anxa1	protein_coding	0.393058	4.20895e-05	0.000440363	63538	74243	57510	69614	68267	52854	1246.36	1473.53	1200.17	1006.52	1069.93	962.989
chr14	25842156	25886804	4135	ENSMUSG00000021866	Anxa11	protein_coding	-0.972989	4.61237e-08	1.46216e-06	183	130	173	443	426	351	2.2644	1.62757	2.27739	4.04038	4.21159	4.03408
chr9	69453620	69491795	3731	ENSMUSG00000032231	Anxa2	protein_coding	0.0732188	0.285689	0.430299	44660	40092	41040	55221	52785	44833	612.435	556.28	598.739	558.164	578.344	571.05
chr5	96793385	96845968	1597	ENSMUSG00000029484	Anxa3	protein_coding	0.375829	5.60264e-05	0.000556848	10931	12243	9569	11986	11284	9079	350.079	396.724	326.033	282.942	288.738	270.072
chr6	86736840	86793584	4545	ENSMUSG00000029994	Anxa4	protein_coding	0.0557945	0.457418	0.599763	4564	4245	4422	6004	5582	4711	51.3806	48.3532	52.9616	49.8208	50.2085	49.2608
chr3	36448926	36475887	1721	ENSMUSG00000027712	Anxa5	protein_coding	0.0354132	0.618085	0.739561	15741	14292	15255	21142	18627	16773	467.824	429.771	482.338	463.14	442.31	463.015
chr11	54979108	55033445	2930	ENSMUSG00000018340	Anxa6	protein_coding	-0.195882	0.0276051	0.0745677	5317	4518	5402	7834	7479	6939	92.8397	79.8193	100.348	100.825	104.339	112.538
chr14	20455261	20480133	2965	ENSMUSG00000021814	Anxa7	protein_coding	-0.0144262	0.844878	0.906571	6202	6372	5900	8873	7950	7058	107.015	111.245	108.306	112.849	109.601	113.117
chr14	34085981	34100571	1880	ENSMUSG00000021950	Anxa8	protein_coding	0.338157	0.0102805	0.0348495	530	521	497	566	580	424	14.4202	14.3425	14.386	11.3508	12.6083	10.7151
chr3	95296096	95307176	2073	ENSMUSG00000015702	Anxa9	protein_coding	0.0938896	0.715982	0.815406	100	88	101	105	118	120	2.4676	2.19711	2.65146	1.90976	2.32643	2.75036
chr11	101325063	101329702	2543	ENSMUSG00000078651	Aoc2	protein_coding	0.313528	0.381782	0.527682	103	45	58	90	53	68	2.07206	0.915952	1.24132	1.33452	0.851875	1.2706
chr11	101330605	101341938	4621	ENSMUSG00000019326	Aoc3	protein_coding	-0.510121	0.0005708	0.00360712	412	304	404	815	654	578	4.56195	3.40581	4.75908	6.65161	5.78582	5.9445
chr1	58029931	58106413	8690	ENSMUSG00000063558	Aox1	protein_coding	0.255331	0.0185971	0.0548378	912	863	841	980	913	898	5.37042	5.14184	5.26864	4.25359	4.29554	4.91161
chr3	127807264	127837492	2391	ENSMUSG00000074238	Ap1ar	protein_coding	0.0539442	0.65484	0.768407	671	588	666	851	862	662	14.3564	12.729	15.1595	13.4205	14.7354	13.1557
chr11	4986824	5042791	4957	ENSMUSG00000009090	Ap1b1	protein_coding	-0.26006	0.04928	0.11644	928	668	915	1272	1369	1186	9.57909	6.97666	10.0482	9.67787	11.2905	11.3709
chr8	109778554	109864204	7681	ENSMUSG00000031731	Ap1g1	protein_coding	0.113722	0.176947	0.305493	2109	2063	1944	2612	2398	2207	14.0503	13.906	13.7782	12.8262	12.7642	13.6567
chr14	55098578	55106593	4177	ENSMUSG00000040701	Ap1g2	protein_coding	-0.492822	0.0247649	0.0685994	127	99	138	226	251	179	1.55567	1.227	1.79838	2.04051	2.45653	2.03658
chr8	72240018	72257385	3150	ENSMUSG00000003033	Ap1m1	protein_coding	-0.136403	0.161324	0.285797	1740	1391	1482	2367	2230	1883	28.2608	22.8589	25.6078	28.3367	28.9383	28.4066
chr5	137034993	137046135	2198	ENSMUSG00000004849	Ap1s1	protein_coding	-0.131295	0.0907234	0.185593	3295	3035	3127	4966	4341	3944	76.6855	71.4679	77.4238	85.1885	80.7201	85.2568
chrX	163909017	163933666	4965	ENSMUSG00000031367	Ap1s2	protein_coding	0.403481	0.00030537	0.0021919	1128	1190	968	1241	1039	906	11.6248	12.4085	10.6131	9.4268	8.55512	8.6724
chr7	44900373	44929496	4301	ENSMUSG00000060279	Ap2a1	protein_coding	-0.701394	4.19309e-07	9.65626e-06	778	507	692	1461	1306	1321	9.25534	6.1026	8.75806	12.8109	12.4134	14.5965
chr7	141562180	141633011	4639	ENSMUSG00000002957	Ap2a2	protein_coding	-0.355885	0.000946409	0.0053613	1646	1274	1581	2796	2305	2259	18.1549	14.2177	18.5518	22.731	20.3128	23.1428
chr11	83299024	83405035	8755	ENSMUSG00000035152	Ap2b1	protein_coding	0.0304611	0.741985	0.833188	3064	2847	3315	4065	3792	3661	17.9088	16.8368	20.6134	17.5127	17.7084	19.8752
chr16	20535478	20544909	4172	ENSMUSG00000022841	Ap2m1	protein_coding	0.0176095	0.834545	0.900113	3283	3048	2962	4147	3797	3745	40.2629	37.822	38.6464	37.4874	37.2057	42.66
chr7	16738410	16749294	1333	ENSMUSG00000008036	Ap2s1	protein_coding	-0.689963	2.87096e-12	3.28789e-10	908	867	949	2150	1869	1617	34.8348	33.6543	38.7331	60.797	57.2889	57.6198
chr13	94358960	94566316	4020	ENSMUSG00000021686	Ap3b1	protein_coding	0.134422	0.130935	0.245783	2278	2067	2134	2894	2360	2295	28.9936	26.6185	28.8956	27.1496	23.9991	27.131
chr10	80706978	80742211	4730	ENSMUSG00000020198	Ap3d1	protein_coding	-0.308161	0.00585613	0.0225517	2426	1694	2169	3545	3324	3053	26.2434	18.5412	24.962	28.2659	28.7293	30.6755
chr14	21031442	21052508	7015	ENSMUSG00000021824	Ap3m1	protein_coding	0.322187	0.000664838	0.00403795	1820	1935	1900	1987	1960	1820	13.2759	14.2813	14.7447	10.6834	11.4231	12.331
chr10	82585406	82587534	2128	ENSMUSG00000094683	Ap3m1-ps	pseudogene	0.0127998	0.954229	0.973625	190	258	211	392	285	175	4.56731	6.27511	5.39609	6.9456	5.47377	3.90733
chr8	22787354	22805654	3467	ENSMUSG00000031539	Ap3m2	protein_coding	-0.134639	0.4198	0.563822	288	383	417	515	539	473	4.25007	5.7187	6.5468	5.6018	6.35517	6.48335
chr18	46741917	46790826	1479	ENSMUSG00000024480	Ap3s1	protein_coding	0.458966	0.000526452	0.00339192	1560	1876	1252	1699	1523	1163	53.9443	65.637	46.059	43.3043	42.078	37.3539
chrX	38685592	38686170	579	ENSMUSG00000085611	Ap3s1-ps1	processed_pseudogene	-0.208807	0.383283	0.529022	138	207	133	238	193	268	12.1768	18.4808	12.4852	15.4792	13.6065	21.9647
chr8	94405211	94405792	582	ENSMUSG00000094257	Ap3s1-ps2	processed_pseudogene	-0.144039	0.582154	0.709463	117	249	146	237	216	265	10.2707	22.1161	13.635	15.3348	15.1496	21.607
chr7	79875332	79920640	5797	ENSMUSG00000063801	Ap3s2	protein_coding	0.191947	0.074725	0.160186	1032	871	873	1100	1085	917	9.10929	7.77888	8.198	7.15672	7.65189	7.51811
chr3	103809520	103822025	2907	ENSMUSG00000032952	Ap4b1	protein_coding	-0.00316707	0.979547	0.987419	784	807	679	1111	1061	753	13.7976	14.37	12.713	14.4118	14.9189	12.3089
chr2	127008717	127067909	9810	ENSMUSG00000001998	Ap4e1	protein_coding	0.471489	0.0015721	0.0079588	472	537	389	474	431	384	2.46213	2.83425	2.15878	1.82249	1.79631	1.86053
chr5	138172002	138178708	3640	ENSMUSG00000019518	Ap4m1	protein_coding	0.0630163	0.712467	0.812568	354	298	312	340	440	388	4.97583	4.23812	4.66558	3.52255	4.94139	5.06557
chr12	51690966	51738939	1113	ENSMUSG00000020955	Ap4s1	protein_coding	0.679153	0.00103261	0.00573713	268	397	249	247	290	195	12.3121	18.4537	12.1699	8.36394	10.6446	8.32084
chr19	5568074	5571261	3092	ENSMUSG00000049562	Ap5b1	protein_coding	-0.86658	0.0332527	0.0860038	21	29	24	70	59	45	0.347474	0.485507	0.422477	0.853724	0.77999	0.691592
chr14	49066495	49087723	3165	ENSMUSG00000036291	Ap5m1	protein_coding	0.183647	0.127866	0.241414	729	750	609	893	790	672	11.7842	12.2667	10.4732	10.64	10.2031	10.0896
chr2	131207078	131213514	1660	ENSMUSG00000068264	Ap5s1	protein_coding	-0.583911	0.00108414	0.00596866	205	161	222	409	411	310	6.31636	5.01919	7.27705	9.28866	10.1179	8.87176
chr5	142463931	142478715	3817	ENSMUSG00000039623	Ap5z1	protein_coding	-0.883907	1.36831e-05	0.000180622	146	111	108	280	292	282	1.95704	1.50544	1.54014	2.76644	3.12726	3.511
chr10	90989311	91082770	9028	ENSMUSG00000019979	Apaf1	protein_coding	-0.00372362	0.972189	0.984111	1048	923	989	1354	1198	1227	5.94025	5.29346	5.96388	5.6569	5.42543	6.45985
chr19	23758876	23949597	6632	ENSMUSG00000024897	Apba1	protein_coding	-0.0714917	0.75174	0.840479	142	102	120	191	151	147	1.09562	0.796283	0.985016	1.08623	0.93086	1.05348
chr10	81268172	81273246	2106	ENSMUSG00000004931	Apba3	protein_coding	-1.15178	4.2543e-13	6.67663e-11	311	211	292	909	809	607	7.55403	5.18556	7.54554	16.2742	15.7001	13.6944
chr7	105558483	105581653	4404	ENSMUSG00000037032	Apbb1	protein_coding	-0.840861	1.62153e-08	5.87264e-07	345	242	287	710	704	584	4.00826	2.84477	3.54738	6.08012	6.53498	6.30209
chr2	22774094	22875653	7414	ENSMUSG00000026786	Apbb1ip	protein_coding	0.111699	0.296059	0.442036	965	978	1034	1271	1123	1122	6.66038	6.82975	7.59244	6.46597	6.19278	7.19282
chr5	66298861	66618828	10551	ENSMUSG00000029207	Apbb2	protein_coding	-0.150165	0.272092	0.415776	582	638	652	842	869	923	2.82274	3.13086	3.36422	3.01007	3.36746	4.158
chr18	34220924	34322189	15753	ENSMUSG00000005871	Apc	protein_coding	0.360406	0.00128266	0.00679384	997	968	872	959	935	916	3.23882	3.18172	3.01368	2.29629	2.42682	2.7639
chr10	80295977	80318263	11281	ENSMUSG00000020135	Apc2	protein_coding	-0.842056	0.119268	0.228978	18	11	13	42	31	24	0.0816525	0.0504875	0.0627378	0.140431	0.112355	0.101121
chr18	62922327	62953195	2799	ENSMUSG00000071847	Apcdd1	protein_coding	-0.449846	0.169526	0.296019	100	43	51	134	99	104	1.82778	0.795221	0.991709	1.80529	1.44575	1.7656
chr9	108085413	108094606	5651	ENSMUSG00000032590	Apeh	protein_coding	-0.140461	0.237413	0.377095	1204	856	967	1502	1466	1283	10.902	7.8424	9.31529	10.0246	10.6059	10.7905
chr14	50924968	50927139	1422	ENSMUSG00000035960	Apex1	protein_coding	0.192863	0.0223701	0.0633393	2769	2701	2794	3235	3293	2714	99.5866	98.2872	106.904	85.7568	94.6246	90.6614
chrX	150519519	150589868	8744	ENSMUSG00000025269	Apex2	protein_coding	0.0292282	0.863265	0.918227	256	278	291	326	354	347	1.49818	1.64612	1.81178	1.40623	1.65524	1.8862
chr3	95893969	95898288	2863	ENSMUSG00000015750	Aph1a	protein_coding	-0.0957792	0.519269	0.655181	583	443	602	741	863	620	10.4179	8.00955	11.4445	9.75988	12.3213	10.2905
chr9	66775202	66795490	5163	ENSMUSG00000032375	Aph1b	protein_coding	0.109647	0.472026	0.613178	443	383	448	459	555	485	4.39036	3.84052	4.7235	3.35294	4.39465	4.4645
chr9	66814994	66834726	5205	ENSMUSG00000053040	Aph1c	protein_coding	-0.0637392	0.869064	0.922011	82	48	31	57	90	65	0.806107	0.477435	0.324212	0.413019	0.706896	0.593508
chr2	94411682	94438136	4545	ENSMUSG00000027193	Api5	protein_coding	0.360228	4.18355e-05	0.000439878	4012	4428	3834	4721	3992	3550	45.1663	50.4377	45.9192	39.1745	35.9069	37.1207
chr2	103073675	103092644	1000	ENSMUSG00000010911	Apip	protein_coding	-0.0549042	0.628749	0.747495	760	761	726	1135	1067	797	38.8564	39.3666	39.4889	42.7722	43.5861	37.8479
chr4	149127121	149137629	1909	ENSMUSG00000073705	Apitd1	protein_coding	-0.389804	0.177399	0.306078	82	52	66	105	127	101	2.19717	1.40977	1.88141	2.07374	2.71886	2.51365
chr6	87628429	87672168	3278	ENSMUSG00000030051	Aplf	protein_coding	-0.0585534	0.781925	0.861935	155	147	156	268	172	174	2.41921	2.32142	2.59033	3.08314	2.14489	2.52247
chrX	48025146	48034853	3149	ENSMUSG00000037010	Apln	protein_coding	0.0674681	0.648417	0.763211	470	408	366	495	504	506	7.63608	6.70698	6.32619	5.92781	6.5424	7.63585
chr7	30434981	30445582	2391	ENSMUSG00000006651	Aplp1	protein_coding	-0.748641	0.00115272	0.00625799	108	74	91	219	203	165	2.31071	1.60195	2.07134	3.45368	3.47018	3.27899
chr9	31149557	31211815	3694	ENSMUSG00000031996	Aplp2	protein_coding	-0.228945	0.0131893	0.0422217	8431	6987	8239	12658	11136	11495	116.774	97.916	121.404	129.226	123.234	147.881
chr2	150583080	150608567	2428	ENSMUSG00000033096	Apmap	protein_coding	0.347915	0.00597752	0.0228599	667	610	626	619	701	584	14.0534	13.0041	14.032	9.61308	11.8007	11.4289
chr3	88056520	88058495	908	ENSMUSG00000028070	Apoa1bp	protein_coding	0.116917	0.266277	0.4098	4115	4024	3234	4680	5077	3662	231.68	229.23	193.708	194.214	228.381	191.501
chr12	7977648	8016835	13934	ENSMUSG00000020609	Apob	protein_coding	0.708668	0.128951	0.242911	67	23	36	27	38	32	0.246066	0.085467	0.140659	0.0730897	0.111505	0.109159
chr6	122577792	122602444	2391	ENSMUSG00000040613	Apobec1	protein_coding	0.136613	0.229844	0.368686	715	706	642	914	769	718	15.2978	15.2834	14.6132	14.414	13.1457	14.2686
chr15	79891659	79915906	6083	ENSMUSG00000009585	Apobec3	protein_coding	-0.144077	0.667959	0.778713	38	65	61	93	69	71	0.319652	0.553225	0.545899	0.576625	0.463743	0.554736
chr7	126584942	126589112	3779	ENSMUSG00000042759	Apobr	protein_coding	0.199229	0.453608	0.596057	129	123	87	172	123	87	1.74655	1.68496	1.25314	1.71647	1.33055	1.09407
chr16	31296192	31314808	2577	ENSMUSG00000022548	Apod	protein_coding	0.536589	0.155016	0.277936	61	65	57	76	64	25	1.21096	1.30559	1.20383	1.11206	1.01511	0.460972
chr11	108343354	108414396	1594	ENSMUSG00000000049	Apoh	protein_coding	-0.859888	0.0851761	0.177095	24	28	15	31	44	75	0.770076	0.909023	0.512038	0.733163	1.128	2.23521
chr15	77044729	77057107	4499	ENSMUSG00000033576	Apol6	protein_coding	-0.0763108	0.727959	0.823587	149	118	122	205	188	134	1.69456	1.35783	1.47611	1.71847	1.70829	1.4155
chr15	77388221	77399110	3027	ENSMUSG00000010601	Apol7a	protein_coding	-0.0841535	0.793317	0.870417	73	48	49	76	83	70	1.23381	0.820848	0.881074	0.946797	1.12083	1.0989
chr15	77403789	77411080	1573	ENSMUSG00000057346	Apol9a	protein_coding	-1.18728	0.000162136	0.00131951	34	68	38	151	138	120	1.1055	2.23708	1.31447	3.61886	3.58502	3.62405
chr15	77729121	77736381	1545	ENSMUSG00000068246	Apol9b	protein_coding	-1.24971	0.000485938	0.00317107	31	26	32	76	93	98	1.02621	0.870846	1.12697	1.8544	2.45975	3.01324
chr6	134982001	134986836	3284	ENSMUSG00000090698	Apold1	protein_coding	0.423544	0.380953	0.526894	30	23	35	42	21	22	0.467379	0.362552	0.580102	0.482296	0.261397	0.31835
chrX	94367117	94417093	1255	ENSMUSG00000079508	Apoo	protein_coding	0.617044	0.0717809	0.154999	93	174	75	114	123	53	3.78945	7.1736	3.2512	3.42385	4.00436	2.00587
chrX	112311334	112372755	3486	ENSMUSG00000025525	Apool	protein_coding	0.303249	0.0172818	0.0518495	881	1040	894	1231	904	805	12.9303	15.444	13.9591	13.317	10.6007	10.9739
chr13	107413865	107414767	903	ENSMUSG00000049233	Apoo-ps	protein_coding	0.159586	0.456034	0.598319	294	225	246	435	227	225	16.6442	12.8882	14.8163	18.1518	10.2677	11.8313
chr12	111713261	111754980	3945	ENSMUSG00000037787	Apopt1	protein_coding	0.134932	0.187362	0.317692	1228	1195	1038	1419	1420	1186	15.9266	15.6815	14.3223	13.5652	14.7146	14.2871
chr16	84954440	85173707	3128	ENSMUSG00000022892	App	protein_coding	-0.449688	2.19017e-06	3.87224e-05	7836	6204	7891	13884	12552	11791	128.166	102.67	137.309	167.382	164.03	179.128
chr11	85187262	85235130	6463	ENSMUSG00000018481	Appbp2	protein_coding	0.217125	0.0663311	0.145857	1029	1278	1117	1446	1160	1166	8.14699	10.2378	9.40857	8.43852	7.33794	8.57462
chr14	26918988	26971232	8719	ENSMUSG00000040760	Appl1	protein_coding	0.279115	0.00881133	0.0309761	1943	2039	1856	1982	2053	2068	11.4035	12.1082	11.5887	8.57406	9.62697	11.2733
chr10	83600033	83648738	5949	ENSMUSG00000020263	Appl2	protein_coding	-0.0775385	0.433721	0.576927	1144	1283	1205	1801	1643	1462	9.83993	11.1657	11.0266	11.4182	11.2911	11.6801
chr8	122574637	122576907	866	ENSMUSG00000006589	Aprt	protein_coding	-0.647032	1.09841e-07	3.12407e-06	2941	1987	2587	5813	5409	3900	173.604	118.674	162.461	252.919	255.103	213.827
chr4	40682382	40703194	5886	ENSMUSG00000028411	Aptx	protein_coding	0.278875	0.0186715	0.0550063	715	627	598	729	703	609	6.21577	5.51507	5.53069	4.67125	4.88291	4.91746
chr6	55336432	55348555	2627	ENSMUSG00000004655	Aqp1	protein_coding	-0.185112	0.0846485	0.176171	1898	1459	1584	2399	2606	2147	36.9619	28.748	32.8172	34.4353	40.5477	38.8351
chr7	97726379	97738247	1322	ENSMUSG00000042797	Aqp11	protein_coding	-1.05305	0.168777	0.295326	12	0	19	35	26	22	0.464199	0	0.781926	0.997947	0.803583	0.790461
chr15	99590849	99594829	1667	ENSMUSG00000044217	Aqp5	protein_coding	-0.367233	0.337595	0.483761	26	45	65	82	89	56	0.797738	1.39699	2.12173	1.85446	2.18178	1.59591
chr2	114101170	114187024	11805	ENSMUSG00000040383	Aqr	protein_coding	0.124679	0.364573	0.510909	880	658	712	954	767	898	3.81472	2.88603	3.28359	3.04821	2.6565	3.61569
chrX	98149721	98323215	9096	ENSMUSG00000046532	Ar	protein_coding	0.103879	0.409586	0.553781	604	686	715	830	792	759	3.39799	3.90484	4.27937	3.44175	3.55995	3.96608
chrX	20797814	20860519	6541	ENSMUSG00000001127	Araf	protein_coding	-0.00096804	0.990616	0.994764	2467	2295	2194	3230	2949	2707	19.2993	18.1656	18.2599	18.6248	18.4324	19.6696
chr7	101348067	101412586	7564	ENSMUSG00000032812	Arap1	protein_coding	-0.713385	0.000627137	0.00386999	286	138	198	455	437	403	1.93482	0.944599	1.42504	2.26883	2.36205	2.53229
chr5	62602445	62766198	8716	ENSMUSG00000037999	Arap2	protein_coding	0.31785	0.265994	0.40946	90	120	111	154	116	66	0.528395	0.712839	0.693311	0.666428	0.544137	0.35991
chr15	74669083	74672570	3057	ENSMUSG00000022602	Arc	protein_coding	-1.7607	7.49157e-08	2.22506e-06	23	31	42	153	117	145	0.384923	0.52493	0.747797	1.88735	1.56446	2.25397
chr9	44741564	44767845	6084	ENSMUSG00000032096	Arcn1	protein_coding	0.300122	0.000174444	0.00139467	6148	6612	6305	7591	6469	5796	51.7078	56.2665	56.4152	47.0585	43.4704	45.2778
chr12	84918148	84970900	6044	ENSMUSG00000042350	Arel1	protein_coding	-0.0780816	0.523049	0.658382	703	586	612	859	864	827	5.95171	5.01971	5.51223	5.36039	5.84433	6.5032
chr11	59211412	59228270	2089	ENSMUSG00000048076	Arf1	protein_coding	-0.211419	0.00381916	0.016064	8348	7369	7778	12931	11726	10153	204.418	182.574	202.625	233.392	229.414	230.922
chr11	103966739	103985337	2998	ENSMUSG00000062421	Arf2	protein_coding	0.190025	0.0616237	0.138205	1816	1884	1764	2450	2116	1604	30.9901	32.5298	32.0254	30.8169	28.8507	25.4241
chr15	98737621	98763214	3837	ENSMUSG00000051853	Arf3	protein_coding	-0.08377	0.372437	0.518556	4390	3664	4495	6306	5415	5265	58.5386	49.4342	63.7671	61.9795	57.6914	65.2095
chr14	26638074	26665084	2813	ENSMUSG00000021877	Arf4	protein_coding	0.389047	4.47431e-06	7.1454e-05	17017	18198	14934	18456	16769	13870	309.487	334.871	288.951	247.408	243.669	234.299
chr6	28423560	28426602	1116	ENSMUSG00000020440	Arf5	protein_coding	-0.56088	2.94212e-10	1.83334e-08	1686	1619	1685	3626	3223	2605	77.248	75.0535	82.1332	122.454	117.984	110.859
chr12	69372150	69375979	3730	ENSMUSG00000044147	Arf6	protein_coding	-0.0716846	0.502681	0.641072	1157	1240	1395	1890	1718	1501	15.8705	17.2097	20.3573	19.1089	18.8285	19.1237
chr2	180967225	180982526	5367	ENSMUSG00000027575	Arfgap1	protein_coding	-0.138684	0.150557	0.271781	1857	1533	1638	2697	2224	2152	17.7044	14.7879	16.614	18.9526	16.941	19.0567
chr2	91264974	91276931	4129	ENSMUSG00000027255	Arfgap2	protein_coding	0.0990135	0.241458	0.381625	3027	2626	2684	3540	3497	2907	37.5099	32.9247	35.3838	32.3335	34.6228	33.459
chr15	83299740	83350247	2618	ENSMUSG00000054277	Arfgap3	protein_coding	-0.191891	0.0539127	0.124743	2196	1714	1961	3282	2924	2391	42.9121	33.8885	40.7675	47.2718	45.6519	43.3972
chr1	10137571	10232670	11318	ENSMUSG00000067851	Arfgef1	protein_coding	0.346447	0.000122874	0.00105682	2526	2474	2388	2672	2332	2399	11.4211	11.318	11.4868	8.90487	8.42438	10.0749
chr2	166805588	166898052	8770	ENSMUSG00000074582	Arfgef2	protein_coding	-0.0676639	0.584676	0.711303	946	780	946	1179	1169	1205	5.51982	4.60493	5.87238	5.07066	5.44983	6.53064
chr3	84496093	84582625	2986	ENSMUSG00000074513	Arfip1	protein_coding	0.352118	3.10391e-05	0.000346417	2519	2593	2346	2789	2475	2213	43.1595	44.9516	42.7627	35.2219	33.8811	35.2179
chr7	105634203	105640416	4902	ENSMUSG00000030881	Arfip2	protein_coding	-0.0877714	0.428424	0.571952	841	785	877	1164	1230	1004	8.77843	8.29058	9.7389	8.95551	10.2579	9.73396
chr2	181357690	181365404	4320	ENSMUSG00000038671	Arfrp1	protein_coding	-0.0722004	0.567612	0.697283	787	785	671	1235	1035	769	9.32123	9.40725	8.45493	10.7816	9.7943	8.45979
chr8	8666577	8690537	1711	ENSMUSG00000040459	Arglu1	protein_coding	0.369701	0.000182848	0.00145546	1256	1275	1163	1376	1172	1108	37.5464	38.5642	36.9869	30.3189	27.9925	30.7648
chr2	91649860	91672326	4275	ENSMUSG00000027247	Arhgap1	protein_coding	-0.0401441	0.681154	0.789463	2564	2011	2225	3256	2851	2802	30.6876	24.353	28.3312	28.7241	27.2632	31.1493
chr8	77250366	77517907	3038	ENSMUSG00000037148	Arhgap10	protein_coding	-0.0106332	0.938882	0.965698	966	889	1046	1148	1180	1363	16.2678	15.1478	18.7401	14.2499	15.877	21.3198
chr2	113831492	113848661	5332	ENSMUSG00000041219	Arhgap11a	protein_coding	0.292961	0.0282876	0.0760077	697	599	567	742	567	629	6.68874	5.81611	5.78873	5.24846	4.34739	5.60656
chr18	6024427	6136098	8016	ENSMUSG00000041225	Arhgap12	protein_coding	0.283338	0.00780747	0.0282063	1115	1213	1159	1456	1208	1020	7.1178	7.83477	7.87125	6.85092	6.1613	6.04792
chr7	123279150	123369915	3583	ENSMUSG00000030766	Arhgap17	protein_coding	-0.108509	0.419065	0.563402	487	420	401	681	638	489	6.95415	6.06818	6.09184	7.16768	7.27897	6.48572
chr10	26753421	26918648	3884	ENSMUSG00000039031	Arhgap18	protein_coding	0.00740142	0.951718	0.972527	505	536	522	712	668	607	6.65248	7.14416	7.31563	6.91335	7.03077	7.42703
chr19	41766588	41802084	5140	ENSMUSG00000025154	Arhgap19	protein_coding	-0.117132	0.554323	0.685729	174	268	192	330	283	268	1.73215	2.69938	2.03341	2.4214	2.2509	2.47802
chr2	20847919	20968881	9271	ENSMUSG00000036591	Arhgap21	protein_coding	0.087528	0.393098	0.538591	1130	1025	1094	1327	1356	1213	6.23718	5.72437	6.42415	5.3988	5.98003	6.21878
chr14	33214026	33369934	3876	ENSMUSG00000063506	Arhgap22	protein_coding	-0.516851	0.00867203	0.0306134	205	173	204	495	313	270	2.70608	2.31062	2.86488	4.81625	3.30115	3.31044
chr11	97415533	97502402	6637	ENSMUSG00000049807	Arhgap23	protein_coding	-0.443835	0.00121355	0.00651277	327	326	349	636	619	492	2.52112	2.54307	2.8626	3.61426	3.81303	3.52327
chr5	102481391	102897936	8791	ENSMUSG00000057315	Arhgap24	protein_coding	-0.222513	0.0762488	0.162603	573	676	643	953	952	908	3.33542	3.98141	3.98195	4.08888	4.42758	4.90926
chr18	38601534	39376284	17331	ENSMUSG00000036452	Arhgap26	protein_coding	0.166208	0.659515	0.771913	50	55	72	52	52	93	0.14764	0.16432	0.226181	0.113176	0.122679	0.255066
chr17	67842713	68004120	5377	ENSMUSG00000024043	Arhgap28	protein_coding	-0.0411847	0.701094	0.805014	1025	962	1010	1380	1247	1297	9.75407	9.26257	10.2252	9.67961	9.48119	11.464
chr3	121953326	122016151	5088	ENSMUSG00000039831	Arhgap29	protein_coding	0.328014	0.00185205	0.0090551	1755	2043	1929	2081	1838	1899	17.6493	20.788	20.6382	15.4255	14.7683	17.7382
chr16	38598340	38713274	11141	ENSMUSG00000022799	Arhgap31	protein_coding	0.00260069	0.979214	0.987356	1014	938	992	1398	1220	1139	4.65755	4.3593	4.84753	4.73308	4.47728	4.85935
chr9	32116136	32268446	17179	ENSMUSG00000041444	Arhgap32	protein_coding	0.0446397	0.869175	0.922053	85	69	96	106	105	98	0.253209	0.207971	0.304243	0.232746	0.24991	0.271157
chr7	30522226	30534180	4280	ENSMUSG00000036882	Arhgap33	protein_coding	-0.577433	0.0871282	0.180035	37	40	70	105	95	82	0.442323	0.483829	0.890276	0.925217	0.907393	0.910513
chr7	16493719	16614993	9147	ENSMUSG00000058230	Arhgap35	protein_coding	-0.0505892	0.630688	0.748759	1127	976	1063	1627	1296	1272	6.30494	5.5246	6.32673	6.70905	5.7929	6.60965
chr15	76723985	76818170	7367	ENSMUSG00000033697	Arhgap39	protein_coding	-0.64862	0.00564725	0.0219401	109	75	100	222	172	175	0.757112	0.527095	0.738962	1.13659	0.954544	1.12903
chrX	73891442	73921870	8105	ENSMUSG00000031389	Arhgap4	protein_coding	-0.16677	0.258808	0.401509	376	327	358	577	562	392	2.37391	2.0889	2.40463	2.68515	2.83496	2.29878
chr9	8994329	9239101	7113	ENSMUSG00000050730	Arhgap42	protein_coding	0.444766	0.000151454	0.00125425	731	788	677	745	687	629	5.2588	5.73574	5.1814	3.95041	3.94875	4.20295
chr11	65002039	65162961	5819	ENSMUSG00000033389	Arhgap44	protein_coding	-0.875453	0.0417319	0.102215	32	20	19	69	43	54	0.281391	0.177944	0.177747	0.447224	0.302108	0.441051
chr12	52516077	52567852	5197	ENSMUSG00000035133	Arhgap5	protein_coding	0.293515	0.00334419	0.0144744	2694	2904	2360	3049	2580	2650	26.5243	28.9293	24.72	22.1269	20.2955	24.2341
chrX	168795099	169304435	12128	ENSMUSG00000031355	Arhgap6	protein_coding	0.0614126	0.803489	0.877563	101	125	162	150	169	155	0.426167	0.533657	0.727214	0.466515	0.569743	0.607469
chr11	120578104	120581624	2258	ENSMUSG00000025132	Arhgdia	protein_coding	-0.539358	7.10754e-07	1.51342e-05	8569	5939	8027	15207	13751	12812	194.132	136.136	193.468	253.937	248.906	269.599
chr6	136923523	136941899	1839	ENSMUSG00000030220	Arhgdib	protein_coding	0.42054	0.00631086	0.0238903	368	437	360	386	411	317	10.2356	12.2982	10.6526	7.9135	9.13358	8.18953
chr17	26196226	26207786	3252	ENSMUSG00000073433	Arhgdig	protein_coding	0.131273	0.64838	0.763211	149	79	84	149	131	86	2.34415	1.25754	1.40594	1.72783	1.64666	1.2567
chr7	24902912	24926592	7495	ENSMUSG00000040940	Arhgef1	protein_coding	-0.846203	9.95534e-09	3.88197e-07	395	364	524	1143	947	871	2.69681	2.51449	3.80604	5.75196	5.1658	5.5234
chr8	14911663	15001085	9210	ENSMUSG00000071176	Arhgef10	protein_coding	-0.544147	9.43987e-05	0.000850458	378	307	316	636	644	578	2.10024	1.72587	1.86789	2.60465	2.85888	2.9829
chr4	140514485	140666012	5693	ENSMUSG00000040964	Arhgef10l	protein_coding	-0.770192	7.70664e-05	0.000718232	292	173	283	707	521	418	2.62451	1.57328	2.70608	4.68383	3.74143	3.48961
chr3	87617559	87738034	7918	ENSMUSG00000041977	Arhgef11	protein_coding	-0.216028	0.180344	0.309592	416	372	554	707	626	655	2.68847	2.43248	3.809	3.36782	3.23237	3.93177
chr9	42963842	43105718	10483	ENSMUSG00000059495	Arhgef12	protein_coding	0.137645	0.182992	0.312534	1184	1076	1219	1577	1307	1172	5.77973	5.3145	6.33066	5.67419	5.0976	5.31396
chr7	100869746	100932161	10250	ENSMUSG00000032875	Arhgef17	protein_coding	-0.682563	3.53756e-08	1.15603e-06	679	524	616	1370	1143	1205	3.3899	2.64693	3.2718	5.04143	4.55929	5.58777
chr8	3393006	3456601	8395	ENSMUSG00000004568	Arhgef18	protein_coding	-0.193409	0.230062	0.368749	488	386	557	886	705	524	2.97461	2.38063	3.61206	3.98071	3.43348	2.96672
chr4	141239499	141257564	4242	ENSMUSG00000028919	Arhgef19	protein_coding	-1.33334	1.16614e-09	6.12541e-08	101	74	97	361	306	217	1.21824	0.903101	1.24472	3.20947	2.94894	2.43111
chr3	88607454	88648052	9496	ENSMUSG00000028059	Arhgef2	protein_coding	-0.141552	0.120486	0.230634	1962	1882	2035	2929	2698	2640	10.5729	10.2615	11.6668	11.6341	11.6164	13.214
chr10	127182521	127190054	2387	ENSMUSG00000019467	Arhgef25	protein_coding	-0.176774	0.065159	0.143983	1460	1334	1437	2383	2073	1687	31.2897	28.9267	32.7638	37.6434	35.4962	33.5814
chr13	97898595	98206165	6259	ENSMUSG00000021662	Arhgef28	protein_coding	-0.423942	0.0962861	0.194686	92	96	71	190	145	113	0.752136	0.794098	0.617527	1.14493	0.947133	0.858068
chr14	27238039	27403904	3585	ENSMUSG00000021895	Arhgef3	protein_coding	0.0782165	0.692641	0.798626	186	226	177	223	244	241	2.65452	3.26344	2.68742	2.34582	2.78225	3.19466
chr18	61493794	61536536	3234	ENSMUSG00000045094	Arhgef37	protein_coding	0.171639	0.70276	0.806272	26	40	24	37	32	33	0.411322	0.64027	0.403933	0.431446	0.404476	0.484906
chr4	43496142	43499695	2675	ENSMUSG00000051517	Arhgef39	protein_coding	0.0861758	0.75834	0.845689	124	66	94	111	117	111	2.37148	1.27713	1.91255	1.56472	1.78779	1.97176
chr1	34678188	34813309	9561	ENSMUSG00000037509	Arhgef4	protein_coding	-0.00862067	0.978645	0.987347	85	96	122	92	205	93	0.454939	0.519876	0.694677	0.362943	0.876642	0.46233
chr14	51984719	52006251	10366	ENSMUSG00000004562	Arhgef40	protein_coding	-0.48256	2.36294e-06	4.12041e-05	1406	1167	1416	2617	2284	2214	6.94089	5.82901	7.43673	9.52248	9.00866	10.1518
chr6	43265582	43289320	9977	ENSMUSG00000033542	Arhgef5	protein_coding	0.0978568	0.387203	0.532467	995	965	1110	1453	1134	1093	5.10343	5.00796	6.05691	5.49315	4.64715	5.20708
chrX	57231485	57338729	8552	ENSMUSG00000031133	Arhgef6	protein_coding	0.234366	0.0496586	0.117155	1011	1122	884	1119	1076	1067	6.04945	6.79285	5.62737	4.93527	5.14412	5.93012
chr8	11728105	11835219	13075	ENSMUSG00000031511	Arhgef7	protein_coding	-0.0883496	0.493947	0.633004	574	508	641	883	747	714	2.24657	2.01171	2.66904	2.54733	2.33595	2.59562
chrX	95048935	95196821	8714	ENSMUSG00000025656	Arhgef9	protein_coding	0.0660518	0.682534	0.790414	457	447	405	488	496	593	2.68369	2.65594	2.53023	2.11228	2.32719	3.23448
chr4	133679008	133756769	11476	ENSMUSG00000007880	Arid1a	protein_coding	-0.135888	0.382422	0.528235	571	407	588	706	740	736	2.54619	1.8363	2.78947	2.32047	2.63646	3.04837
chr17	4994332	5347656	12600	ENSMUSG00000069729	Arid1b	protein_coding	-0.562738	0.00146813	0.00754264	427	293	394	720	576	782	1.73423	1.20404	1.70241	2.15539	1.86911	2.94998
chr15	96287518	96404992	10737	ENSMUSG00000033237	Arid2	protein_coding	0.123871	0.309521	0.455029	765	769	913	1036	920	912	3.64604	3.70835	4.62934	3.63945	3.50333	4.03728
chr10	79927043	79955018	5562	ENSMUSG00000019564	Arid3a	protein_coding	-0.173742	0.485387	0.624834	108	78	103	135	153	127	0.993568	0.726044	1.00809	0.915428	1.1246	1.08521
chr9	57790353	57836793	7976	ENSMUSG00000004661	Arid3b	protein_coding	-0.228626	0.483835	0.623405	99	54	48	105	85	107	0.635153	0.350535	0.327622	0.496534	0.435709	0.63762
chr12	71015990	71098592	5615	ENSMUSG00000048118	Arid4a	protein_coding	0.0245924	0.889444	0.93389	268	280	283	426	277	342	2.44225	2.58172	2.74367	2.86142	2.01683	2.89479
chr13	14063232	14199603	13702	ENSMUSG00000039219	Arid4b	protein_coding	0.25705	0.0383277	0.0957026	691	805	651	884	747	672	2.58075	3.04199	2.58665	2.43353	2.22906	2.33116
chr1	36307733	36324029	12540	ENSMUSG00000037447	Arid5a	protein_coding	-0.816838	0.000908587	0.005198	65	84	95	184	193	172	0.265255	0.346836	0.412443	0.553458	0.629278	0.651949
chr10	68095593	68278726	4494	ENSMUSG00000019947	Arid5b	protein_coding	-0.0272956	0.84366	0.906024	650	631	801	866	1005	834	7.40059	7.26904	9.7023	7.26754	9.14226	8.8197
chr9	59388258	59486618	7707	ENSMUSG00000025234	Arih1	protein_coding	0.181114	0.0442541	0.106808	2730	2935	2822	3597	2987	2986	18.1261	19.7171	19.9337	17.6035	15.8457	18.4147
chr9	108602942	108649386	7672	ENSMUSG00000064145	Arih2	protein_coding	0.0657116	0.583247	0.710256	938	770	724	1172	972	834	6.25634	5.1964	5.13742	5.76185	5.17986	5.16676
chr10	88730858	88744094	2369	ENSMUSG00000060904	Arl1	protein_coding	0.34906	0.000323091	0.00229577	13958	16557	12629	16008	15056	12350	301.41	361.752	290.13	254.793	259.764	247.706
chr13	54575015	54581128	1729	ENSMUSG00000025870	Arl10	protein_coding	-0.299708	0.226407	0.364618	142	88	110	173	160	195	4.20073	2.63399	3.46193	3.77224	3.78174	5.35804
chr16	62793685	62847040	5087	ENSMUSG00000022911	Arl13b	protein_coding	-0.00058462	0.996445	0.998094	493	544	586	727	748	604	4.95887	5.53642	6.27079	5.38997	6.01135	5.64297
chr2	106962527	106974424	5313	ENSMUSG00000027122	Arl14ep	protein_coding	0.299371	0.00424166	0.0174951	1277	1488	1386	1655	1433	1242	12.2985	14.4997	14.2008	11.7483	11.0266	11.1101
chr13	113794505	114157461	3364	ENSMUSG00000042348	Arl15	protein_coding	-0.119141	0.509421	0.646477	246	237	235	447	298	262	3.74139	3.64704	3.80237	5.01097	3.62117	3.70113
chr11	120464866	120467607	2742	ENSMUSG00000057594	Arl16	protein_coding	0.0888648	0.508635	0.645624	433	465	410	566	564	445	8.07877	8.77818	8.13823	7.78377	8.40757	7.71173
chr19	6134374	6141406	2891	ENSMUSG00000024944	Arl2	protein_coding	-0.383755	0.00057177	0.00360712	1691	1393	1517	3072	2725	1937	29.9246	24.9419	28.5601	40.0703	38.5288	31.8382
chr8	94666755	94674417	1905	ENSMUSG00000031776	Arl2bp	protein_coding	0.00969988	0.913235	0.949277	2127	1873	1985	2711	2710	2182	57.112	50.8853	56.7035	53.6545	58.1385	54.4189
chr19	46531109	46573085	822	ENSMUSG00000025035	Arl3	protein_coding	-0.182169	0.0689773	0.150302	1372	1400	1243	2265	2015	1574	85.3173	88.0857	82.2325	103.817	100.113	90.9123
chr12	40005447	40038025	7701	ENSMUSG00000047446	Arl4a	protein_coding	0.278428	0.102306	0.204164	361	464	341	377	453	392	2.39876	3.11955	2.41059	1.84645	2.40498	2.41936
chr1	88673125	88702221	5492	ENSMUSG00000049866	Arl4c	protein_coding	-0.0747394	0.532766	0.666981	696	603	589	990	787	766	6.48459	5.68441	5.83818	6.79869	5.85844	6.62883
chr11	101665541	101667832	1382	ENSMUSG00000034936	Arl4d	protein_coding	-0.318731	0.424431	0.567754	71	21	54	100	65	68	2.62736	0.786275	2.1259	2.72758	1.9218	2.33725
chr2	52397951	52424901	5409	ENSMUSG00000036093	Arl5a	protein_coding	0.481765	5.62325e-08	1.71833e-06	5193	5837	4870	5259	4805	4477	49.1252	55.8689	49.0121	36.6695	36.3173	39.3376
chr2	15049395	15082456	10428	ENSMUSG00000017418	Arl5b	protein_coding	-0.024193	0.862431	0.917578	404	413	422	634	566	422	1.98254	2.05062	2.20314	2.29322	2.21917	1.92348
chr16	59612949	59639391	2098	ENSMUSG00000022722	Arl6	protein_coding	0.331899	0.0165427	0.0501766	720	885	646	752	816	710	17.5551	21.8327	16.7568	13.5146	15.8963	16.0792
chr7	118118891	118129625	2134	ENSMUSG00000030654	Arl6ip1	protein_coding	0.19398	0.0210485	0.0605222	4567	4722	4031	5382	5198	4315	109.475	114.526	102.799	95.0923	99.5533	96.0728
chr5	124116089	124118196	1438	ENSMUSG00000029404	Arl6ip4	protein_coding	-0.543196	1.81163e-05	0.000226444	520	469	506	1048	1026	726	18.4938	16.8768	19.1453	27.4726	29.1544	23.9824
chr6	97210689	97233315	1442	ENSMUSG00000035199	Arl6ip5	protein_coding	0.265531	0.000545445	0.00348252	7654	7582	7037	8760	8346	6643	271.46	272.079	265.518	229.001	236.499	218.834
chr2	53191726	53219220	2703	ENSMUSG00000026960	Arl6ip6	protein_coding	0.0782372	0.586376	0.712703	471	515	391	630	594	450	8.9145	9.86229	7.87303	8.78887	8.98249	7.91085
chr1	135146824	135156269	2299	ENSMUSG00000026426	Arl8a	protein_coding	-0.151949	0.129945	0.244214	1410	1127	1264	1972	1839	1586	31.3743	25.3731	29.922	32.3429	32.6942	32.7788
chr6	108783059	108823723	2928	ENSMUSG00000030105	Arl8b	protein_coding	0.301814	0.000319269	0.00227115	3303	3448	3014	3783	3365	2990	57.7128	60.9572	56.0268	48.721	46.9767	48.5254
chr3	19131402	19163065	3673	ENSMUSG00000027599	Armc1	protein_coding	0.356936	0.00313432	0.0137819	2138	2742	1950	2692	2210	1948	29.7818	38.6461	28.898	27.6398	24.5963	25.2039
chr5	21645813	21662694	3407	ENSMUSG00000038525	Armc10	protein_coding	0.122411	0.340689	0.486556	693	776	636	1010	754	719	10.4068	11.7907	10.1608	11.1795	9.04667	10.0288
chr7	128237357	128245100	3834	ENSMUSG00000042178	Armc5	protein_coding	-0.93687	0.000124461	0.00106758	69	80	109	248	220	169	0.920803	1.08019	1.54751	2.43942	2.34571	2.09478
chr8	70220172	70234466	3262	ENSMUSG00000002343	Armc6	protein_coding	-0.661584	7.61721e-05	0.000711985	220	185	233	481	470	345	3.45055	2.93584	3.88786	5.56067	5.88977	5.02597
chr11	115475667	115490467	3069	ENSMUSG00000057219	Armc7	protein_coding	-0.0487569	0.839549	0.903135	127	116	87	177	142	119	2.11713	1.95658	1.54295	2.17487	1.89133	1.84258
chr9	99478372	99568899	6531	ENSMUSG00000032468	Armc8	protein_coding	0.304131	0.0294145	0.078361	824	968	724	1115	808	704	6.45601	7.67373	6.03482	6.43914	5.05804	5.12323
chr1	86154780	86278284	13006	ENSMUSG00000062590	Armc9	protein_coding	-0.214303	0.124486	0.2364	545	491	589	1019	794	621	2.14438	1.95471	2.46553	2.95526	2.49609	2.26951
chrX	134717963	134721917	3227	ENSMUSG00000033460	Armcx1	protein_coding	0.0757034	0.518908	0.654855	713	669	644	830	822	793	11.3042	10.7317	10.8624	9.69938	10.4125	11.6777
chrX	134804145	134809221	4532	ENSMUSG00000033436	Armcx2	protein_coding	0.0277111	0.711268	0.811883	4507	4197	4200	5768	5456	4931	50.8844	47.9436	50.447	47.9997	49.2159	51.7091
chrX	134756595	134761455	3540	ENSMUSG00000049047	Armcx3	protein_coding	0.0960025	0.397395	0.5429	774	822	784	957	1019	865	11.1866	12.0205	12.0549	10.195	11.767	11.612
chrX	134686519	134696757	7996	ENSMUSG00000049804	Armcx4	protein_coding	0.199234	0.21205	0.34718	375	308	292	367	353	358	2.39987	1.99435	1.98805	1.73116	1.80495	2.12801
chrX	135742733	135747322	4247	ENSMUSG00000072969	Armcx5	protein_coding	0.0312417	0.86869	0.921769	208	274	228	278	300	304	2.50589	3.33998	2.92228	2.46865	2.88771	3.40178
chrX	134748461	134751417	2486	ENSMUSG00000050394	Armcx6	protein_coding	0.162719	0.301313	0.447151	587	534	573	723	792	438	12.0794	11.1184	12.5444	10.9663	13.0217	8.37174
chr3	95434388	95497240	8007	ENSMUSG00000015522	Arnt	protein_coding	-0.162619	0.110872	0.216911	1351	1399	1409	2181	1821	1935	8.63404	9.0463	9.57985	10.2738	9.29829	11.4862
chr7	84246281	84409959	5988	ENSMUSG00000015709	Arnt2	protein_coding	0.643496	0.0696616	0.151452	50	52	66	44	48	45	0.427266	0.4496	0.600014	0.277139	0.327721	0.357171
chr7	113207465	113314122	2904	ENSMUSG00000055116	Arntl	protein_coding	0.0292991	0.865621	0.919999	284	255	341	443	385	284	5.00328	4.54539	6.39117	5.7525	5.41916	4.64718
chr6	146796055	146833529	3032	ENSMUSG00000040187	Arntl2	protein_coding	0.0336861	0.859405	0.915754	176	160	170	244	202	187	2.96977	2.73165	3.05175	3.03471	2.7233	2.9308
chr5	145083830	145108761	2567	ENSMUSG00000029621	Arpc1a	protein_coding	0.0121564	0.895612	0.938275	3911	3677	3248	4939	5051	3770	77.9428	74.144	68.8641	72.551	80.4266	69.7853
chr5	145114215	145130705	5103	ENSMUSG00000029622	Arpc1b	protein_coding	-0.876047	5.50624e-16	1.52164e-13	5793	3970	4954	13252	11692	9658	58.0866	40.277	52.8466	97.9423	93.6689	89.9485
chr1	74236084	74268209	2033	ENSMUSG00000006304	Arpc2	protein_coding	0.180645	0.00981143	0.0336543	10074	9587	9682	11954	10986	10117	253.474	244.067	259.171	221.698	220.854	236.439
chr5	122391878	122406179	2581	ENSMUSG00000029465	Arpc3	protein_coding	-0.121292	0.124584	0.236446	4697	4551	4243	6879	6642	5277	93.0995	91.27	89.4723	100.501	105.186	97.1513
chr6	113378113	113390448	2323	ENSMUSG00000079426	Arpc4	protein_coding	-0.0329894	0.693715	0.799429	5008	5128	4803	7452	6889	5299	110.284	114.259	112.525	120.958	121.21	108.387
chr1	152766542	152775597	2276	ENSMUSG00000008475	Arpc5	protein_coding	0.447306	4.65019e-06	7.34325e-05	8917	10395	8376	9512	9471	7084	200.419	236.395	200.284	157.583	170.079	147.888
chr2	39008076	39015877	4438	ENSMUSG00000026755	Arpc5l	protein_coding	0.388184	0.000644386	0.0039534	2265	2702	2058	2604	2475	1823	26.1136	31.5194	25.2425	22.1287	22.7986	19.5218
chr9	75037614	75060313	4957	ENSMUSG00000007656	Arpp19	protein_coding	0.248567	0.00353641	0.0151427	3084	3085	2835	3596	3430	2692	31.834	32.22	31.1328	27.3598	28.2882	25.8099
chr7	99535466	99606771	11175	ENSMUSG00000018909	Arrb1	protein_coding	-0.267663	0.0986061	0.198713	275	248	224	377	411	356	1.2593	1.14906	1.09127	1.27249	1.50374	1.51419
chr11	70432635	70440828	2845	ENSMUSG00000060216	Arrb2	protein_coding	-0.466118	0.018945	0.0556589	161	131	153	321	272	199	2.89517	2.38349	2.92704	4.25471	3.90797	3.32381
chr2	24925352	24935252	2510	ENSMUSG00000026972	Arrdc1	protein_coding	-0.460748	0.0089746	0.0314284	295	193	253	519	447	344	6.01254	3.98005	5.48587	7.79687	7.27911	6.51222
chr8	70835155	70839720	2329	ENSMUSG00000002910	Arrdc2	protein_coding	0.0251318	0.905118	0.94411	131	151	147	179	183	175	2.87739	3.35582	3.43505	2.89799	3.21153	3.57026
chr13	80883384	80896035	6259	ENSMUSG00000074794	Arrdc3	protein_coding	0.639567	1.92462e-09	9.45914e-08	1404	1512	1239	1195	1148	1058	11.4783	12.507	10.7763	7.201	7.49868	8.03395
chr7	68737045	68749241	3989	ENSMUSG00000042659	Arrdc4	protein_coding	0.270764	0.00040016	0.00270576	5816	5969	6089	6838	6401	5705	74.5993	77.4651	83.0893	64.6481	65.5982	67.9674
chr15	89472476	89477425	3680	ENSMUSG00000022620	Arsa	protein_coding	-0.834469	4.74626e-12	5.00006e-10	891	673	913	2019	1846	1767	12.3878	9.46731	13.5045	20.6904	20.5061	22.8186
chr13	93771679	93943016	3989	ENSMUSG00000042082	Arsb	protein_coding	-0.231582	0.0267041	0.0725814	1438	1467	1489	2409	1979	2185	18.4446	19.0386	20.3186	22.7753	20.281	26.0313
chr11	109473374	109573330	3906	ENSMUSG00000020604	Arsg	protein_coding	0.143373	0.490353	0.629413	273	173	201	234	297	214	3.57604	2.29287	2.80107	2.25929	3.10835	2.60368
chr3	126363827	126440374	3715	ENSMUSG00000046561	Arsj	protein_coding	0.0703621	0.476736	0.617513	1158	1234	1168	1669	1410	1268	15.9484	17.1956	17.1135	16.9426	15.5153	16.2204
chr13	76060422	76098660	5681	ENSMUSG00000021592	Arsk	protein_coding	0.316128	0.0142343	0.0447555	572	488	530	585	587	462	5.15202	4.4473	5.07863	3.88377	4.22429	3.86508
chr8	124722139	124734123	1165	ENSMUSG00000031982	Arv1	protein_coding	0.525746	0.0294759	0.0784706	140	106	132	118	126	92	6.14487	4.70744	6.16378	3.81753	4.41865	3.75065
chr16	18348182	18407076	6425	ENSMUSG00000000325	Arvcf	protein_coding	-0.708708	0.00538506	0.0211546	85	69	65	156	143	155	0.676957	0.556014	0.550737	0.915763	0.90994	1.14659
chrX	136033367	136034946	1580	ENSMUSG00000048355	Arxes1	protein_coding	0.0128753	0.974762	0.985617	49	29	30	51	51	35	1.58616	0.949825	1.03315	1.21685	1.31903	1.05233
chrX	135993824	135995355	1532	ENSMUSG00000048040	Arxes2	protein_coding	0.462673	0.0242154	0.067491	184	198	164	167	163	173	6.14269	6.68806	5.8247	4.10936	4.34773	5.3644
chr8	41340197	41374773	3390	ENSMUSG00000031591	Asah1	protein_coding	0.230667	0.00664525	0.0247871	13690	15837	13546	17592	15902	13572	206.613	241.837	217.498	195.698	191.753	190.254
chr19	31984654	32061469	4682	ENSMUSG00000024887	Asah2	protein_coding	0.169714	0.25031	0.391383	505	719	681	777	737	656	5.51887	7.95027	7.91763	6.25887	6.43518	6.65882
chr15	64086857	64382919	7482	ENSMUSG00000022377	Asap1	protein_coding	0.0266295	0.770458	0.854418	5473	4853	5589	7451	6122	6365	37.4311	33.5824	40.6659	37.5611	33.453	40.4334
chr12	21111748	21270171	5687	ENSMUSG00000052632	Asap2	protein_coding	0.0686334	0.718262	0.817197	212	193	184	241	220	251	1.90748	1.75701	1.76129	1.59829	1.58154	2.09764
chr4	136206365	136245216	4225	ENSMUSG00000036995	Asap3	protein_coding	-0.0698827	0.787335	0.866508	145	123	147	270	194	105	1.75599	1.50714	1.89391	2.41009	1.87711	1.18107
chr1	91540544	91559589	6432	ENSMUSG00000026311	Asb1	protein_coding	0.00437726	0.977021	0.986488	412	350	311	458	503	402	3.27768	2.81729	2.6322	2.68566	3.19721	2.9705
chr13	3634032	3651774	3347	ENSMUSG00000033781	Asb13	protein_coding	0.178425	0.386231	0.531506	173	218	148	218	211	180	2.6445	3.3717	2.40685	2.45624	2.577	2.55567
chr11	30954395	31102704	5275	ENSMUSG00000020305	Asb3	protein_coding	0.365217	0.00120431	0.00648696	1021	1040	925	1133	1062	784	9.90385	10.2072	9.54573	8.10074	8.2307	7.06365
chr6	5383386	5433022	3932	ENSMUSG00000042607	Asb4	protein_coding	-0.174268	0.188867	0.31969	395	444	409	689	585	531	5.13992	5.8457	5.66202	6.60837	6.08204	6.41783
chr2	30823097	30830333	5439	ENSMUSG00000039483	Asb6	protein_coding	-0.947673	4.32485e-09	1.90234e-07	283	198	258	738	594	499	2.66238	1.88471	2.58222	5.11749	4.46483	4.36033
chr7	66644565	66689596	6226	ENSMUSG00000030509	Asb7	protein_coding	-0.000162016	0.999215	0.999609	345	268	352	421	389	416	2.83546	2.22861	3.07777	2.55037	2.55439	3.17565
chr15	98134637	98165625	2410	ENSMUSG00000048175	Asb8	protein_coding	-0.128237	0.268812	0.412598	710	686	767	1040	1002	970	15.0711	14.7334	17.3209	16.2718	16.9937	19.1246
chr10	60002805	60099990	1578	ENSMUSG00000044475	Ascc1	protein_coding	-0.125875	0.260139	0.402935	1014	918	875	1413	1464	1049	32.8654	30.105	30.1716	33.7567	37.912	31.5799
chr11	4637747	4685699	4964	ENSMUSG00000020412	Ascc2	protein_coding	-0.0488132	0.685637	0.793285	839	670	829	1199	1047	858	8.6482	6.98768	9.09091	9.1096	8.62273	8.21459
chr10	50592669	50851202	7477	ENSMUSG00000038774	Ascc3	protein_coding	0.305372	0.00716695	0.026452	1324	1424	1617	1523	1560	1423	9.0612	9.86057	11.7733	7.6827	8.53014	9.04559
chr10	53596961	53609213	2180	ENSMUSG00000019857	Asf1a	protein_coding	0.526904	6.11181e-06	9.21629e-05	894	1022	868	860	882	728	20.978	24.2646	21.6689	14.8745	16.536	15.8669
chr8	83955507	83970197	2338	ENSMUSG00000005470	Asf1b	protein_coding	0.0827493	0.58543	0.711948	403	341	366	516	493	339	8.81775	7.54921	8.51967	8.32183	8.61854	6.88949
chr11	70054085	70057894	1591	ENSMUSG00000020884	Asgr1	protein_coding	0.0640394	0.883349	0.930488	38	36	49	46	29	72	1.22158	1.17095	1.67581	1.08997	0.744856	2.14984
chr3	88950622	89079375	13076	ENSMUSG00000028053	Ash1l	protein_coding	0.287387	0.00673254	0.0250759	972	876	853	999	991	836	3.80401	3.46875	3.55151	2.88175	3.09872	3.0389
chr8	25816191	25847694	5236	ENSMUSG00000031575	Ash2l	protein_coding	0.278307	0.000921161	0.0052581	2209	2192	2083	2579	2263	2004	21.5872	21.6738	21.656	18.5767	17.6693	18.19
chr5	130011258	130025132	4563	ENSMUSG00000025533	Asl	protein_coding	-0.412975	0.00102859	0.00572066	623	569	601	1229	1074	774	6.98595	6.45571	7.1697	10.1579	9.62223	8.06145
chr8	85017934	85025278	1250	ENSMUSG00000052456	Asna1	protein_coding	-0.325132	0.00146683	0.00754264	2200	1764	1822	3292	3431	2550	90.0012	73.0161	79.2981	99.2663	112.145	96.8948
chr6	7675169	7693254	2735	ENSMUSG00000029752	Asns	protein_coding	0.389731	7.53506e-07	1.59643e-05	4670	4796	4472	4897	4794	3925	87.3542	90.7696	88.9934	67.517	71.6472	68.1932
chr1	53344617	53352752	3528	ENSMUSG00000026095	Asnsd1	protein_coding	0.230154	0.0164182	0.0499182	2775	3286	2793	3508	3375	2788	40.2434	48.2162	43.0915	37.4979	39.1056	37.5542
chr4	9448069	9669344	16102	ENSMUSG00000028207	Asph	protein_coding	0.0221523	0.795931	0.872306	4013	4550	4078	5767	5301	4846	12.754	14.6313	13.7884	13.5096	13.4607	14.3052
chr1	139454773	139494088	9866	ENSMUSG00000033952	Aspm	protein_coding	0.409902	0.0123566	0.0401628	373	449	381	371	369	408	1.93467	2.35634	2.10238	1.41837	1.52918	1.96559
chr11	120672973	120709447	4770	ENSMUSG00000025142	Aspscr1	protein_coding	-0.743985	7.39752e-08	2.20228e-06	561	381	510	1149	1003	951	6.01778	4.13517	5.82013	9.08469	8.59624	9.47521
chr19	9109868	9135636	4297	ENSMUSG00000024654	Asrgl1	protein_coding	0.425908	0.0185773	0.0547923	235	301	254	253	279	220	2.79824	3.62641	3.21765	2.22051	2.65433	2.43318
chr2	31470207	31520672	2414	ENSMUSG00000076441	Ass1	protein_coding	0.0174063	0.89877	0.940187	634	610	696	752	856	823	13.4355	13.0795	15.6915	11.7463	14.4935	16.1995
chr9	105395392	105412229	6367	ENSMUSG00000032567	Aste1	protein_coding	0.586032	0.0014106	0.00731902	278	238	293	256	263	174	2.23421	1.93531	2.50517	1.51648	1.68877	1.29886
chr6	146549632	146577835	3968	ENSMUSG00000040250	Asun	protein_coding	0.268073	0.0150272	0.0466257	926	902	784	1014	898	856	11.9402	11.768	10.7549	9.63732	9.25151	10.252
chr2	153345845	153404007	7428	ENSMUSG00000042548	Asxl1	protein_coding	0.28609	0.00720697	0.0265551	1020	953	1003	1079	1027	1002	7.02672	6.64263	7.35093	5.47886	5.65272	6.41143
chr12	3426857	3506852	14574	ENSMUSG00000037486	Asxl2	protein_coding	0.306447	0.0196509	0.0573599	777	925	741	964	744	815	2.72832	3.28633	2.7681	2.49498	2.08728	2.65807
chr19	32672563	32712298	2813	ENSMUSG00000013662	Atad1	protein_coding	0.330727	7.13796e-05	0.000673323	3140	3283	2989	3640	3127	2819	57.1069	60.4121	57.8327	48.7952	45.4382	47.6199
chr15	58094047	58135082	5683	ENSMUSG00000022360	Atad2	protein_coding	0.149649	0.128897	0.242853	1270	1351	1298	1682	1433	1401	11.4349	12.3078	12.4335	11.1628	10.3088	11.7166
chr12	4917404	5044047	4688	ENSMUSG00000052812	Atad2b	protein_coding	0.246771	0.21157	0.346654	211	169	185	245	176	188	2.30295	1.86631	2.14814	1.97099	1.53479	1.90588
chr4	155740641	155761093	3765	ENSMUSG00000029036	Atad3a	protein_coding	-0.0820322	0.538251	0.67173	594	478	588	887	771	601	8.07215	6.57242	8.50098	8.8847	8.37127	7.58598
chr11	80089400	80135794	7532	ENSMUSG00000017550	Atad5	protein_coding	0.29091	0.158367	0.282113	175	211	223	274	179	188	1.18892	1.45041	1.61179	1.37209	0.971633	1.18634
chr17	35897595	35910075	4586	ENSMUSG00000024426	Atat1	protein_coding	-0.244832	0.180807	0.310052	255	298	264	539	436	281	2.84508	3.36407	3.13363	4.43261	3.88665	2.91203
chr7	130391526	130519961	4875	ENSMUSG00000030850	Ate1	protein_coding	0.278899	0.00585253	0.0225517	1460	1625	1551	1670	1743	1468	15.324	17.2571	17.3189	12.9197	14.6168	14.3113
chr15	100227819	100261244	3060	ENSMUSG00000023027	Atf1	protein_coding	0.320043	0.0021414	0.0101648	1195	1292	1186	1462	1173	1134	19.9796	21.8563	21.0957	18.017	15.6694	17.6103
chr2	73816509	73892639	8187	ENSMUSG00000027104	Atf2	protein_coding	0.328992	0.00476708	0.0191704	955	1087	1099	1130	1018	1041	5.9691	6.87431	7.30789	5.20595	5.08378	6.04353
chr1	191170296	191218039	2154	ENSMUSG00000026628	Atf3	protein_coding	-0.0510123	0.763138	0.849077	270	233	251	417	298	288	6.41209	5.59869	6.34159	7.29942	5.6544	6.35277
chr15	80255184	80257540	1724	ENSMUSG00000042406	Atf4	protein_coding	0.128311	0.0985491	0.198629	9440	10045	9090	12050	11790	9630	280.07	301.535	286.911	263.51	279.474	265.372
chr7	44812257	44816658	1992	ENSMUSG00000038539	Atf5	protein_coding	-0.319494	0.00134861	0.00707239	1889	1556	1904	3254	2888	2418	48.5074	40.4278	52.0154	61.5899	59.2526	57.6722
chr1	170704674	170867771	9231	ENSMUSG00000026663	Atf6	protein_coding	0.231285	0.0158765	0.0486669	1702	1499	1499	1751	1746	1600	9.4351	8.40782	8.84052	7.15467	7.73331	8.23838
chr17	34647146	34655074	2757	ENSMUSG00000015461	Atf6b	protein_coding	-0.915048	2.65213e-10	1.67731e-08	410	294	416	1026	925	757	7.60804	5.51989	8.21242	14.0331	13.714	13.0473
chr15	102525946	102625464	10988	ENSMUSG00000099083	Atf7	protein_coding	0.0975804	0.378058	0.523914	991	957	923	1130	1156	1123	4.61528	4.50953	4.57315	3.879	4.30147	4.85779
chr6	136518802	136611038	19678	ENSMUSG00000030213	Atf7ip	protein_coding	-0.0285566	0.786773	0.866227	936	901	990	1359	1176	1149	2.4342	2.37082	2.73908	2.60505	2.44355	2.77546
chr13	90935349	91223987	1609	ENSMUSG00000021619	Atg10	protein_coding	0.193713	0.215894	0.351626	331	369	326	398	355	388	10.5217	11.868	11.0246	9.32517	9.01612	11.4557
chr15	101284301	101290934	1230	ENSMUSG00000037204	Atg101	protein_coding	-0.607296	9.03213e-07	1.8639e-05	457	434	469	1049	884	730	18.9995	18.2561	20.7437	32.1453	29.3637	28.1892
chr18	46732417	46741579	2492	ENSMUSG00000032905	Atg12	protein_coding	0.250295	0.0163469	0.0497609	2180	2309	1981	2754	2445	1806	44.7525	47.96	43.2647	41.6717	40.1027	34.436
chr2	91674618	91710576	4368	ENSMUSG00000027244	Atg13	protein_coding	-0.0692502	0.60252	0.726752	628	573	763	944	935	761	7.35632	6.79125	9.50855	8.1506	8.75078	8.27981
chr14	47540894	47568434	3450	ENSMUSG00000037526	Atg14	protein_coding	-0.0419628	0.796468	0.872819	319	348	425	466	499	467	4.73074	5.2217	6.70527	5.09378	5.91252	6.43264
chr1	87755870	87792428	9628	ENSMUSG00000026289	Atg16l1	protein_coding	0.0192438	0.876072	0.926508	886	784	766	978	1177	906	4.70907	4.21611	4.33131	3.8314	4.99819	4.47265
chr7	101289392	101302251	3881	ENSMUSG00000047767	Atg16l2	protein_coding	-0.480089	0.0498794	0.117594	93	183	172	298	298	211	1.22606	2.44103	2.41238	2.89574	3.1389	2.58371
chr19	6241668	6262335	7693	ENSMUSG00000024773	Atg2a	protein_coding	-0.825507	4.90978e-05	0.000502117	267	133	205	487	450	426	1.776	0.895111	1.45069	2.38768	2.39154	2.63193
chr12	105613539	105685241	10173	ENSMUSG00000041341	Atg2b	protein_coding	-0.111804	0.419612	0.563822	547	584	505	950	649	671	2.75156	2.97234	2.70254	3.52234	2.60838	3.13508
chr16	45158785	45188538	3154	ENSMUSG00000022663	Atg3	protein_coding	0.239812	0.0260256	0.0712245	1524	1886	1638	2099	1772	1613	24.7211	30.9542	28.2674	25.0965	22.9658	24.3026
chrX	140956907	141164270	2661	ENSMUSG00000079418	Atg4a	protein_coding	0.273698	0.127131	0.24025	515	766	501	767	703	439	9.90107	14.9004	10.2471	10.8689	10.7985	7.83924
chr3	103644839	103646023	1185	ENSMUSG00000087119	Atg4a-ps	processed_pseudogene	0.398271	0.0184561	0.0544855	416	498	432	368	491	435	17.9511	21.7431	19.8322	11.7048	16.9283	17.435
chr1	93751500	93790610	8278	ENSMUSG00000026280	Atg4b	protein_coding	-0.000935854	0.993487	0.996466	1802	1318	1368	1956	1965	1786	11.1394	8.24356	8.99664	8.91231	9.70514	10.2547
chr4	99193934	99259787	3351	ENSMUSG00000028550	Atg4c	protein_coding	-0.014853	0.940022	0.96609	240	281	225	284	301	365	3.66429	4.3409	3.65469	3.19605	3.67181	5.17615
chr9	21265299	21274368	2541	ENSMUSG00000002820	Atg4d	protein_coding	-0.593135	0.023786	0.0665568	215	101	104	247	323	232	4.32858	2.05742	2.22756	3.6654	5.1957	4.3384
chr10	44268358	44364291	2352	ENSMUSG00000038160	Atg5	protein_coding	0.167102	0.131716	0.246885	2040	2483	1924	2752	2622	2002	44.3702	54.6427	44.52	44.119	45.5646	40.4445
chr6	114643097	114860614	5273	ENSMUSG00000030314	Atg7	protein_coding	-0.313743	0.0288205	0.0771461	418	356	449	725	712	516	4.0562	3.49532	4.6353	5.18558	5.52023	4.65079
chr1	75180860	75192196	5762	ENSMUSG00000033124	Atg9a	protein_coding	-0.667627	1.72801e-06	3.17894e-05	516	422	567	1266	971	841	4.58231	3.79176	5.35681	8.28675	6.8895	6.93689
chr7	140941391	140947664	3346	ENSMUSG00000062031	Athl1	protein_coding	-0.561801	3.50017e-05	0.000384468	423	393	412	938	674	710	6.46796	6.08015	6.70214	10.5717	8.2342	10.0837
chr1	71557150	71579631	7985	ENSMUSG00000026192	Atic	protein_coding	0.035789	0.70401	0.807123	2333	2073	2472	3231	2785	2572	14.9509	13.4415	16.8535	15.2618	14.2598	15.3094
chr12	69893105	69964085	2818	ENSMUSG00000021066	Atl1	protein_coding	-0.0704591	0.734553	0.828789	177	231	299	373	279	301	3.21337	4.24321	5.77495	4.99129	4.04694	5.07562
chr17	79848392	79896123	3616	ENSMUSG00000059811	Atl2	protein_coding	0.444102	2.15545e-06	3.81616e-05	2484	2792	2363	2603	2500	2085	35.1468	39.9709	35.5703	27.1472	28.2624	27.4016
chr19	7494040	7538608	6698	ENSMUSG00000024759	Atl3	protein_coding	0.254731	0.0026708	0.0120995	4676	4832	4677	5298	4933	4909	35.723	37.3503	38.0128	29.8333	30.1105	34.8338
chr9	53439149	53536740	10338	ENSMUSG00000034218	Atm	protein_coding	0.237463	0.145607	0.265644	259	268	249	300	277	263	1.28205	1.34225	1.31127	1.09457	1.09552	1.20919
chr8	116943393	116960445	4877	ENSMUSG00000047388	Atmin	protein_coding	0.207898	0.243478	0.383731	224	210	197	247	226	223	2.35012	2.22923	2.19885	1.91009	1.89445	2.1731
chr6	124739189	124756524	5085	ENSMUSG00000004263	Atn1	protein_coding	-0.727892	6.64433e-08	1.99675e-06	1658	997	1344	3286	2831	2364	16.6837	10.1507	14.3878	24.372	22.7604	22.0947
chr6	72206177	72235577	2355	ENSMUSG00000037621	Atoh8	protein_coding	-0.879456	3.05969e-05	0.00034329	102	90	105	253	222	222	2.21568	1.97808	2.42653	4.05084	3.85296	4.47915
chr11	55446641	55461239	541	ENSMUSG00000018585	Atox1	protein_coding	-0.317105	0.00662264	0.0247318	2050	1667	1605	3204	3199	2119	193.57	159.263	161.231	222.994	241.342	185.844
chr7	58658202	58829426	5469	ENSMUSG00000025324	Atp10a	protein_coding	-0.169936	0.229662	0.36862	389	381	415	602	525	570	3.63953	3.60674	4.13079	4.15153	3.92454	4.95342
chr5	72203329	72298775	7848	ENSMUSG00000046808	Atp10d	processed_transcript	-0.14239	0.724173	0.821496	27	32	44	58	43	45	0.176049	0.211112	0.305218	0.278749	0.224012	0.272531
chr8	12757014	12868728	11150	ENSMUSG00000031441	Atp11a	protein_coding	-0.201461	0.0902093	0.184928	994	846	1060	1720	1418	1154	4.562	3.92857	5.17564	5.81854	5.19972	4.91937
chr3	35754138	35856271	4859	ENSMUSG00000037400	Atp11b	protein_coding	0.374114	0.00111267	0.00607711	1235	1523	1206	1400	1300	1207	13.0051	16.2271	13.5109	10.8665	10.9377	11.8056
chrX	60223290	60592698	7312	ENSMUSG00000062949	Atp11c	protein_coding	0.39695	0.0183579	0.054272	276	258	281	277	249	262	1.93151	1.82684	2.0921	1.42884	1.39226	1.70303
chr8	69791163	69807749	3915	ENSMUSG00000031862	Atp13a1	protein_coding	-0.353596	0.0135235	0.0430207	670	459	672	1070	1038	837	8.75619	6.06942	9.34326	10.3072	10.8386	10.1602
chr4	140986873	141007330	6000	ENSMUSG00000036622	Atp13a2	protein_coding	-1.01057	0.00169066	0.00841161	74	30	66	163	171	106	0.63109	0.258866	0.598814	1.02462	1.16517	0.839653
chr16	30312423	30388837	9559	ENSMUSG00000022533	Atp13a3	protein_coding	0.133569	0.138199	0.255942	2476	2542	2380	3290	2658	2674	13.2549	13.7688	13.5547	12.9819	11.3688	13.296
chr3	101576219	101604603	4487	ENSMUSG00000033161	Atp1a1	protein_coding	-0.343396	0.00216834	0.0102565	2972	2185	2979	4736	4261	4158	33.8906	25.2102	36.1401	39.8069	38.8218	44.0402
chr1	164437109	164458355	3081	ENSMUSG00000026576	Atp1b1	protein_coding	0.144116	0.138303	0.256022	1368	1330	1238	1785	1470	1312	22.7162	22.3458	21.8706	21.8477	19.503	20.2357
chr9	96332655	96364442	2389	ENSMUSG00000032412	Atp1b3	protein_coding	0.155397	0.0823405	0.172554	3273	3491	3006	4282	3868	3111	70.086	75.6361	68.4799	67.5847	66.1768	61.8756
chr5	122442702	122502225	5293	ENSMUSG00000029467	Atp2a2	protein_coding	0.0491579	0.56947	0.699002	3922	3479	3928	5074	4487	4406	37.9146	34.0289	40.398	36.1548	34.6569	39.562
chr10	98915152	99026143	7130	ENSMUSG00000019943	Atp2b1	protein_coding	0.0974611	0.316471	0.461986	1466	1527	1457	1900	1692	1710	10.5212	11.0883	11.1245	10.0508	9.70213	11.3989
chr9	105403539	105527319	9689	ENSMUSG00000032570	Atp2c1	protein_coding	0.275087	0.00259319	0.0118195	1591	1426	1428	1742	1567	1388	8.4029	7.62032	8.02373	6.78147	6.61245	6.809
chr18	77773729	77782869	3135	ENSMUSG00000025428	Atp5a1	protein_coding	-0.0910565	0.213102	0.348373	18210	15945	17135	26378	23257	20319	297.178	263.285	297.495	317.296	303.246	307.995
chr10	128083273	128090391	4237	ENSMUSG00000025393	Atp5b	protein_coding	0.160484	0.0176237	0.0526517	49081	48038	45496	60742	55784	46914	592.701	586.95	584.5	540.664	538.228	526.21
chr2	10056016	10080510	1908	ENSMUSG00000025781	Atp5c1	protein_coding	0.35741	0.000437179	0.00290363	10264	12050	8982	11916	10782	8666	275.165	326.858	256.176	235.464	230.946	215.79
chr10	80138632	80145818	1928	ENSMUSG00000003072	Atp5d	protein_coding	-0.747922	6.13929e-10	3.45322e-08	3239	2198	2945	6582	6689	4778	85.9333	59.0028	83.1237	128.714	141.79	117.742
chr2	174461072	174464105	1756	ENSMUSG00000016252	Atp5e	protein_coding	-0.138214	0.211853	0.347	5023	4434	4005	7089	7283	4682	146.31	130.678	124.109	152.199	169.495	126.671
chr3	105942698	105960099	4105	ENSMUSG00000000563	Atp5f1	protein_coding	0.193139	0.0492274	0.116359	5762	6520	5282	7389	7095	5260	71.8187	82.2254	70.0409	67.8838	70.6563	60.8954
chr11	96068852	96075670	4912	ENSMUSG00000006057	Atp5g1	protein_coding	-0.24143	0.0292906	0.0782067	1640	1290	1361	2469	2348	1696	17.0836	13.5963	15.0828	18.9572	19.542	16.4096
chr15	102662864	102672352	1675	ENSMUSG00000062683	Atp5g2	protein_coding	-0.555334	0.00100001	0.00559266	522	366	518	1073	999	600	15.9397	11.308	16.8278	24.1504	24.373	17.0175
chr2	73908447	73911326	2181	ENSMUSG00000018770	Atp5g3	protein_coding	0.30257	0.00105019	0.00580686	11314	12371	9901	13148	12258	9551	265.365	293.581	247.057	227.303	229.711	208.071
chr11	115415689	115419962	1465	ENSMUSG00000034566	Atp5h	protein_coding	0.225638	0.0526027	0.122605	3550	4146	3122	4120	4592	3152	123.93	146.444	115.95	106.014	128.081	102.204
chr16	84827866	84835625	3130	ENSMUSG00000022890	Atp5j	protein_coding	0.300869	0.00478975	0.0192316	3319	3759	3027	3913	3892	2742	54.2509	62.168	52.6382	47.144	50.8285	41.6296
chr5	145183698	145192062	1231	ENSMUSG00000038690	Atp5j2	protein_coding	0.0980669	0.332606	0.478561	6156	6420	5298	8414	7622	5473	255.724	269.837	234.139	257.627	252.974	211.17
chr5	108433244	108434448	616	ENSMUSG00000050856	Atp5k	protein_coding	-0.0581261	0.556627	0.687556	1917	1757	1788	2786	2626	1900	159.008	147.457	157.781	170.332	174.031	146.381
chr9	44913250	44920742	511	ENSMUSG00000038717	Atp5l	protein_coding	-0.513954	0.000721606	0.0043066	362	281	309	566	658	508	36.1844	28.4193	32.8595	41.7009	52.5501	47.1641
chr16	91684398	91931687	2259	ENSMUSG00000022956	Atp5o	protein_coding	0.0365591	0.686133	0.793614	4661	4592	3914	5839	5984	4603	105.549	105.213	94.2941	97.4607	108.268	96.8167
chr12	69724962	69744658	1485	ENSMUSG00000054894	Atp5s	protein_coding	0.211357	0.178671	0.307468	355	383	309	375	426	351	12.2262	13.3462	11.3217	9.51945	11.7222	11.2281
chr7	25619414	25625551	2916	ENSMUSG00000057229	Atp5sl	protein_coding	-0.494873	0.0126245	0.0408665	162	149	163	375	242	243	2.84225	2.64501	3.04245	4.84947	3.39231	3.95993
chrX	74297097	74304721	3026	ENSMUSG00000019087	Atp6ap1	protein_coding	-0.0377861	0.635601	0.752796	6492	5703	6238	8578	7982	7560	109.761	97.5592	112.203	106.899	107.824	118.721
chrX	12587801	12617049	2618	ENSMUSG00000031007	Atp6ap2	protein_coding	0.29599	0.00217425	0.0102748	3563	3667	2869	3910	3555	3058	69.6247	72.5025	59.644	56.3171	55.5036	55.5034
chr11	101009452	101063719	6556	ENSMUSG00000019302	Atp6v0a1	protein_coding	-0.189335	0.113662	0.2213	1063	1126	1338	1916	1577	1648	8.29681	8.89223	11.1102	11.0227	9.83431	11.9473
chr5	124629067	124722144	3019	ENSMUSG00000038023	Atp6v0a2	protein_coding	-0.133072	0.219664	0.35626	1042	1028	1057	1450	1463	1445	17.6581	17.6264	19.0564	18.1118	19.8086	22.7446
chr4	117884326	117887333	2051	ENSMUSG00000033379	Atp6v0b	protein_coding	-0.319542	0.000324443	0.0023028	3199	2886	2794	5049	5211	3924	79.7847	72.8277	74.1346	92.817	103.839	90.9011
chr17	24163866	24169702	3384	ENSMUSG00000024121	Atp6v0c	protein_coding	-0.96083	2.39511e-10	1.53771e-08	553	442	543	1592	1416	868	8.36083	6.76147	8.734	17.7412	17.1049	12.1893
chr8	105524465	105566047	1793	ENSMUSG00000013160	Atp6v0d1	protein_coding	-0.147491	0.0621748	0.138978	4055	3566	3496	5732	5265	4725	115.678	102.929	106.101	120.527	120.003	125.198
chr17	26676396	26699644	3261	ENSMUSG00000015575	Atp6v0e	protein_coding	-0.12793	0.143167	0.262693	4141	4202	3594	6250	5860	4618	64.9687	66.7036	59.9882	72.2762	73.4566	67.2957
chr16	44085402	44139705	6044	ENSMUSG00000052459	Atp6v1a	protein_coding	0.152703	0.0420592	0.102878	6466	6757	6314	8086	7764	6629	54.7422	57.8809	56.8696	50.4588	52.5178	52.1278
chr8	69088646	69113711	5305	ENSMUSG00000006273	Atp6v1b2	protein_coding	0.0582008	0.468724	0.610574	3680	3253	3549	4802	4275	3804	35.4947	31.7464	36.4176	34.1393	32.9447	34.0793
chr15	38661904	38692443	2097	ENSMUSG00000022295	Atp6v1c1	protein_coding	0.255048	0.00752449	0.0273837	3559	4261	3528	4407	4187	3579	86.8171	105.168	91.5577	79.2386	81.6046	81.0912
chr12	78842989	78861638	1403	ENSMUSG00000021114	Atp6v1d	protein_coding	0.0611942	0.474575	0.615542	1957	1978	1972	2626	2521	2101	71.3357	72.9519	76.4736	70.5549	73.4215	71.1339
chr6	120795245	120822685	1203	ENSMUSG00000019210	Atp6v1e1	protein_coding	-0.0507758	0.552919	0.684459	4650	4214	4012	6492	5991	4633	197.656	181.236	181.429	203.4	203.465	182.917
chr6	29467718	29470512	1063	ENSMUSG00000004285	Atp6v1f	protein_coding	-0.287354	0.00435658	0.0178724	2407	2209	2023	3547	3948	2864	115.776	107.506	103.52	125.753	151.723	127.953
chr4	63544772	63550750	1135	ENSMUSG00000039105	Atp6v1g1	protein_coding	-0.0119913	0.904226	0.943644	2220	2509	2071	3236	3146	2416	100.013	114.367	99.2599	107.456	113.239	101.097
chr17	35233660	35238767	2510	ENSMUSG00000024403	Atp6v1g2	protein_coding	0.191224	0.48112	0.620753	118	84	110	159	116	79	2.40502	1.73225	2.38516	2.38864	1.88898	1.49554
chr1	5070018	5162529	9746	ENSMUSG00000033793	Atp6v1h	protein_coding	0.31257	0.000707948	0.00423936	4070	4446	3883	4709	4637	3471	21.3701	23.6198	21.6904	18.2246	19.4529	16.9278
chrX	106027276	106124926	8734	ENSMUSG00000033792	Atp7a	protein_coding	0.236416	0.131688	0.246869	356	424	362	396	426	410	2.08579	2.51351	2.25641	1.71014	1.99418	2.2312
chr18	64528979	64661000	6440	ENSMUSG00000039529	Atp8b1	protein_coding	-0.136382	0.481059	0.620753	160	198	168	244	271	223	1.2713	1.5918	1.42013	1.42901	1.72041	1.64577
chr3	89939481	89963508	8561	ENSMUSG00000060671	Atp8b2	protein_coding	-0.13263	0.195078	0.327068	1603	1267	1406	2196	2123	1681	9.58167	7.66265	8.94092	9.67512	10.1389	9.33276
chr2	126320973	126500674	6660	ENSMUSG00000060131	Atp8b4	protein_coding	0.352641	0.391781	0.537251	33	109	73	61	57	94	0.253546	0.847353	0.596699	0.345454	0.349907	0.67082
chr18	80734143	80934058	5397	ENSMUSG00000024566	Atp9b	protein_coding	-0.174416	0.0853982	0.177354	1189	993	1068	1710	1512	1456	11.2728	9.52563	10.7723	11.9499	11.4534	12.8217
chr4	115784812	115818828	3609	ENSMUSG00000028710	Atpaf1	protein_coding	0.523831	0.0694923	0.151239	126	109	105	141	112	55	1.78627	1.5635	1.58363	1.47337	1.26861	0.724224
chr11	60400626	60418457	2137	ENSMUSG00000042709	Atpaf2	protein_coding	0.0283244	0.847099	0.907954	424	428	402	485	594	485	10.1494	10.3661	10.2374	8.55723	11.3605	10.7833
chr4	132530555	132533659	1441	ENSMUSG00000054428	Atpif1	protein_coding	-0.0911901	0.389532	0.534932	4280	4266	3589	6188	6253	4184	151.901	153.191	135.513	161.877	177.313	137.925
chr9	95857597	95951644	23492	ENSMUSG00000032409	Atr	protein_coding	0.367372	0.00968465	0.0334088	402	415	387	404	427	360	0.875731	0.914718	0.896901	0.648698	0.743202	0.72842
chr5	31048312	31054633	2092	ENSMUSG00000013622	Atraid	protein_coding	0.047483	0.620116	0.741085	1975	1897	1818	2518	2618	1920	48.2926	46.9327	47.293	45.3822	51.1467	43.6063
chr9	109057933	109074124	6725	ENSMUSG00000025646	Atrip	protein_coding	-0.351579	0.0143669	0.0450497	341	303	352	553	543	522	2.59466	2.33272	2.84943	3.10147	3.30111	3.68919
chr2	130906495	131030333	13208	ENSMUSG00000027312	Atrn	protein_coding	0.115048	0.309786	0.455312	1061	877	1034	1379	1093	1043	4.11082	3.43801	4.26209	3.93816	3.38351	3.75346
chr19	57611034	58133338	6581	ENSMUSG00000054843	Atrnl1	protein_coding	0.0682181	0.652424	0.766437	372	290	358	451	431	362	2.89246	2.28148	2.9614	2.58475	2.67754	2.61438
chrX	105797615	105929397	15190	ENSMUSG00000031229	Atrx	protein_coding	0.402424	0.000134601	0.00113654	1852	1943	1694	1843	1657	1778	6.23932	6.62314	6.07154	4.57655	4.46019	5.56369
chr13	45549758	45964991	10605	ENSMUSG00000046876	Atxn1	protein_coding	0.107535	0.517709	0.653797	376	310	342	536	350	342	1.81434	1.51352	1.75568	1.90639	1.34938	1.53282
chr15	85336381	85463836	2425	ENSMUSG00000016541	Atxn10	protein_coding	0.270536	0.000211723	0.00163929	9113	9273	8773	10156	9899	8695	192.244	197.928	196.893	157.918	166.847	170.371
chr8	109726451	109737739	7526	ENSMUSG00000069895	Atxn1l	protein_coding	-0.0267564	0.837823	0.902013	542	580	569	750	695	745	3.68519	3.9901	4.11588	3.75871	3.77555	4.70492
chr5	121711337	121816493	7161	ENSMUSG00000042605	Atxn2	protein_coding	-0.161675	0.212392	0.347579	760	640	766	1083	933	1061	5.43078	4.62725	5.82326	5.70418	5.32678	7.04204
chr7	126491708	126503437	4782	ENSMUSG00000032637	Atxn2l	protein_coding	-0.370563	0.00176935	0.00871105	1351	1002	1264	2265	1806	1894	14.4557	10.8479	14.3886	17.8635	15.4395	18.8234
chr12	101918901	101958246	5407	ENSMUSG00000021189	Atxn3	protein_coding	0.280207	0.022478	0.0635411	731	730	620	756	715	709	6.91773	6.98978	6.24205	5.27332	5.40613	6.232
chr14	14012491	14107296	6847	ENSMUSG00000021738	Atxn7	protein_coding	0.344476	0.0225702	0.0637583	432	353	332	430	378	318	3.22852	2.66924	2.63965	2.36867	2.25707	2.2074
chr12	33147693	33375659	12523	ENSMUSG00000020564	Atxn7l1	protein_coding	0.0542028	0.731568	0.826713	358	287	372	448	462	345	1.46293	1.18663	1.61723	1.34938	1.5084	1.30946
chr3	108202222	108210934	4817	ENSMUSG00000048997	Atxn7l2	protein_coding	-0.821082	0.00732577	0.0268527	47	51	41	97	115	100	0.499245	0.548126	0.463329	0.759459	0.975997	0.986622
chr11	102289300	102296631	4121	ENSMUSG00000059995	Atxn7l3	protein_coding	-0.274101	0.0295596	0.0786605	820	624	751	1372	1124	916	10.181	7.83888	9.91982	12.5558	11.15	10.5634
chr10	112925430	112929001	3572	ENSMUSG00000074748	Atxn7l3b	protein_coding	0.110135	0.213795	0.349147	4699	5450	4760	6280	5955	5411	67.3063	78.9843	72.5347	66.3019	68.15	71.9883
chr9	50605240	50617464	5321	ENSMUSG00000059820	AU019823	protein_coding	0.34733	0.0053597	0.0210937	654	703	572	689	651	595	6.28906	6.84003	5.85185	4.88364	5.00177	5.31447
chr7	75769762	75782099	656	ENSMUSG00000097415	AU020206	lincRNA	0.648427	0.190151	0.321137	30	43	51	15	54	31	2.33689	3.38907	4.22646	0.861242	3.36082	2.24292
chr16	5211828	5222299	1363	ENSMUSG00000051669	AU021092	protein_coding	0.648741	0.185929	0.315895	28	37	24	19	30	23	1.05057	1.40464	0.958007	0.525459	0.89934	0.801551
chr4	119203570	119232712	9570	ENSMUSG00000078584	AU022252	protein_coding	0.0993571	0.530429	0.6653	463	317	379	486	509	387	2.47575	1.71506	2.15603	1.91548	2.17459	1.92208
chr4	126753544	126870070	6259	ENSMUSG00000028830	AU040320	protein_coding	-0.37736	0.0183682	0.0542888	478	321	487	767	788	585	3.90784	2.65527	4.23571	4.6219	5.14718	4.44221
chr10	82138253	82152011	1494	ENSMUSG00000078435	AU041133	protein_coding	0.741185	5.83483e-05	0.000575872	286	236	224	214	175	180	9.79057	8.17426	8.15791	5.39973	4.78646	5.72333
chr13	52835119	52929681	9580	ENSMUSG00000021460	Auh	protein_coding	-0.0742256	0.585706	0.712115	783	641	624	1024	1060	686	4.18248	3.46437	3.54606	4.0317	4.52389	3.40354
chr4	134510999	134523927	1275	ENSMUSG00000078521	Aunip	protein_coding	0.0503033	0.851482	0.910897	101	91	82	130	134	77	4.05092	3.6929	3.49893	3.84319	4.29409	2.86852
chr6	83054653	83057680	1509	ENSMUSG00000068328	Aup1	protein_coding	-0.146007	0.117251	0.226588	1651	1446	1494	2424	2283	1804	55.9568	49.5871	53.8698	60.5557	61.8224	56.7907
chr2	172356190	172370535	2531	ENSMUSG00000027496	Aurka	protein_coding	0.147662	0.145238	0.265267	1109	1034	957	1333	1157	1085	22.4156	21.1463	20.5788	19.8594	18.6847	20.3697
chr4	155831272	155833130	1766	ENSMUSG00000065990	Aurkaip1	protein_coding	-0.0855857	0.329994	0.475515	1764	1655	1612	2399	2401	2018	51.0911	48.4997	49.6707	51.2145	55.5614	54.2878
chr11	69045647	69051664	2946	ENSMUSG00000020897	Aurkb	protein_coding	-0.154954	0.261904	0.405077	489	434	562	801	658	656	8.49203	7.62583	10.3831	10.253	9.12984	10.5814
chr2	112492964	112634573	5001	ENSMUSG00000003604	Aven	protein_coding	0.164625	0.377663	0.523424	290	207	227	273	263	282	2.96713	2.14291	2.47089	2.05882	2.14995	2.67993
chr10	127000709	127020994	3398	ENSMUSG00000025432	Avil	protein_coding	-0.695787	0.070596	0.153038	28	31	48	59	78	82	0.42159	0.472267	0.768886	0.654787	0.938341	1.14678
chr6	56714927	56761911	7463	ENSMUSG00000029787	Avl9	protein_coding	0.313502	0.00218166	0.0103021	1045	952	991	1146	992	935	7.16519	6.60454	7.22893	5.79178	5.43447	5.95467
chr19	42123273	42129059	1236	ENSMUSG00000018821	Avpi1	protein_coding	-0.285232	0.030607	0.0806438	1076	1047	932	2063	1627	1129	44.517	43.8283	41.0221	62.9113	53.7818	43.3852
chr10	122448499	122453453	2671	ENSMUSG00000020123	Avpr1a	protein_coding	0.319729	0.000872736	0.00501903	1666	1777	1652	1908	1874	1453	31.9096	34.4372	33.6624	26.9365	28.6781	25.8492
chr7	41478880	41499890	3405	ENSMUSG00000074166	AW146154	protein_coding	0.802716	0.000444609	0.00294675	270	196	211	127	183	178	4.05697	2.97981	3.37295	1.40656	2.19697	2.48424
chr13	14630245	14638202	2023	ENSMUSG00000039182	AW209491	protein_coding	0.30667	0.0164579	0.0499912	877	1008	764	938	889	897	22.1754	25.7886	20.552	17.482	17.9601	21.0668
chr15	3982036	3995752	5083	ENSMUSG00000041935	AW549877	protein_coding	0.160726	0.119962	0.229938	1892	2060	1677	2550	2020	1887	19.0458	20.9816	17.9597	18.9206	16.2466	17.6435
chr18	25168999	25467321	7014	ENSMUSG00000033632	AW554918	protein_coding	0.192701	0.405293	0.550025	204	321	217	231	260	326	1.48828	2.36949	1.68424	1.24218	1.51552	2.20906
chr17	26138688	26195811	3828	ENSMUSG00000024182	Axin1	protein_coding	-0.112973	0.336575	0.482741	1059	1013	1099	1368	1531	1452	14.1545	13.6994	15.6273	13.4772	16.3496	18.026
chr7	25757273	25788705	5033	ENSMUSG00000002602	Axl	protein_coding	0.020477	0.829003	0.896139	8837	7030	8435	10662	9917	9891	89.841	72.3135	91.2313	79.896	80.5535	93.3995
chr9	118040499	118069794	6439	ENSMUSG00000039285	Azi2	protein_coding	0.15201	0.174054	0.302017	1028	1144	908	1322	1157	1066	8.1694	9.19851	7.67665	7.74364	7.34623	7.86845
chr15	38487430	38519266	6231	ENSMUSG00000037458	Azin1	protein_coding	0.443453	1.35176e-07	3.71939e-06	10912	11926	9875	11555	10149	9091	89.6107	99.0934	86.2743	69.9426	66.5906	69.3429
chr4	128930233	128962442	4024	ENSMUSG00000028789	Azin2	protein_coding	-0.626356	0.000532434	0.00341834	379	215	365	708	652	535	4.81899	2.76599	4.93741	6.63539	6.62367	6.31838
chr1	175977777	175979114	1338	ENSMUSG00000078184	B020018G12Rik	protein_coding	0.38893	0.176279	0.304796	81	190	135	152	138	110	3.0959	7.34768	5.4894	4.28216	4.21421	3.90508
chr7	70365159	70411146	5786	ENSMUSG00000100005	B130024G19Rik	processed_transcript	0.501339	0.10283	0.204951	87	58	76	78	66	56	0.769394	0.518982	0.715043	0.508441	0.466345	0.459994
chr7	127448636	127460360	1988	ENSMUSG00000086502	B130055M24Rik	processed_transcript	0.671516	0.0116589	0.0383372	178	117	102	131	110	79	4.58003	3.04599	2.79214	2.48448	2.26139	1.88803
chr2	101560781	101649532	4289	ENSMUSG00000027165	B230118H07Rik	protein_coding	0.496722	0.000118131	0.00102224	989	1244	899	1007	998	834	11.7984	15.0155	11.4097	8.85465	9.51241	9.24116
chr6	142413441	142419730	1767	ENSMUSG00000071112	B230216G23Rik	protein_coding	-0.798852	0.0889623	0.182962	13	49	29	65	49	86	0.376309	1.43513	0.893075	1.38685	1.13326	2.31224
chr11	97840780	97844099	2245	ENSMUSG00000050538	B230217C12Rik	protein_coding	-0.109137	0.734165	0.828789	57	72	43	92	80	66	1.29882	1.65997	1.04239	1.54517	1.45646	1.39686
chr19	57323385	57360775	1642	ENSMUSG00000097785	B230217O12Rik	lincRNA	0.00377173	0.992377	0.995903	46	54	26	68	55	39	1.43286	1.7019	0.861604	1.56124	1.36881	1.12835
chr13	55693124	55703499	4651	ENSMUSG00000045767	B230219D22Rik	protein_coding	0.237156	0.00814275	0.0291087	2788	2938	2502	3131	3039	2735	30.6716	32.7031	29.2833	25.3888	26.7121	27.947
chr16	97997323	98010000	3657	ENSMUSG00000080717	B230307C23Rik	protein_coding	0.863479	0.000433597	0.00288429	142	142	168	99	134	85	1.98668	2.01012	2.50056	1.02092	1.49788	1.10457
chr17	45433852	45442544	4897	ENSMUSG00000097119	B230354K17Rik	lincRNA	0.244486	0.0447707	0.107687	573	592	628	723	636	579	5.98713	6.25865	6.98092	5.56825	5.30952	5.61924
chr2	122147686	122153083	860	ENSMUSG00000060802	B2m	protein_coding	-0.0361195	0.608941	0.731997	16001	16100	15375	21977	21670	18544	951.102	968.278	972.263	962.863	1029.14	1023.81
chr3	69574158	69598960	2028	ENSMUSG00000043300	B3galnt1	protein_coding	0.23583	0.0878957	0.181278	1002	1186	875	1415	1102	843	25.2737	30.2677	23.48	26.3071	22.2084	19.7498
chr13	13954674	13999068	3681	ENSMUSG00000039242	B3galnt2	protein_coding	0.497836	3.08598e-05	0.000345022	849	977	824	863	869	673	11.8007	13.74	12.1847	8.84151	9.65058	8.68858
chr2	67565871	68122689	5753	ENSMUSG00000034780	B3galt1	protein_coding	-0.195201	0.578413	0.706646	37	48	41	70	61	54	0.32909	0.431965	0.387959	0.45891	0.433488	0.44611
chr17	33949909	33951477	1569	ENSMUSG00000067370	B3galt4	protein_coding	-0.131584	0.546578	0.67898	128	135	145	215	221	140	4.17247	4.45258	5.02852	5.16581	5.75585	4.23883
chr4	155989466	155992649	3184	ENSMUSG00000050796	B3galt6	protein_coding	-0.378435	0.190362	0.321279	81	101	55	168	136	94	1.30154	1.64206	0.940211	1.98975	1.74601	1.40293
chr19	8920374	8927234	1601	ENSMUSG00000071649	B3gat3	protein_coding	-0.738706	3.03188e-08	1.00893e-06	505	409	434	1188	949	758	16.1329	13.2202	14.7502	27.9739	24.2226	22.4918
chr5	149678230	149762599	4798	ENSMUSG00000051950	B3glct	protein_coding	0.0675665	0.505509	0.64286	1135	1028	982	1454	1317	1075	12.104	11.0923	11.1412	11.4291	11.2215	10.6482
chr19	5038826	5041134	2035	ENSMUSG00000047379	B3gnt1	protein_coding	-0.233152	0.0480532	0.114157	576	588	615	913	922	832	14.4786	14.9547	16.4463	16.9158	18.517	19.4251
chr11	22834747	22860961	3350	ENSMUSG00000051650	B3gnt2	protein_coding	0.213867	0.0826581	0.173077	925	1165	953	1186	1233	944	14.127	18.0023	15.4843	13.3509	15.0455	13.3911
chr8	71691719	71701800	2103	ENSMUSG00000031803	B3gnt3	protein_coding	-0.361705	0.17976	0.309049	105	113	103	132	166	218	2.55403	2.78106	2.66541	2.36661	3.22611	4.92525
chr8	105252638	105255153	2516	ENSMUSG00000069920	B3gnt9	protein_coding	-0.474645	0.000325171	0.00230539	350	381	389	712	675	603	7.11652	7.83825	8.41469	10.6708	10.9657	11.3881
chr11	121616197	121673153	3518	ENSMUSG00000046605	B3gntl1	protein_coding	0.0589119	0.798926	0.874684	153	125	143	220	188	115	2.22513	1.83937	2.21253	2.35832	2.18452	1.55345
chr10	127165156	127172340	2474	ENSMUSG00000006731	B4galnt1	protein_coding	-0.723514	3.58036e-05	0.000392358	226	170	249	500	426	433	4.67322	3.55673	5.47767	7.62069	7.03804	8.3163
chr4	40804602	40854005	4234	ENSMUSG00000028413	B4galt1	protein_coding	0.115201	0.186364	0.316253	2704	2287	2543	3254	3046	2596	32.6766	27.9634	32.6938	28.9843	29.4099	29.1386
chr4	117869260	117883487	5031	ENSMUSG00000028541	B4galt2	protein_coding	-0.416498	0.000269769	0.00198455	632	576	631	1215	1072	865	6.42776	5.92733	6.82748	9.10825	8.71107	8.17134
chr1	171270328	171276896	5467	ENSMUSG00000052423	B4galt3	protein_coding	-0.625911	5.78043e-06	8.77906e-05	312	304	354	686	650	578	2.92018	2.87887	3.5249	4.73255	4.86074	5.02478
chr16	38742264	38769049	3032	ENSMUSG00000022793	B4galt4	protein_coding	-0.379284	0.392566	0.538154	30	43	19	72	36	46	0.506211	0.734131	0.341078	0.895487	0.485341	0.720946
chr2	167298444	167349183	4308	ENSMUSG00000017929	B4galt5	protein_coding	-0.42926	0.00274424	0.012353	355	362	349	664	545	618	4.21633	4.3502	4.40982	5.81287	5.17175	6.81757
chr18	20684599	20746404	5808	ENSMUSG00000056124	B4galt6	protein_coding	0.207188	0.173614	0.301541	422	434	541	624	520	416	3.71787	3.86871	5.0707	4.05212	3.66032	3.40416
chr13	55599896	55610443	2896	ENSMUSG00000021504	B4galt7	protein_coding	-0.310736	0.00992203	0.033933	599	504	494	927	881	725	10.5818	9.00864	9.28433	12.0706	12.435	11.8962
chr6	13625677	13677966	4139	ENSMUSG00000042742	B630005N14Rik	protein_coding	0.141559	0.247095	0.387596	662	804	738	952	827	779	8.18353	10.0562	9.70573	8.67433	8.16813	8.94447
chrX	8892382	8894964	2583	ENSMUSG00000052364	B630019K06Rik	protein_coding	0.522347	0.0669841	0.146988	126	114	68	105	91	78	2.49552	2.28449	1.43281	1.53284	1.44001	1.43489
chr4	155694342	155696481	2140	ENSMUSG00000074738	B930041F14Rik	protein_coding	-0.808903	0.00711782	0.0263028	68	37	63	153	123	102	1.62546	0.894875	1.60212	2.69572	2.34912	2.26465
chr14	121248706	121251497	2792	ENSMUSG00000085133	B930095G15Rik	sense_intronic	0.591261	0.0793697	0.167878	87	61	67	52	53	74	1.59416	1.13093	1.3061	0.702315	0.775929	1.25944
chr11	61505144	61512931	1593	ENSMUSG00000001039	B9d1	protein_coding	-0.159813	0.306148	0.452162	502	460	471	787	815	465	16.1175	14.9433	16.0881	18.6246	20.9067	13.867
chr7	25681158	25686558	1021	ENSMUSG00000063439	B9d2	protein_coding	-0.599409	0.00590751	0.0226535	158	111	122	323	257	184	7.91205	5.62405	6.49951	11.9221	10.2825	8.55824
chr8	71396855	71404772	1592	ENSMUSG00000031820	Babam1	protein_coding	-0.552154	1.0632e-06	2.1385e-05	1333	949	1116	2373	2171	1827	42.825	30.8481	38.1435	56.1929	55.7264	54.5181
chr9	45838580	45864399	6348	ENSMUSG00000032086	Bace1	protein_coding	0.0195183	0.848511	0.90893	1177	1264	1203	1752	1425	1422	9.48755	10.3091	10.3165	10.4095	9.17755	10.6466
chr16	87698945	87733346	6179	ENSMUSG00000025612	Bach1	protein_coding	-0.15251	0.293829	0.439584	411	425	499	694	571	628	3.40358	3.56105	4.39627	4.23614	3.77803	4.83046
chr4	32238804	32586108	9940	ENSMUSG00000040270	Bach2	protein_coding	-0.114836	0.793994	0.870909	29	22	31	40	35	38	0.149297	0.114596	0.169787	0.151785	0.143964	0.181707
chr19	6941861	6951898	2007	ENSMUSG00000024959	Bad	protein_coding	-0.759703	9.73989e-13	1.33133e-10	1070	915	887	2366	2216	1659	27.2711	23.5958	24.0509	44.4478	45.1256	39.2736
chr4	40936398	40948294	1349	ENSMUSG00000028416	Bag1	protein_coding	0.253299	0.0045526	0.0185055	3773	3712	3227	4366	4013	3152	143.033	142.381	130.148	121.997	121.549	110.986
chr1	33745484	33757795	3059	ENSMUSG00000042215	Bag2	protein_coding	0.0534379	0.559844	0.690275	1814	1958	1746	2432	2389	1982	30.3388	33.1336	31.0667	29.9807	31.9236	30.7893
chr7	128523583	128546977	2591	ENSMUSG00000030847	Bag3	protein_coding	-0.248802	0.0278791	0.0751587	964	859	1033	1618	1336	1379	19.0338	17.1607	21.6989	23.5474	21.076	25.2899
chr8	25764538	25785209	4798	ENSMUSG00000037316	Bag4	protein_coding	0.0706561	0.663448	0.775232	410	502	469	519	534	611	4.37236	5.41664	5.32101	4.07959	4.54996	6.05213
chr12	111709488	111713257	2508	ENSMUSG00000049792	Bag5	protein_coding	-0.161376	0.124776	0.236774	799	845	854	1282	1212	1078	16.2978	17.4395	18.5323	19.2747	19.7524	20.4238
chr17	35135178	35147322	6215	ENSMUSG00000024392	Bag6	protein_coding	-0.670148	5.87615e-09	2.46527e-07	2234	1569	2149	4621	3940	3559	18.3931	13.0704	18.8234	28.043	25.9181	27.2166
chr11	120232947	120292296	11118	ENSMUSG00000039741	Bahcc1	protein_coding	-0.763952	0.00120521	0.00648851	202	93	145	311	311	322	0.929755	0.433106	0.710026	1.0551	1.1437	1.3766
chr2	118900377	118924528	4664	ENSMUSG00000040007	Bahd1	protein_coding	-0.353197	0.0559009	0.12813	213	188	279	380	374	354	2.33674	2.08681	3.2563	3.07278	3.27821	3.60719
chr11	119942763	120006782	4992	ENSMUSG00000025372	Baiap2	protein_coding	-0.58908	3.81113e-05	0.000408491	571	418	583	1240	966	835	5.85272	4.33503	6.35739	9.36827	7.91103	7.94955
chr5	144264526	144358112	3366	ENSMUSG00000038859	Baiap2l1	protein_coding	-0.247664	0.384554	0.53022	136	68	84	195	135	110	2.06718	1.04579	1.35834	2.1847	1.63949	1.55298
chr17	27019810	27029009	2407	ENSMUSG00000057789	Bak1	protein_coding	-0.436641	2.53975e-05	0.000294843	1260	1062	1229	2169	1972	1978	26.7792	22.8373	27.7886	33.9784	33.4863	39.047
chr18	3507957	3516404	5040	ENSMUSG00000024232	Bambi	protein_coding	-0.213601	0.326155	0.472166	118	133	125	200	214	146	1.19798	1.36619	1.3501	1.49662	1.73586	1.37675
chr19	5364641	5366645	820	ENSMUSG00000024844	Banf1	protein_coding	-0.0157201	0.848982	0.909281	5863	5571	5229	8002	7726	5880	365.477	351.372	346.775	367.667	384.794	340.449
chr8	121949750	122029258	6632	ENSMUSG00000025316	Banp	protein_coding	-0.826196	8.72475e-09	3.4659e-07	319	259	311	804	638	580	2.46129	2.02193	2.55283	4.57241	3.93304	4.15657
chr14	31251450	31259944	4682	ENSMUSG00000021901	Bap1	protein_coding	-0.153732	0.10112	0.202464	1747	1467	1655	2618	2322	1997	19.092	16.2212	19.2418	21.0885	20.2747	20.2708
chr1	71027498	71103146	5659	ENSMUSG00000026196	Bard1	protein_coding	-0.167484	0.44965	0.592388	121	130	146	209	162	197	1.09409	1.18934	1.40446	1.39293	1.17035	1.6545
chr15	25363285	25413764	1847	ENSMUSG00000045763	Basp1	protein_coding	0.178844	0.0789565	0.167106	1442	1348	1469	1627	1601	1559	39.9343	37.7716	43.2805	33.2112	35.4247	40.1016
chr7	45461695	45466898	869	ENSMUSG00000003873	Bax	protein_coding	-0.415961	0.000114241	0.000993845	3387	2384	2872	5633	5037	4103	199.241	141.894	179.737	244.242	236.739	224.182
chr12	54892989	55014348	7159	ENSMUSG00000035021	Baz1a	protein_coding	-0.0399829	0.790029	0.868533	413	444	483	556	585	607	2.95202	3.21105	3.67287	2.92928	3.34087	4.02989
chr5	135187264	135246129	10794	ENSMUSG00000002748	Baz1b	protein_coding	0.0056473	0.946156	0.97031	2266	2227	2313	3175	2844	2646	10.7429	10.6826	11.6661	11.0948	10.7727	11.6516
chr10	128092783	128129303	8372	ENSMUSG00000040054	Baz2a	protein_coding	0.0565868	0.604723	0.728648	1079	1054	990	1281	1261	1272	6.59513	6.51834	6.43763	5.77122	6.15816	7.22144
chr2	59899363	60209839	17604	ENSMUSG00000026987	Baz2b	protein_coding	0.29206	0.0479977	0.114067	437	346	398	436	396	396	1.27036	1.01769	1.23089	0.934221	0.919764	1.06924
chr7	16309616	16318205	2008	ENSMUSG00000002083	Bbc3	protein_coding	-0.482279	0.163073	0.287793	45	40	54	76	112	61	1.14635	1.031	1.46348	1.42703	2.27958	1.44334
chr19	53929677	53944627	2488	ENSMUSG00000084957	Bbip1	protein_coding	0.504303	0.00042912	0.00286351	1505	1784	1183	1584	1492	989	30.9453	37.1148	25.8781	24.0065	24.511	18.8881
chr19	4886898	4906627	5581	ENSMUSG00000006464	Bbs1	protein_coding	-0.630564	0.0172585	0.0518286	60	91	104	201	175	134	0.550103	0.844168	1.01441	1.35833	1.28193	1.14112
chr10	111298679	111301736	2753	ENSMUSG00000035759	Bbs10	protein_coding	0.481738	0.0181932	0.0539587	228	329	256	218	291	232	4.23696	6.18599	5.06114	2.98601	4.32062	4.00444
chr3	37312554	37321453	2436	ENSMUSG00000051444	Bbs12	protein_coding	0.820848	1.29707e-06	2.50583e-05	449	638	446	424	400	293	9.42918	13.5563	9.9644	6.56311	6.71153	5.71518
chr8	94067954	94098811	3194	ENSMUSG00000031755	Bbs2	protein_coding	0.0755663	0.653255	0.767201	326	301	361	522	386	304	5.22191	4.87835	6.15189	6.1631	4.94008	4.52293
chr9	59321966	59353508	2542	ENSMUSG00000025235	Bbs4	protein_coding	0.154476	0.351432	0.497595	256	304	279	379	331	260	5.15201	6.1902	5.97351	5.62202	5.32229	4.86009
chr2	69647171	69667571	2445	ENSMUSG00000063145	Bbs5	protein_coding	0.322081	0.0689254	0.150288	347	455	309	481	353	311	7.26032	9.63235	6.87819	7.41802	5.90113	6.04396
chr3	36573142	36613477	3957	ENSMUSG00000037325	Bbs7	protein_coding	0.250942	0.0677772	0.148421	652	603	613	818	721	487	8.43053	7.88894	8.43251	7.79609	7.44864	5.84885
chr9	22475715	22888280	6243	ENSMUSG00000035919	Bbs9	protein_coding	-0.18745	0.331902	0.477634	190	222	261	424	316	252	1.55731	1.84106	2.27588	2.56155	2.06939	1.91847
chr16	50191844	50432390	14205	ENSMUSG00000022641	Bbx	protein_coding	0.173809	0.212804	0.348021	925	624	679	976	786	759	3.33237	2.27452	2.60238	2.59166	2.26239	2.53973
chr17	16951539	16974157	1964	ENSMUSG00000060149	BC002059	lincRNA	0.307853	0.0842235	0.17566	252	280	298	364	250	249	6.56328	7.37858	8.25706	6.98776	5.20229	6.02358
chr16	42955631	42955949	319	ENSMUSG00000081824	BC002163	processed_pseudogene	-0.280192	0.10175	0.203244	255	200	222	395	384	276	40.7824	32.3636	37.7724	46.5636	49.068	40.9993
chr1	150361305	150393080	4100	ENSMUSG00000006010	BC003331	protein_coding	0.32984	0.0010656	0.00587933	1833	2136	1770	2194	1978	1682	22.8747	26.9705	23.4993	20.1812	19.7221	19.4964
chr17	25184561	25187661	3022	ENSMUSG00000067722	BC003965	protein_coding	-0.0238165	0.86572	0.919999	682	617	549	1020	815	590	11.5459	10.5688	9.88795	12.728	11.0239	9.27751
chr17	29268788	29302881	6017	ENSMUSG00000052712	BC004004	protein_coding	0.0582716	0.508153	0.645319	2634	2308	2253	3413	2902	2537	22.3999	19.8592	20.3836	21.3936	19.718	20.0395
chr13	24801657	24814013	3665	ENSMUSG00000019132	BC005537	protein_coding	0.115172	0.220375	0.357276	2418	2097	2251	3022	2448	2505	33.7557	29.6199	33.4314	31.0958	27.3046	32.4813
chr5	104508352	104522383	5181	ENSMUSG00000079065	BC005561	protein_coding	0.404271	0.169821	0.296452	136	114	99	163	122	59	1.34315	1.13916	1.04018	1.18656	0.962675	0.541218
chr2	30972177	30982201	3280	ENSMUSG00000026851	BC005624	protein_coding	-0.0337543	0.740016	0.832559	1018	955	901	1377	1208	1169	15.8791	15.0721	14.9517	15.8317	15.0549	16.9366
chr7	128271379	128298170	5526	ENSMUSG00000030780	BC017158	protein_coding	-0.238993	0.225293	0.363535	295	196	204	457	340	260	2.73159	1.8363	2.00961	3.11908	2.5154	2.23615
chr11	121222588	121229322	4213	ENSMUSG00000039294	BC017643	protein_coding	0.038565	0.68505	0.79275	2163	2236	1866	2886	2744	2186	26.2691	27.4761	24.1095	25.8346	26.6261	24.6589
chr12	112808975	112816245	1915	ENSMUSG00000037594	BC022687	protein_coding	-0.0955072	0.493382	0.632501	486	447	406	760	557	520	12.9815	12.0806	11.5373	14.963	11.8871	12.9011
chrX	169368189	169370003	1815	ENSMUSG00000081137	BC022960	transcribed_processed_pseudogene	0.967988	0.101596	0.203097	33	58	48	4	47	37	0.929996	1.65382	1.43912	0.083089	1.05828	0.968509
chrX	70459753	70477180	2513	ENSMUSG00000073139	BC023829	protein_coding	0.119881	0.148852	0.269584	3459	3637	3636	4580	4447	3627	70.4155	74.9127	78.7464	68.7226	72.3301	68.5804
chr7	27195781	27205386	2756	ENSMUSG00000078786	BC024978	protein_coding	-0.340473	0.343117	0.488944	57	31	60	71	103	65	1.05809	0.58224	1.18491	0.971451	1.52763	1.12071
chr10	81606270	81620703	3306	ENSMUSG00000074862	BC025920	protein_coding	0.222268	0.503585	0.641312	66	84	53	98	53	72	1.02139	1.31529	0.872597	1.11787	0.655328	1.03494
chr16	44724301	44737284	5741	ENSMUSG00000036208	BC027231	protein_coding	0.441558	0.00411698	0.0170639	486	549	558	488	460	539	4.33168	4.95093	5.29106	3.20594	3.27576	4.46214
chr3	95883954	95892005	1402	ENSMUSG00000038543	BC028528	protein_coding	0.258268	0.101278	0.202705	829	872	614	1094	816	594	30.2399	32.1837	23.8277	29.4143	23.7821	20.1255
chr2	25455141	25461094	2066	ENSMUSG00000047617	BC029214	protein_coding	-0.393531	0.0491934	0.116322	190	153	135	258	267	270	4.70431	3.83291	3.55603	4.70846	5.28187	6.20927
chr2	155817730	155819426	1615	ENSMUSG00000074649	BC029722	processed_transcript	-0.247559	0.0214931	0.0613841	748	688	745	1158	1132	1014	23.6888	22.0457	25.1008	27.0313	28.6432	29.8273
chr10	86705811	86776843	4646	ENSMUSG00000044937	BC030307	protein_coding	0.433157	0.21805	0.354094	79	83	43	60	56	75	0.870036	0.924875	0.503811	0.487055	0.492757	0.767196
chr7	120677620	120734854	4842	ENSMUSG00000046096	BC030336	protein_coding	-0.0831124	0.548421	0.680471	387	354	371	556	469	478	4.08959	3.785	4.17092	4.33072	3.95982	4.69171
chr11	102248882	102265187	3032	ENSMUSG00000034773	BC030867	protein_coding	-0.33171	0.243794	0.384075	59	58	70	108	102	91	0.995549	0.990223	1.2566	1.34323	1.37513	1.42622
chr18	75005900	75009933	1047	ENSMUSG00000036299	BC031181	protein_coding	-0.0754883	0.393897	0.539513	1684	1716	1683	2397	2384	2060	82.2363	84.7878	87.4369	86.2792	93.017	93.438
chr1	155212471	155244444	8222	ENSMUSG00000033722	BC034090	protein_coding	-0.354172	0.0475632	0.113183	393	249	288	490	481	530	2.44594	1.568	1.90693	2.24784	2.39184	3.06382
chr5	138259658	138264046	3581	ENSMUSG00000091964	BC037034	protein_coding	-0.428654	0.0202179	0.0586478	174	158	186	349	264	279	2.48603	2.28407	2.82722	3.67535	3.01367	3.70251
chr5	138259656	138264046	3860	ENSMUSG00000036948	BC037034	protein_coding	-0.424493	0.0218023	0.0620163	174	158	188	350	264	279	2.30639	2.11902	2.65112	3.41954	2.7959	3.43496
chr2	145675367	145753672	4713	ENSMUSG00000087594	BC039771	processed_transcript	-0.0348353	0.919586	0.953322	36	60	64	73	72	65	0.390837	0.659081	0.739201	0.584161	0.62454	0.655453
chr10	121739937	121752878	3136	ENSMUSG00000053684	BC048403	protein_coding	-0.0885199	0.654148	0.767913	171	137	158	247	207	181	2.78975	2.26143	2.7423	2.97017	2.69819	2.74272
chr17	33908182	33909317	979	ENSMUSG00000092564	BC051226	antisense	-0.852159	0.019181	0.0562336	46	26	37	91	105	57	2.40223	1.3738	2.05564	3.50279	4.38107	2.76482
chr2	115581716	115778768	4349	ENSMUSG00000040282	BC052040	protein_coding	0.209595	0.313496	0.459121	212	189	240	315	242	162	2.49419	2.24983	3.00396	2.73162	2.2748	1.77029
chr1	163945993	163994796	4148	ENSMUSG00000041406	BC055324	protein_coding	0.398604	0.0063207	0.0239072	572	557	417	583	502	418	7.05563	6.95167	5.47223	5.30059	4.94741	4.78906
chrX	136741824	136803364	3515	ENSMUSG00000087368	BC065397	processed_transcript	0.506166	0.251807	0.392805	58	103	36	97	61	25	0.844233	1.51693	0.557475	1.04069	0.709411	0.337994
chr12	4843303	4856925	3131	ENSMUSG00000051721	BC068281	protein_coding	0.139691	0.542039	0.674934	113	115	120	137	141	125	1.84646	1.90131	2.08608	1.65005	1.84083	1.89717
chr11	118332360	118342500	1944	ENSMUSG00000076433	BC100451	protein_coding	-0.633127	0.176946	0.305493	24	38	15	56	35	60	0.631502	1.01168	0.419898	1.08609	0.73581	1.46639
chr7	19756131	19771016	3199	ENSMUSG00000002980	Bcam	protein_coding	-1.29345	0.010136	0.0344608	12	19	18	41	38	71	0.191917	0.307455	0.306263	0.483318	0.485569	1.05469
chr12	31595354	31634658	2008	ENSMUSG00000020650	Bcap29	protein_coding	0.502178	1.24197e-05	0.000167245	2046	2391	1826	1845	2018	1765	52.1205	61.6279	49.4872	34.643	41.0732	41.7621
chrX	73686178	73716175	1219	ENSMUSG00000002015	Bcap31	protein_coding	0.233776	0.00569141	0.0220846	9711	10701	8931	11628	11130	9193	407.368	454.195	398.577	359.538	373.038	358.191
chr8	111710485	111743849	3171	ENSMUSG00000031955	Bcar1	protein_coding	-0.919954	1.27466e-09	6.64075e-08	616	387	452	1461	1099	972	9.93872	6.31764	7.75849	17.3747	14.1671	14.5663
chr3	122419780	122530180	3298	ENSMUSG00000028121	Bcar3	protein_coding	-0.254098	0.152848	0.274972	343	222	349	533	432	428	5.32102	3.48456	5.7599	6.09459	5.3545	6.16707
chr3	103171655	103179166	4390	ENSMUSG00000005687	Bcas2	protein_coding	0.115685	0.239071	0.37903	1814	1814	1569	2353	2137	1668	21.1425	21.392	19.455	20.2143	19.9002	18.0572
chr11	85353167	85826058	6085	ENSMUSG00000059439	Bcas3	protein_coding	-0.200373	0.226334	0.364567	322	244	336	477	410	433	2.70774	2.07604	3.00593	2.95655	2.75467	3.382
chr6	144993835	145076184	9322	ENSMUSG00000030268	Bcat1	protein_coding	0.227461	0.0273746	0.0740868	1846	1436	1686	2050	1829	1554	10.1335	7.97583	9.84632	8.29464	8.02186	7.92342
chr7	45570153	45589710	3899	ENSMUSG00000030826	Bcat2	protein_coding	-0.41386	7.58295e-05	0.000709304	999	819	889	1655	1626	1329	13.1094	10.8742	12.4111	16.0078	17.048	16.1986
chr7	133709333	133721145	2038	ENSMUSG00000030983	Bccip	protein_coding	0.226836	0.0303235	0.0800566	1225	1315	1133	1442	1450	1128	30.7469	33.3953	30.2541	26.6776	29.0782	26.2972
chr15	99470084	99474730	1271	ENSMUSG00000037525	Bcdin3d	protein_coding	-0.275558	0.283356	0.427844	82	76	80	141	110	117	3.29921	3.09388	3.42432	4.18149	3.53609	4.37236
chr7	25629852	25658761	1773	ENSMUSG00000060376	Bckdha	protein_coding	-1.32112	7.67809e-15	1.76231e-12	301	186	262	978	819	612	8.68352	5.42921	8.04118	20.7962	18.8776	16.3989
chr9	83925145	84124240	1805	ENSMUSG00000032263	Bckdhb	protein_coding	0.358172	0.0411305	0.10119	241	252	258	245	281	222	6.8294	7.22537	7.77811	5.11738	6.36218	5.84323
chr7	127904082	127909664	3063	ENSMUSG00000030802	Bckdk	protein_coding	-0.0862724	0.515386	0.65177	1014	692	940	1232	1270	1078	16.9368	11.6949	16.7036	15.1678	16.9485	16.7243
chr3	145924378	145934283	1760	ENSMUSG00000028191	Bcl10	protein_coding	0.00186605	0.986064	0.99223	1275	1346	1462	1780	1906	1529	37.0539	39.5788	45.2022	38.1294	44.2569	41.273
chr1	106538178	106714274	9157	ENSMUSG00000057329	Bcl2	protein_coding	-0.1171	0.490333	0.629413	249	337	308	494	376	375	1.3915	1.90549	1.83114	2.03482	1.67882	1.94647
chr2	152780668	152831728	4586	ENSMUSG00000007659	Bcl2l1	protein_coding	-0.313226	0.0225478	0.0637091	865	653	748	1564	1142	926	9.65096	7.3716	8.87861	12.862	10.1802	9.59621
chr2	128126038	128162547	8029	ENSMUSG00000027381	Bcl2l11	protein_coding	-0.446589	0.0852424	0.177204	98	113	130	299	167	140	0.624588	0.728686	0.881454	1.40461	0.85039	0.828762
chr7	44991222	44998712	1976	ENSMUSG00000003190	Bcl2l12	protein_coding	-0.758366	0.000423877	0.00283298	110	113	109	215	267	231	2.84753	2.95971	3.00187	4.10234	5.52232	5.55422
chr6	120836230	120892842	6933	ENSMUSG00000009112	Bcl2l13	protein_coding	-0.0493401	0.623324	0.74352	1365	1119	1260	1801	1624	1519	10.0747	8.35649	9.8937	9.79782	9.57678	10.4134
chr14	54883377	54888234	4462	ENSMUSG00000089682	Bcl2l2	protein_coding	-0.0433038	0.706658	0.808855	920	846	998	1467	1163	1031	10.5498	9.81569	12.1752	12.3995	10.6554	10.9812
chr16	23965052	23988852	6700	ENSMUSG00000022508	Bcl6	protein_coding	-0.255192	0.135835	0.252667	252	191	218	353	330	321	1.92462	1.47595	1.77129	1.98717	2.01369	2.2771
chr5	123343834	123374082	8580	ENSMUSG00000029438	Bcl7a	protein_coding	0.00614838	0.978507	0.987347	148	148	121	237	173	127	0.882687	0.893102	0.767749	1.04186	0.824376	0.703531
chr5	135168283	135181855	2404	ENSMUSG00000029681	Bcl7b	protein_coding	-0.346169	0.0219821	0.0624579	397	283	321	616	559	454	8.44809	6.09325	7.26711	9.66196	9.50416	8.97343
chr7	127663353	127708933	5331	ENSMUSG00000030814	Bcl7c	protein_coding	-1.22002	4.81672e-13	7.37712e-11	174	139	140	468	470	407	1.6701	1.3499	1.42958	3.31097	3.60433	3.62846
chr3	97203662	97228846	8285	ENSMUSG00000038256	Bcl9	protein_coding	-0.108544	0.434671	0.577804	431	342	377	560	548	474	2.66204	2.13727	2.47724	2.54943	2.70429	2.71926
chr9	44499136	44510388	5304	ENSMUSG00000063382	Bcl9l	protein_coding	-1.17201	8.70743e-14	1.60419e-11	532	302	431	1307	1173	1145	5.13227	2.94781	4.42348	9.29372	9.04128	10.2598
chr10	20312469	20344613	8426	ENSMUSG00000037608	Bclaf1	protein_coding	0.337516	0.000120714	0.00104106	3259	3287	3157	3462	3132	3184	19.7922	20.1978	20.3973	15.4972	15.1973	17.9605
chrX	12036740	12160355	7190	ENSMUSG00000040363	Bcor	protein_coding	-0.0124416	0.938294	0.96525	375	351	363	457	578	371	2.66885	2.52752	2.74846	2.39732	3.28667	2.45246
chrX	48341358	48408049	8516	ENSMUSG00000036959	Bcorl1	protein_coding	-0.367506	0.0631428	0.140647	172	174	233	328	289	333	1.03353	1.05789	1.4895	1.45274	1.38749	1.85855
chr10	75060896	75184923	6537	ENSMUSG00000009681	Bcr	protein_coding	-0.324874	0.0477146	0.113522	434	270	370	658	542	518	3.39725	2.13844	3.08126	3.79647	3.38978	3.76619
chr1	74588289	74592443	2192	ENSMUSG00000026172	Bcs1l	protein_coding	-0.0878637	0.498509	0.637658	487	505	423	667	654	596	11.3651	11.9242	10.502	11.4733	12.1943	12.9189
chr3	135285566	135304221	768	ENSMUSG00000103480	Bdh2	protein_coding	0.162757	0.499945	0.639109	142	191	156	258	193	118	9.45029	12.8613	11.0451	12.6559	10.2624	7.29413
chr3	135281221	135304426	1202	ENSMUSG00000028167	Bdh2	protein_coding	0.0383744	0.851607	0.910897	200	252	199	349	290	183	8.50839	10.8471	9.00657	10.9436	9.85711	7.23108
chr2	109674700	109727007	6217	ENSMUSG00000048482	Bdnf	protein_coding	-0.12053	0.238578	0.378532	811	795	790	1209	1125	996	6.67503	6.62055	6.91749	7.33458	7.39808	7.61423
chr13	100017994	100104070	11005	ENSMUSG00000049658	Bdp1	protein_coding	0.405422	0.00738012	0.0269742	407	441	433	433	371	426	1.89255	2.07485	2.14205	1.48408	1.37836	1.83991
chr19	11470166	11484578	5236	ENSMUSG00000099757	BE692007	processed_transcript	0.0633793	0.884659	0.931101	32	30	27	49	34	27	0.312716	0.296631	0.280707	0.35295	0.265469	0.245075
chr11	101285952	101302286	7065	ENSMUSG00000035086	Becn1	protein_coding	0.170882	0.0568586	0.129811	2083	1857	1856	2273	2295	1996	15.0869	13.6087	14.3013	12.1346	13.2809	13.4278
chr10	43479140	43515396	6028	ENSMUSG00000038214	Bend3	protein_coding	0.24665	0.307658	0.453692	111	122	134	166	138	96	0.942238	1.04783	1.21013	1.03863	0.935946	0.756909
chr1	33852052	33907816	3421	ENSMUSG00000042182	Bend6	protein_coding	0.480866	0.000875664	0.0050323	433	458	401	478	387	325	6.47576	6.93047	6.38023	5.26923	4.62432	4.51462
chr6	4076899	4086972	3656	ENSMUSG00000032757	Bet1	protein_coding	0.223067	0.0399022	0.0988615	1650	1711	1331	1885	1827	1436	23.091	24.2272	19.8164	19.444	20.4282	18.6658
chr7	140853384	140856383	1552	ENSMUSG00000025484	Bet1l	protein_coding	-0.0951261	0.363981	0.510408	1473	1405	1234	2058	2065	1509	48.5416	46.8471	43.2629	49.9889	54.3708	46.1887
chr16	13671858	13703612	4451	ENSMUSG00000022684	Bfar	protein_coding	0.211038	0.0713227	0.154298	1933	2091	1515	2189	2242	1695	22.2208	24.3207	18.528	18.5477	20.592	18.0981
chrX	73483602	73495933	6099	ENSMUSG00000031375	Bgn	protein_coding	-0.199514	0.0198128	0.0577132	63669	54399	63951	95997	85093	85247	534.172	461.784	570.807	593.646	570.402	664.304
chrX	135885851	135891081	2978	ENSMUSG00000072964	Bhlhb9	protein_coding	0.374507	0.000141472	0.00118315	1846	1845	1601	1803	1724	1668	31.7135	32.0703	29.2612	22.831	23.6638	26.616
chr6	108660629	108666925	3272	ENSMUSG00000030103	Bhlhe40	protein_coding	-0.164005	0.0705921	0.153038	1523	1445	1534	2446	2074	1936	23.8142	22.8612	25.5183	28.191	25.9107	28.1175
chr6	145858243	145865558	6262	ENSMUSG00000030256	Bhlhe41	protein_coding	0.235193	0.181674	0.311161	309	378	257	338	352	330	2.52499	3.12526	2.2342	2.03579	2.29815	2.50466
chr10	70922832	71159700	7441	ENSMUSG00000014329	Bicc1	protein_coding	-0.154507	0.147336	0.267715	1700	1378	1704	2398	2193	2186	11.6907	9.5882	12.4667	12.1551	12.0494	13.963
chr6	149408984	149563329	13747	ENSMUSG00000003452	Bicd1	protein_coding	0.113839	0.759152	0.846224	40	62	50	67	78	37	0.148903	0.233523	0.198017	0.183838	0.231992	0.127932
chr13	49341549	49387025	6351	ENSMUSG00000037933	Bicd2	protein_coding	-0.082956	0.537264	0.670762	960	744	801	1472	1070	879	7.7347	6.06513	6.86585	8.74172	6.88796	6.57803
chr6	120891930	120916853	3550	ENSMUSG00000004446	Bid	protein_coding	0.0203801	0.822071	0.890969	1471	1406	1455	2079	1814	1581	21.2004	20.5027	22.3092	22.0853	20.8883	21.1641
chr18	32377217	32435736	2451	ENSMUSG00000024381	Bin1	protein_coding	-0.299876	0.00222819	0.0104481	2331	1802	2052	3568	3138	3004	48.6525	38.055	45.5647	54.8913	52.3299	58.2367
chr14	70100145	70138191	1712	ENSMUSG00000022089	Bin3	protein_coding	0.201533	0.0296564	0.0788357	1677	1770	1706	2126	2013	1609	50.1024	53.5049	54.2243	46.8172	48.0511	44.6495
chr9	7818227	7837064	4580	ENSMUSG00000057367	Birc2	protein_coding	0.216787	0.0805099	0.169669	927	1042	823	1150	1128	809	10.3562	11.7784	9.78164	9.46972	10.0685	8.39471
chr9	7848699	7873186	5009	ENSMUSG00000032000	Birc3	protein_coding	-0.283366	0.197945	0.330784	186	250	140	341	343	219	1.90002	2.58392	1.52147	2.56753	2.79946	2.0779
chr11	117849251	117855743	3402	ENSMUSG00000017716	Birc5	protein_coding	0.261303	0.0237932	0.0665623	1106	1278	1068	1395	1328	980	16.6332	19.4467	17.0876	15.4636	15.9571	13.6893
chr17	74528295	74703356	28830	ENSMUSG00000024073	Birc6	protein_coding	0.208267	0.0585636	0.132608	1563	1440	1237	1594	1523	1542	2.77448	2.58631	2.33605	2.08559	2.16002	2.54239
chr1	44118957	44144770	4206	ENSMUSG00000041684	Bivm	protein_coding	0.245253	0.0107019	0.035971	1411	1466	1333	1668	1459	1409	17.1647	18.0443	17.2516	14.9563	14.1808	15.9205
chr2	157556362	157571274	3043	ENSMUSG00000067787	Blcap	protein_coding	0.13261	0.140746	0.259449	1520	1394	1428	1893	1693	1483	25.5554	23.7135	25.542	23.4588	22.742	23.1587
chr7	80454993	80535119	4946	ENSMUSG00000030528	Blm	protein_coding	0.265375	0.157389	0.280764	207	282	259	291	243	261	2.14147	2.95178	2.85056	2.21897	2.00855	2.50793
chr11	76924809	76987379	5891	ENSMUSG00000020840	Blmh	protein_coding	-0.0425244	0.66378	0.775251	1222	1281	1297	1881	1737	1405	10.6143	11.2581	11.9853	12.0427	12.0546	11.3353
chr10	128917882	128924035	1288	ENSMUSG00000090247	Bloc1s1	protein_coding	-0.233016	0.0212669	0.0609846	2732	2380	2200	3866	4137	2993	108.47	95.6096	92.927	113.138	131.235	110.375
chr19	44139266	44146446	878	ENSMUSG00000057506	Bloc1s2	protein_coding	0.453396	0.00151879	0.00772892	976	1002	816	1134	892	615	56.8256	59.0278	50.5444	48.6658	41.4948	33.2586
chr2	52619754	52620185	432	ENSMUSG00000025201	Bloc1s2-ps	processed_pseudogene	0.0261497	0.889088	0.933748	251	267	216	277	374	267	29.6667	31.9301	27.1605	24.1319	35.3184	29.3117
chr7	19505814	19508331	1824	ENSMUSG00000057667	Bloc1s3	protein_coding	0.295681	0.155406	0.278398	260	202	232	337	230	166	7.29111	5.73147	6.92145	6.96573	5.15326	4.32377
chr5	36747374	36748679	1306	ENSMUSG00000060708	Bloc1s4	protein_coding	-0.00600498	0.979933	0.987523	188	98	150	212	183	164	7.36148	3.88265	6.24867	6.11871	5.72523	5.96466
chr13	38602709	38635109	1766	ENSMUSG00000038982	Bloc1s5	protein_coding	0.174644	0.181397	0.310787	941	925	702	944	1040	907	27.2544	27.1071	21.6308	20.1528	24.0666	24.3999
chr2	122738503	122749475	3899	ENSMUSG00000005804	Bloc1s6	protein_coding	0.189611	0.097708	0.197153	986	1151	952	1353	1161	966	12.9388	15.2823	13.2906	13.0868	12.1726	11.7742
chr2	127070665	127097084	2446	ENSMUSG00000001999	Blvra	protein_coding	0.285109	0.0211525	0.0607273	1566	1793	1296	1828	1794	1286	32.7522	37.9423	28.8365	28.18	29.9782	24.9818
chr7	27447978	27466144	1414	ENSMUSG00000040466	Blvrb	protein_coding	-0.418299	0.0022445	0.0105052	812	585	685	1479	1198	907	29.3686	21.408	26.3576	39.4286	34.6192	30.4697
chr1	164289800	164307489	5336	ENSMUSG00000026577	Blzf1	protein_coding	0.258407	0.0191774	0.0562336	841	877	760	960	918	772	8.06458	8.50902	7.75333	6.78537	7.03336	6.87603
chr2	118528757	118549687	5253	ENSMUSG00000040093	Bmf	protein_coding	-0.153907	0.381529	0.527461	229	219	273	397	301	328	2.23063	2.1584	2.82908	2.85036	2.34258	2.96757
chr2	18677018	18686629	3974	ENSMUSG00000026739	Bmi1	protein_coding	0.419492	4.71385e-05	0.00048549	2345	2739	2281	2803	2315	1963	30.1918	35.6806	31.2435	26.6002	23.8139	23.4747
chr14	70474557	70520260	3757	ENSMUSG00000022098	Bmp1	protein_coding	-0.506859	3.14841e-07	7.58002e-06	4906	3701	4626	9004	7662	7347	66.8119	50.9964	67.0225	90.3812	83.3686	92.9332
chr5	96997689	97091867	8480	ENSMUSG00000034663	Bmp2k	protein_coding	-0.145798	0.339111	0.485175	402	313	391	607	462	494	2.42584	1.91106	2.51016	2.69986	2.22747	2.76884
chr14	46383520	46390669	2224	ENSMUSG00000021835	Bmp4	protein_coding	-0.45453	1.64096e-06	3.04081e-05	1172	1109	1090	2024	2039	1824	26.9576	25.8095	26.6728	34.3147	37.4718	38.9684
chr4	123312645	123343252	2405	ENSMUSG00000032726	Bmp8a	protein_coding	-0.433713	0.440141	0.583672	25	7	21	30	34	27	0.531774	0.150654	0.475221	0.470354	0.577831	0.53344
chr9	23223076	23485202	3793	ENSMUSG00000031963	Bmper	protein_coding	0.0691075	0.793214	0.870378	174	122	132	269	130	130	2.34712	1.6651	1.8943	2.67457	1.40108	1.62878
chr14	34410734	34503341	6351	ENSMUSG00000021796	Bmpr1a	protein_coding	0.28033	0.0003994	0.00270206	3329	3368	3254	3731	3529	3202	26.8217	27.4561	27.892	22.1572	22.7174	23.9623
chr1	59763400	59879014	17983	ENSMUSG00000067336	Bmpr2	protein_coding	0.0593486	0.636332	0.753171	952	874	1040	1195	1083	1214	2.70915	2.51653	3.14861	2.50658	2.4624	3.20885
chr6	118383383	118419417	4286	ENSMUSG00000030138	Bms1	protein_coding	0.265321	0.0164422	0.0499552	1088	868	1010	1140	1054	956	12.9885	10.4844	12.8274	10.0312	10.0532	10.6004
chr4	84275095	84675275	8174	ENSMUSG00000028487	Bnc2	protein_coding	-0.426673	0.141908	0.261104	80	72	119	141	130	188	0.500824	0.45606	0.792558	0.650625	0.650239	1.09317
chr17	26781079	26792565	5097	ENSMUSG00000024191	Bnip1	protein_coding	0.129481	0.30405	0.449756	1039	866	766	1050	1170	893	10.4303	8.79621	8.1809	7.76942	9.38433	8.32663
chr9	69989466	70008317	3455	ENSMUSG00000011958	Bnip2	protein_coding	0.229101	0.00913509	0.0318675	4716	5005	4331	5996	5158	4248	69.8366	74.9908	68.2317	65.4466	61.0274	58.429
chr7	138890836	138909519	2265	ENSMUSG00000078566	Bnip3	protein_coding	0.492603	1.66065e-05	0.00021195	3596	4218	3174	3865	3621	2571	81.2162	96.3882	76.2639	64.3412	65.341	53.9336
chr14	66985239	67008877	3859	ENSMUSG00000022051	Bnip3l	protein_coding	0.322245	0.00219846	0.0103545	4484	5145	4055	5245	5137	3689	59.4513	69.0201	57.1973	51.2575	54.4176	45.4296
chr16	44485045	44558897	4456	ENSMUSG00000022687	Boc	protein_coding	-0.398468	0.0555182	0.127506	146	209	224	415	327	247	1.67646	2.42818	2.73639	3.51241	3.00001	2.63434
chr11	31665181	31671885	1644	ENSMUSG00000044502	Bod1	protein_coding	0.303772	0.00509917	0.0202438	1854	1993	1594	2042	2082	1528	57.6802	62.7363	52.7587	46.8262	51.7526	44.1545
chr5	41787542	41844168	10389	ENSMUSG00000061755	Bod1l	protein_coding	0.207377	0.122877	0.234009	712	611	728	717	774	762	3.50709	3.04511	3.81494	2.60317	3.04609	3.48624
chr1	93685660	93695764	1775	ENSMUSG00000026278	Bok	protein_coding	-0.212264	0.0527499	0.122723	977	821	939	1494	1456	1115	28.1536	23.9374	28.7869	31.7327	33.5224	29.8435
chr3	96196588	96219709	1082	ENSMUSG00000015943	Bola1	protein_coding	-1.36155	1.65653e-06	3.06072e-05	49	48	50	160	207	118	2.31553	2.29504	2.5137	5.57302	7.81554	5.1793
chr7	126695401	126697058	1658	ENSMUSG00000047721	Bola2	protein_coding	-1.28966	1.33104e-19	9.40011e-17	282	251	294	1063	857	685	8.69933	7.83438	9.64879	24.1705	21.1228	19.6274
chr6	83349147	83360136	3211	ENSMUSG00000045160	Bola3	protein_coding	0.276709	0.050728	0.119065	694	751	551	776	789	550	11.0578	12.1071	9.34003	9.11351	10.0443	8.13963
chr15	76452996	76477269	2476	ENSMUSG00000022557	Bop1	protein_coding	-0.399514	0.000137972	0.00115845	1105	913	989	1996	1665	1427	22.8307	19.0863	21.7391	30.3972	27.4856	27.3852
chr14	99046427	99074537	2673	ENSMUSG00000022070	Bora	protein_coding	-0.051861	0.738968	0.831895	281	253	284	375	376	331	5.37809	4.89933	5.78268	5.29017	5.74968	5.88416
chr6	34476207	34505613	3588	ENSMUSG00000038871	Bpgm	protein_coding	0.130441	0.341536	0.487437	547	560	517	762	678	473	7.80004	8.07964	7.84312	8.00905	7.72455	6.26477
chr13	34037641	34074074	1209	ENSMUSG00000038286	Bphl	protein_coding	0.272647	0.0437011	0.105971	832	813	718	879	1002	630	35.1901	34.7923	32.3081	27.4033	33.861	24.7499
chr1	185332149	185357777	2263	ENSMUSG00000026617	Bpnt1	protein_coding	-0.00756451	0.956677	0.975193	479	603	483	785	629	603	10.8278	13.7917	11.6156	13.0795	11.3603	12.6607
chr11	107033081	107132127	13907	ENSMUSG00000040481	Bptf	protein_coding	0.0643653	0.578261	0.706541	711	696	732	886	881	838	2.6163	2.59133	2.86562	2.40308	2.59017	2.86416
chr6	39603237	39725463	13862	ENSMUSG00000002413	Braf	protein_coding	0.238398	0.0872725	0.180186	609	465	547	675	527	552	2.24824	1.73689	2.14834	1.83673	1.55443	1.89278
chr5	121660563	121687248	6284	ENSMUSG00000029458	Brap	protein_coding	0.00130682	0.989786	0.994132	978	883	870	1310	1187	997	7.96373	7.275	7.53678	7.86259	7.72258	7.54063
chr5	140705011	140719379	6179	ENSMUSG00000000148	Brat1	protein_coding	-0.52022	0.00358251	0.0152894	169	187	196	414	313	291	1.39953	1.56686	1.72679	2.52703	2.07097	2.23832
chr11	101488764	101551955	8533	ENSMUSG00000017146	Brca1	protein_coding	0.178869	0.347012	0.49263	184	251	214	283	248	206	1.10344	1.523	1.36532	1.25093	1.18827	1.14745
chr5	150522630	150569746	10724	ENSMUSG00000041147	Brca2	protein_coding	0.258698	0.210295	0.345205	151	150	151	174	154	154	0.720548	0.724221	0.76657	0.612	0.587139	0.68256
chrX	75416628	75454001	7887	ENSMUSG00000031201	Brcc3	protein_coding	0.352834	0.00141225	0.00732455	1232	1118	955	1241	1133	938	7.99331	7.33926	6.59187	5.93478	5.87327	5.65267
chr15	88687300	88734233	8138	ENSMUSG00000022387	Brd1	protein_coding	-0.508963	0.000174621	0.00139521	476	381	475	835	786	790	2.99308	2.42399	3.17757	3.87003	3.94883	4.61396
chr17	34112023	34122634	7285	ENSMUSG00000024335	Brd2	protein_coding	-0.00711599	0.92942	0.95899	4100	4149	4217	6095	5485	4502	28.799	29.4871	31.5128	31.5561	30.7826	29.372
chr2	27445579	27507662	7336	ENSMUSG00000026918	Brd3	protein_coding	-0.172394	0.216405	0.351917	564	425	573	851	785	622	3.93408	2.99949	4.25215	4.37533	4.3749	4.02986
chr17	32196274	32284722	8402	ENSMUSG00000024002	Brd4	protein_coding	-0.0557135	0.648405	0.763211	948	707	794	1095	1131	1011	5.77374	4.35675	5.14468	4.91563	5.50358	5.71919
chr8	88331039	88362194	5244	ENSMUSG00000031660	Brd7	protein_coding	0.119415	0.184854	0.314657	1486	1507	1433	1946	1718	1550	14.4996	14.878	14.8755	13.9958	13.3935	14.0477
chr18	34598615	34624601	10633	ENSMUSG00000003778	Brd8	protein_coding	0.204957	0.0293928	0.0783316	1532	1506	1514	1936	1585	1533	7.37301	7.33341	7.75178	6.86765	6.09466	6.85272
chr13	73937838	73960894	2406	ENSMUSG00000057649	Brd9	protein_coding	-0.0180601	0.888486	0.933347	675	524	636	911	738	726	14.3519	11.2728	14.3864	14.2772	12.5371	14.3377
chr5	107331159	107387058	5115	ENSMUSG00000029279	Brdt	protein_coding	-0.238767	0.411296	0.555503	157	125	75	130	193	203	1.57055	1.26519	0.798183	0.958544	1.54257	1.88618
chr5	31697684	32084962	4781	ENSMUSG00000052139	Bre	protein_coding	-0.15977	0.0924363	0.18847	1698	1434	1496	2333	2172	2079	18.1723	15.5281	17.0331	18.4037	18.5724	20.6663
chr12	112959862	113000621	2755	ENSMUSG00000011158	Brf1	protein_coding	-0.300724	0.0221962	0.0629255	467	393	443	739	648	658	8.67203	7.38398	8.75178	10.115	9.6142	11.3492
chr8	27123832	27128632	1383	ENSMUSG00000031487	Brf2	protein_coding	-0.13973	0.365278	0.511604	315	261	268	454	411	327	11.6482	9.76522	10.5432	12.3743	12.1429	11.2313
chr5	144244437	144446757	1648	ENSMUSG00000047843	Bri3	protein_coding	-0.560999	5.73843e-07	1.26864e-05	737	596	648	1357	1315	1066	22.8734	18.7156	21.3957	31.0426	32.6079	30.7294
chr5	125441568	125460872	6975	ENSMUSG00000037905	Bri3bp	protein_coding	-0.0222627	0.838972	0.902744	975	943	993	1477	1328	999	7.15288	6.99975	7.75023	7.98681	7.78411	6.80733
chr11	86058138	86201193	7454	ENSMUSG00000034329	Brip1	protein_coding	0.0470108	0.805346	0.878836	236	179	182	248	279	210	1.62012	1.24332	1.32922	1.25488	1.53029	1.33903
chr11	86201370	86304443	6498	ENSMUSG00000085208	Brip1os	antisense	0.24686	0.0103292	0.0349681	2545	2906	2370	3005	2910	2510	20.0412	23.154	19.8552	17.442	18.309	18.3588
chr15	10474779	10485947	2731	ENSMUSG00000022247	Brix1	protein_coding	0.470651	2.90605e-05	0.000329695	2745	3257	2634	3255	2722	2064	51.4215	61.7326	52.4937	44.9438	40.7403	35.9126
chr6	113604772	113616948	1092	ENSMUSG00000033940	Brk1	protein_coding	0.130736	0.157079	0.280291	5915	6070	5050	7207	7275	5458	276.96	287.572	251.561	248.733	272.164	237.373
chr19	5041404	5049917	1338	ENSMUSG00000080268	Brms1	protein_coding	-0.311808	0.0285352	0.0765758	667	509	469	1032	914	676	25.4934	19.6841	19.0706	29.0736	27.9115	23.9985
chr12	55836366	55869735	2566	ENSMUSG00000012076	Brms1l	protein_coding	0.291215	0.0039501	0.0164906	1622	1751	1472	1789	1823	1453	32.3376	35.3214	31.2215	26.2896	29.0388	26.9065
chr1	183276352	183297269	5010	ENSMUSG00000046836	Brox	protein_coding	0.154162	0.088045	0.181516	1939	2067	1889	2525	2172	2076	19.8032	21.3596	20.5248	19.008	17.7236	19.6934
chr6	113307181	113324857	6714	ENSMUSG00000001632	Brpf1	protein_coding	-0.270468	0.0584484	0.132394	429	365	348	723	559	487	3.2696	2.81465	2.82166	4.06155	3.40395	3.44747
chr17	28801090	28838546	7194	ENSMUSG00000063952	Brpf3	protein_coding	-0.550625	0.00153964	0.00781627	413	248	306	638	549	608	2.93766	1.78484	2.3156	3.34495	3.12003	4.01689
chr7	4690604	4715997	3594	ENSMUSG00000035390	Brsk1	protein_coding	-0.676289	0.0237992	0.0665644	94	51	68	153	110	166	1.33817	0.734596	1.02987	1.60543	1.25115	2.19496
chr16	95992092	96082526	20280	ENSMUSG00000022914	Brwd1	protein_coding	0.418314	0.000490944	0.0031939	915	990	898	862	923	880	2.30895	2.52769	2.41079	1.60331	1.86093	2.06258
chrX	108737016	108834372	12692	ENSMUSG00000063663	Brwd3	protein_coding	0.365892	0.133488	0.249215	142	139	104	144	147	93	0.572542	0.567059	0.446109	0.427954	0.473555	0.348286
chr19	8837467	8848683	5897	ENSMUSG00000071657	Bscl2	protein_coding	-0.684273	1.25808e-05	0.000168877	365	243	290	646	608	581	3.16717	2.13343	2.6771	4.13168	4.21518	4.68262
chr4	129461581	129488498	5630	ENSMUSG00000040859	Bsdc1	protein_coding	-0.209445	0.19741	0.33002	456	301	458	639	641	516	4.14441	2.76795	4.42845	4.2807	4.65468	4.35594
chr10	79704491	79711969	1814	ENSMUSG00000023175	Bsg	protein_coding	-0.341133	5.76702e-06	8.76918e-05	22381	20045	20586	37610	36272	28414	631.082	571.883	617.543	781.675	817.169	744.172
chr8	71534264	71537437	764	ENSMUSG00000046718	Bst2	protein_coding	-1.40194	4.61337e-18	1.95484e-15	162	155	138	562	550	428	10.8377	10.4917	9.82177	27.7124	29.398	26.595
chr19	36926079	37012752	7204	ENSMUSG00000040565	Btaf1	protein_coding	0.41793	5.6373e-05	0.000559854	1000	1014	1008	1012	1013	865	7.10312	7.28755	7.61726	5.29841	5.749	5.70689
chr7	81792075	81829431	3000	ENSMUSG00000025103	Btbd1	protein_coding	0.322656	0.00663725	0.0247718	811	991	883	1005	895	846	13.8305	17.0996	16.0202	12.6328	12.1948	13.4005
chr7	113315626	113369392	5801	ENSMUSG00000038187	Btbd10	protein_coding	0.263042	0.0415694	0.101898	610	609	548	653	591	628	5.38065	5.43522	5.14251	4.24556	4.16511	5.14517
chr10	85386814	85660292	10033	ENSMUSG00000020042	Btbd11	protein_coding	-0.0786626	0.867754	0.920929	33	79	28	42	47	94	0.168315	0.40769	0.151934	0.157897	0.191532	0.445319
chr4	117119219	117125725	3883	ENSMUSG00000073771	Btbd19	protein_coding	-0.24152	0.12617	0.238813	266	272	318	508	440	354	3.50498	3.62633	4.45779	4.93383	4.63224	4.33253
chr10	80642617	80657071	3586	ENSMUSG00000003344	Btbd2	protein_coding	-1.15055	2.60473e-12	3.01012e-10	495	272	403	1138	1188	981	7.06247	3.92658	6.1171	11.9677	13.5426	13.0004
chr2	138256565	138589292	5776	ENSMUSG00000062098	Btbd3	protein_coding	0.328653	0.00331726	0.0143922	780	753	717	799	810	679	6.90995	6.74948	6.75754	5.21728	5.73324	5.58708
chr12	112976482	112978930	2088	ENSMUSG00000002803	Btbd6	protein_coding	-0.169769	0.365624	0.511874	230	160	219	330	306	242	5.63472	3.96606	5.70792	5.95902	5.98963	5.50674
chr12	102784656	102878406	4298	ENSMUSG00000041702	Btbd7	protein_coding	-0.0711042	0.669912	0.779989	563	519	532	630	653	847	6.7023	6.2514	6.73777	5.52806	6.21102	9.36556
chr5	107437997	107491628	1537	ENSMUSG00000070632	Btbd8	protein_coding	0.141111	0.781825	0.861935	17	30	21	27	29	23	0.565686	1.01005	0.743421	0.662227	0.771008	0.710868
chr17	30215524	30576287	6857	ENSMUSG00000062202	Btbd9	protein_coding	-0.3732	0.0398868	0.0988615	462	304	431	906	537	555	3.44768	2.29537	3.42178	4.98345	3.2018	3.84692
chr14	31641028	31668579	2353	ENSMUSG00000021900	Btd	protein_coding	-0.442954	2.1457e-05	0.000257809	1049	864	1006	1909	1733	1442	22.8062	19.0057	23.2682	30.5914	30.103	29.119
chr13	98309896	98317006	1739	ENSMUSG00000021660	Btf3	protein_coding	0.279603	0.0014688	0.00754264	7854	8573	7299	9217	8966	6894	231.007	255.13	228.395	199.82	210.701	188.339
chr4	108814295	108833614	4546	ENSMUSG00000028568	Btf3l4	protein_coding	0.261083	0.0266818	0.0725672	791	894	724	939	886	748	8.90296	10.181	8.66933	7.79005	7.96757	7.81977
chr10	96617001	96622813	5010	ENSMUSG00000036478	Btg1	protein_coding	0.240699	0.0015546	0.0078859	5577	5238	5227	6689	5755	4965	56.9586	54.1276	56.7937	50.3543	46.9611	47.0991
chr1	134075170	134079120	2743	ENSMUSG00000020423	Btg2	protein_coding	-0.206379	0.0468615	0.111701	939	842	909	1475	1399	1105	17.5132	15.8893	18.0365	20.2772	20.8473	19.1424
chr16	78359860	78377192	1439	ENSMUSG00000022863	Btg3	protein_coding	0.319008	0.20355	0.337357	105	140	103	136	131	92	3.73173	5.03434	3.89446	3.56267	3.71986	3.03699
chr19	45363734	45533341	6323	ENSMUSG00000025217	Btrc	protein_coding	-0.145707	0.193562	0.325256	878	721	866	1261	1159	1062	7.10535	5.90365	7.45586	7.52181	7.49392	7.98271
chr2	127801122	127831865	4354	ENSMUSG00000027379	Bub1	protein_coding	0.490565	0.000962603	0.00543608	844	1310	1055	1096	1049	796	9.9183	15.5762	13.1897	9.4934	9.84928	8.68845
chr2	118598211	118641591	4275	ENSMUSG00000040084	Bub1b	protein_coding	0.10284	0.421976	0.565542	860	801	1009	1243	943	997	10.293	9.70001	12.8477	10.9656	9.01761	11.0835
chr7	131560391	131571898	2055	ENSMUSG00000066979	Bub3	protein_coding	-0.127149	0.120047	0.230034	2403	2176	2239	3471	3142	2896	59.8155	54.8041	59.2929	63.6841	62.4885	66.9565
chr9	46283008	46298783	3980	ENSMUSG00000032077	Bud13	protein_coding	0.0155899	0.934091	0.962158	204	177	216	243	284	226	2.62253	2.30228	2.95416	2.30257	2.91705	2.69857
chr5	145140362	145148078	1609	ENSMUSG00000038722	Bud31	protein_coding	0.289222	0.00259114	0.0118144	4507	4858	3930	4906	5094	3923	143.267	156.246	132.904	114.948	129.375	115.827
chr17	47599331	47611492	3854	ENSMUSG00000023988	Bysl	protein_coding	-0.290975	0.0299839	0.0794406	630	466	542	1035	815	721	8.36371	6.25949	7.65503	10.1278	8.64471	8.89055
chr1	58392898	58407353	4033	ENSMUSG00000051223	Bzw1	protein_coding	0.496571	3.87624e-07	9.05785e-06	16860	20073	15432	17677	16702	13246	213.897	257.664	208.285	165.3	169.297	156.087
chr12	36091846	36156825	1860	ENSMUSG00000020547	Bzw2	protein_coding	0.225997	0.0119997	0.0392437	2709	3029	2873	3503	3278	2666	74.4982	84.2811	84.0546	71.0057	72.0244	68.0975
chr9	44477924	44482180	2446	ENSMUSG00000060380	C030014I23Rik	lincRNA	-0.79447	0.0811357	0.170789	31	39	20	37	65	91	0.648352	0.825293	0.445008	0.570384	1.08617	1.76777
chr4	155409190	155466823	9951	ENSMUSG00000078490	C030017K20Rik	protein_coding	-0.0921936	0.724157	0.821496	75	100	82	125	125	101	0.385686	0.520316	0.448617	0.473804	0.51359	0.482424
chr17	69417402	69421632	4231	ENSMUSG00000073374	C030034I22Rik	lincRNA	0.931632	0.0621896	0.138986	44	37	24	25	34	12	0.532096	0.452724	0.308772	0.22284	0.328511	0.134789
chr7	27689340	27706484	5508	ENSMUSG00000057093	C030039L03Rik	protein_coding	-0.0133077	0.965785	0.980632	56	86	68	101	72	97	0.520233	0.808357	0.67206	0.691589	0.534413	0.836983
chr1	184871926	184883218	3035	ENSMUSG00000039349	C130074G19Rik	protein_coding	-0.70114	0.160796	0.285202	25	15	13	42	37	31	0.421426	0.255839	0.233138	0.521851	0.49833	0.485375
chr11	17257579	17269176	3995	ENSMUSG00000000581	C1d	protein_coding	0.513963	0.000136503	0.00114916	1743	2400	1567	1843	1807	1472	22.3231	31.1002	21.3509	17.398	18.4906	17.5106
chr6	7844842	7872047	2452	ENSMUSG00000042460	C1galt1	protein_coding	0.546807	4.18878e-05	0.000439909	683	802	696	609	684	607	14.2497	16.9299	15.4484	9.36524	11.4019	11.7627
chrX	38630785	38635087	1449	ENSMUSG00000048970	C1galt1c1	protein_coding	0.128395	0.325258	0.471296	856	1080	777	1231	1034	919	30.2126	38.5685	29.1759	32.025	29.1588	30.1276
chr11	70977836	70983026	2826	ENSMUSG00000018446	C1qbp	protein_coding	0.460762	5.01389e-06	7.78224e-05	2628	3014	2406	2775	2378	2318	47.5754	55.2071	46.3385	37.0285	34.3956	38.9767
chr2	13003457	13011806	2535	ENSMUSG00000049630	C1ql3	protein_coding	0.147651	0.564076	0.694079	113	120	84	118	143	104	2.28041	2.45024	1.80344	1.75522	2.30571	1.9494
chr11	118428203	118449963	3131	ENSMUSG00000017446	C1qtnf1	protein_coding	-0.252797	0.0751415	0.160889	436	411	512	841	685	560	7.12439	6.79513	8.90062	10.1292	8.94306	8.49931
chr9	44107245	44109187	1398	ENSMUSG00000079592	C1qtnf5	protein_coding	-0.997073	4.58963e-06	7.27953e-05	154	94	102	307	337	247	5.6336	3.47927	3.96967	8.2779	9.84985	8.39261
chr15	78523346	78529625	2402	ENSMUSG00000022440	C1qtnf6	protein_coding	-0.320051	0.00099651	0.00557555	1310	1159	1354	2270	2048	1792	27.8998	24.9751	30.6787	35.6346	34.8492	35.4488
chr6	124512632	124523440	2751	ENSMUSG00000055172	C1ra	protein_coding	-0.260305	0.00951507	0.0328952	1066	1196	1153	1865	1794	1572	19.824	22.504	22.8114	25.5641	26.6558	27.1532
chr6	124493113	124510643	3010	ENSMUSG00000038527	C1rl	protein_coding	-0.236525	0.0464455	0.110903	560	552	547	897	910	697	9.51832	9.49305	9.89119	11.2378	12.358	11.0037
chr6	124530345	124542359	3129	ENSMUSG00000038521	C1s1	protein_coding	-0.127387	0.143339	0.262909	2151	2242	2073	3219	2956	2834	35.1705	37.091	36.0601	38.795	38.6169	43.0401
chr13	23427975	23431022	917	ENSMUSG00000085024	C230035I16Rik	lincRNA	0.739326	0.15018	0.271293	26	35	27	34	13	21	1.44948	1.97425	1.60138	1.39713	0.579052	1.08741
chr7	35392275	35396817	1824	ENSMUSG00000030493	C230052I12Rik	protein_coding	-0.0876933	0.634897	0.752313	166	184	181	263	252	208	4.65509	5.22074	5.39992	5.43616	5.64618	5.41774
chr16	97855210	97922633	6555	ENSMUSG00000045975	C2cd2	protein_coding	0.178038	0.285379	0.429928	249	265	239	318	303	233	1.94376	2.09307	1.98486	1.82973	1.88982	1.68941
chr9	44309237	44320282	4334	ENSMUSG00000032120	C2cd2l	protein_coding	-0.842983	0.00215393	0.0102091	86	49	69	181	133	152	1.0153	0.585308	0.866627	1.57503	1.25453	1.66676
chr7	100372233	100470152	11706	ENSMUSG00000047248	C2cd3	protein_coding	-0.182008	0.398805	0.544359	118	115	126	204	173	146	0.515845	0.508662	0.585999	0.657331	0.604251	0.592823
chr6	143010920	143100107	4468	ENSMUSG00000030279	C2cd5	protein_coding	0.0438296	0.752629	0.841092	481	389	393	613	506	450	5.5083	4.5073	4.788	5.17427	4.62975	4.78652
chr2	26136814	26140521	2483	ENSMUSG00000087679	C330006A16Rik	lincRNA	-0.190965	0.142438	0.26178	510	463	531	875	670	656	10.5076	9.65177	11.639	13.2879	11.0291	12.5536
chrX	36823737	36874111	7424	ENSMUSG00000006423	C330007P06Rik	protein_coding	0.534806	1.5767e-06	2.94288e-05	1260	1356	1093	1190	1040	1035	8.68474	9.45672	8.01486	6.04575	5.72735	6.62615
chr18	56955833	56975368	3233	ENSMUSG00000024592	C330018D20Rik	protein_coding	0.382054	0.0186915	0.0550525	731	822	581	810	826	478	11.5681	13.1616	9.78156	9.4481	10.4438	7.02596
chr16	48994185	49019709	5688	ENSMUSG00000033031	C330027C09Rik	protein_coding	0.513576	8.36349e-07	1.74625e-05	1644	1855	1509	1656	1570	1270	14.7893	16.8844	14.4419	10.9805	11.2845	10.6117
chrX	53055046	53057190	1610	ENSMUSG00000087365	C430049B03Rik	processed_transcript	0.00301361	0.986207	0.992295	204	211	206	296	249	247	6.48064	6.7821	6.96215	6.93099	6.32006	7.28818
chr5	76656512	76873554	12305	ENSMUSG00000036377	C530008M17Rik	protein_coding	-0.218286	0.588065	0.713922	57	27	47	51	56	83	0.237051	0.113612	0.207947	0.156334	0.186075	0.320611
chr7	30729579	30745929	1416	ENSMUSG00000097320	C630016N16Rik	antisense	-0.185054	0.451621	0.594123	133	97	102	149	200	132	4.80358	3.5447	3.91924	3.96658	5.77135	4.42814
chr4	129219578	129261404	5770	ENSMUSG00000050390	C77080	protein_coding	-0.494991	0.0339084	0.0871676	111	98	117	227	230	136	0.984362	0.879331	1.10384	1.4838	1.62965	1.12023
chrX	104077434	104201185	11532	ENSMUSG00000046449	C77370	protein_coding	0.177385	0.417925	0.562224	126	136	155	187	153	134	0.559128	0.610624	0.731748	0.611644	0.542458	0.552306
chr13	46669522	46678056	3827	ENSMUSG00000069237	C78339	protein_coding	0.232643	0.0275349	0.0744245	1625	1886	1704	2223	1735	1730	21.7252	25.5122	24.2365	21.9062	18.533	21.4828
chr6	86438374	86473500	4092	ENSMUSG00000046679	C87436	protein_coding	-0.280975	0.114909	0.223114	196	179	170	285	303	256	2.45074	2.26459	2.26141	2.62665	3.02704	2.97314
chr2	25498651	25501719	1493	ENSMUSG00000015083	C8g	protein_coding	-0.703879	0.0279224	0.0752172	63	36	55	117	87	114	2.15811	1.24775	2.0044	2.95416	2.38115	3.6272
chr9	78175914	78178879	1444	ENSMUSG00000097574	C920006O11Rik	lincRNA	0.489789	0.0463208	0.110724	107	118	115	125	97	89	3.78965	4.22855	4.33313	3.26318	2.74487	2.92779
chr10	22306702	22321765	6564	ENSMUSG00000097352	C920009B18Rik	transcribed_unprocessed_pseudogene	0.339369	0.276405	0.419992	61	63	67	74	68	52	0.47553	0.496916	0.555664	0.425203	0.423537	0.376518
chr4	94500081	94556796	3591	ENSMUSG00000028578	Caap1	protein_coding	0.335254	0.0368489	0.0928673	312	361	288	351	313	308	4.4453	5.20413	4.36544	3.68613	3.56308	4.07598
chr1	85793441	85851576	7077	ENSMUSG00000036707	Cab39	protein_coding	0.207909	0.0183999	0.0543574	1980	1834	1817	2367	1989	1879	14.3165	13.4173	13.9771	12.615	11.4906	12.6193
chr14	59440981	59548903	3037	ENSMUSG00000021981	Cab39l	protein_coding	0.340836	0.000107585	0.000945146	2795	3060	2692	3065	2972	2587	47.0844	52.1568	48.2458	38.0577	40.0017	40.4787
chr10	75646110	75764357	7460	ENSMUSG00000020196	Cabin1	protein_coding	-0.600083	1.14358e-07	3.23769e-06	851	663	744	1512	1473	1371	5.83735	4.60144	5.42935	7.64459	8.07278	8.7349
chr2	180258540	180273496	4597	ENSMUSG00000038990	Cables2	protein_coding	0.261463	0.141755	0.260968	235	236	253	265	239	264	2.61566	2.65779	2.99587	2.17408	2.12543	2.72931
chr2	27009926	27021089	4693	ENSMUSG00000015488	Cacfd1	protein_coding	-0.0181078	0.87074	0.922972	923	778	843	1112	1165	1005	10.0633	8.5825	9.77815	8.93637	10.1485	10.1775
chr4	100776675	101029220	6020	ENSMUSG00000028532	Cachd1	protein_coding	-0.434341	0.0755529	0.161444	89	94	134	224	164	163	0.756492	0.808419	1.21174	1.40339	1.11376	1.28688
chr8	84388440	84640246	11418	ENSMUSG00000034656	Cacna1a	protein_coding	-1.27719	6.71685e-07	1.44231e-05	73	56	104	310	231	189	0.327173	0.253944	0.495881	1.02408	0.827182	0.786776
chr6	118587240	119196418	21191	ENSMUSG00000051331	Cacna1c	protein_coding	0.0196646	0.907035	0.945566	309	300	228	414	326	316	0.746225	0.733038	0.58578	0.736933	0.629018	0.708815
chr5	15934691	16374511	7514	ENSMUSG00000040118	Cacna2d1	protein_coding	0.0381862	0.67738	0.786236	1612	1636	1470	2068	2048	1752	10.9779	11.2728	10.6503	10.3806	11.1434	11.0821
chr11	98001508	98023034	4529	ENSMUSG00000020882	Cacnb1	protein_coding	-0.1736	0.538719	0.672128	111	79	59	120	132	105	1.25403	0.903039	0.70913	0.999269	1.1915	1.10182
chr2	14603088	14987908	13228	ENSMUSG00000057914	Cacnb2	protein_coding	0.0921603	0.799102	0.87477	60	69	46	54	60	91	0.232117	0.270084	0.189323	0.153981	0.185456	0.326988
chr15	98632220	98644530	3120	ENSMUSG00000003352	Cacnb3	protein_coding	-0.46496	0.000609789	0.00378683	1168	729	854	1709	1654	1468	19.1528	12.0951	14.8983	20.6561	21.67	22.3589
chr7	3332955	3368216	2207	ENSMUSG00000069806	Cacng7	protein_coding	-0.040345	0.792053	0.86963	325	305	387	505	455	382	7.53299	7.15283	9.54298	8.62763	8.42616	8.22398
chr10	81321103	81326251	2724	ENSMUSG00000034889	Cactin	protein_coding	-1.13419	2.53218e-07	6.29102e-06	173	91	185	485	418	360	3.2491	1.72923	3.69639	6.7139	6.2723	6.27991
chr19	60524696	60581023	5790	ENSMUSG00000033417	Cacul1	protein_coding	0.293479	0.00357948	0.0152846	1379	1427	1500	1714	1410	1374	12.1869	12.7599	14.1029	11.1649	9.95595	11.2785
chr1	160202367	160212875	2390	ENSMUSG00000014226	Cacybp	protein_coding	0.464009	1.7876e-05	0.000224324	4271	4985	3743	4728	4161	3234	91.4183	107.96	85.2339	74.5929	71.1599	64.2951
chr5	31054780	31078479	8164	ENSMUSG00000013629	Cad	protein_coding	-0.43956	0.000270004	0.00198513	583	480	578	1068	950	831	3.65423	3.04412	3.85428	4.93417	4.75756	4.83796
chr13	38006052	38037069	4523	ENSMUSG00000044566	Cage1	protein_coding	0.0686227	0.887293	0.932788	25	26	27	25	46	24	0.282814	0.297597	0.324947	0.208457	0.415769	0.252177
chr15	102706779	102722178	3963	ENSMUSG00000023055	Calcoco1	protein_coding	-0.476683	0.000507066	0.00328869	1074	720	1053	1763	1624	1649	13.8661	9.40538	14.4633	16.7771	16.7521	19.7745
chr2	84330626	84425411	4882	ENSMUSG00000059588	Calcrl	protein_coding	0.00489972	0.977694	0.987011	366	577	566	620	679	620	3.83599	6.1188	6.31105	4.78966	5.68591	6.03563
chr6	34598500	34775473	7687	ENSMUSG00000029761	Cald1	protein_coding	0.235979	0.000683865	0.00412004	27208	28243	26590	32238	30222	26610	181.12	190.228	188.312	158.181	160.741	164.532
chr19	47105353	47138294	4361	ENSMUSG00000033033	Calhm2	protein_coding	-0.784976	0.000115556	0.00100406	275	151	193	424	450	471	3.22649	1.79254	2.40904	3.66674	4.21836	5.13278
chr12	100199435	100209806	4698	ENSMUSG00000001175	Calm1	protein_coding	0.180746	0.0195422	0.0570952	17234	18014	15994	21378	20301	16275	187.7	198.51	185.321	171.617	176.656	164.639
chr17	87433412	87446935	1467	ENSMUSG00000036438	Calm2	protein_coding	0.333104	0.000430813	0.00287179	18035	20728	16090	20272	19811	15713	628.743	731.154	596.763	520.919	551.82	508.804
chr7	16915379	16924114	2423	ENSMUSG00000019370	Calm3	protein_coding	-0.413478	1.68317e-05	0.000214394	3227	2464	2939	5329	4867	4469	68.1317	52.6363	66.0144	82.9302	82.1005	87.6386
chr9	62858104	62875918	861	ENSMUSG00000032246	Calml4	protein_coding	-0.133753	0.743097	0.834103	40	75	26	90	58	52	2.37485	4.50538	1.64225	3.93853	2.7513	2.86757
chr8	84841850	84846934	2880	ENSMUSG00000003814	Calr	protein_coding	0.0610263	0.392566	0.538154	44947	47351	43501	62447	55911	48433	798.437	851.066	822.106	817.65	793.544	799.127
chr8	72424176	72443870	1962	ENSMUSG00000019732	Calr3	protein_coding	0.654608	0.0752554	0.161106	42	63	73	42	54	48	1.09499	1.66187	2.02476	0.807102	1.12484	1.16235
chr2	140955765	140956249	485	ENSMUSG00000081731	Calr-ps	processed_pseudogene	-0.263579	0.420907	0.564699	66	112	79	123	88	176	6.95009	11.9333	8.8504	9.54703	7.40395	17.2145
chr6	29348069	29377110	4733	ENSMUSG00000029767	Calu	protein_coding	0.19333	0.0116143	0.03821	30306	32177	31061	37264	34136	32969	327.63	351.961	357.239	296.934	294.85	331.051
chr6	113334124	113343984	6067	ENSMUSG00000030272	Camk1	protein_coding	-0.0274602	0.770468	0.854418	2495	2569	2187	3677	3224	2591	21.043	21.9228	19.6234	22.8585	21.7253	20.2974
chr2	5293457	5714515	7427	ENSMUSG00000039145	Camk1d	protein_coding	0.327952	0.0285421	0.0765782	467	354	428	505	411	360	3.21757	2.46779	3.13721	2.5646	2.26249	2.30382
chr18	60925618	60988152	7465	ENSMUSG00000024617	Camk2a	protein_coding	-0.0167217	0.968571	0.981777	28	31	30	38	43	34	0.191934	0.215006	0.218779	0.191997	0.235504	0.216475
chr3	126596302	126844913	15928	ENSMUSG00000053819	Camk2d	protein_coding	0.112645	0.260214	0.403001	1550	1395	1587	1998	1672	1683	4.97996	4.53485	5.42451	4.73158	4.29205	5.02242
chr14	20734875	20794088	3703	ENSMUSG00000021820	Camk2g	protein_coding	-0.120187	0.153239	0.275488	2385	2191	2336	3637	3097	2879	32.9534	30.6301	34.3379	37.0401	34.1891	36.9478
chr4	138454314	138460123	4444	ENSMUSG00000046447	Camk2n1	protein_coding	-0.553192	0.0149996	0.0465516	164	132	156	227	274	331	1.88823	1.53773	1.91084	1.92643	2.52055	3.53976
chr16	20619215	20621287	1291	ENSMUSG00000051146	Camk2n2	protein_coding	-0.242523	0.417661	0.56207	53	73	70	130	93	77	2.09941	2.92575	2.9499	3.7956	2.94332	2.833
chr11	73019008	73042073	3728	ENSMUSG00000020785	Camkk1	protein_coding	-0.374057	0.291674	0.43734	87	28	76	116	110	90	1.19402	0.388815	1.10967	1.17345	1.20619	1.14728
chr5	122731173	122779410	4843	ENSMUSG00000029471	Camkk2	protein_coding	-0.0896335	0.566732	0.696528	349	269	331	431	458	397	3.68726	2.87558	3.72045	3.35639	3.86615	3.89587
chr17	85090726	85458139	972	ENSMUSG00000071037	Camkmt	protein_coding	0.0370409	0.900806	0.941332	92	140	71	176	116	91	4.83903	7.45062	3.97299	6.82337	4.87486	4.44576
chr13	55623005	55632411	1755	ENSMUSG00000021501	Caml	protein_coding	0.128675	0.307723	0.453692	842	892	679	1064	1006	762	24.5398	26.3038	21.0532	22.8569	23.4256	20.6276
chr2	25926838	25983282	8368	ENSMUSG00000026933	Camsap1	protein_coding	0.228787	0.142578	0.261917	529	374	370	529	469	391	3.23493	2.31406	2.40713	2.38441	2.29148	2.22086
chr1	136268123	136346104	9195	ENSMUSG00000041570	Camsap2	protein_coding	0.200258	0.139203	0.257239	697	642	659	918	615	694	3.87897	3.61504	3.90174	3.76568	2.7346	3.58739
chr8	3587450	3609074	4295	ENSMUSG00000044433	Camsap3	protein_coding	-0.460608	0.399359	0.544823	16	11	20	31	29	23	0.190607	0.132588	0.253477	0.272205	0.276027	0.254496
chr4	150917322	151861876	14570	ENSMUSG00000014592	Camta1	protein_coding	0.293835	0.120488	0.230634	291	263	212	251	319	226	1.02208	0.934639	0.79217	0.649806	0.895197	0.737287
chr11	70669463	70688105	5207	ENSMUSG00000040712	Camta2	protein_coding	-0.751009	5.01102e-05	0.000508787	195	139	208	450	371	347	1.91623	1.38204	2.17452	3.25942	2.91286	3.1672
chr10	119199255	119240055	8357	ENSMUSG00000020114	Cand1	protein_coding	0.145112	0.0617224	0.138299	4988	4690	4799	6053	5403	5244	30.5427	29.0568	31.2623	27.3192	26.4332	29.8248
chr6	115774538	115804893	4810	ENSMUSG00000030319	Cand2	protein_coding	-0.891943	0.000136165	0.00114707	140	76	132	269	279	271	1.48928	0.818004	1.49386	2.10919	2.3713	2.67764
chr11	118406289	118419086	4358	ENSMUSG00000025575	Cant1	protein_coding	-0.48367	0.000227918	0.00173803	935	646	753	1361	1449	1330	10.9776	7.67402	9.40546	11.778	13.5925	14.5038
chr11	50293961	50325673	4693	ENSMUSG00000020368	Canx	protein_coding	0.148899	0.0539113	0.124743	11423	11738	11813	14393	13130	12719	124.543	129.488	137.022	115.667	114.377	128.803
chr4	122859047	122886056	3494	ENSMUSG00000028656	Cap1	protein_coding	0.113862	0.110605	0.216642	9688	9631	9342	12210	11163	10438	141.863	142.693	145.534	131.786	130.602	141.967
chr13	46501848	46649642	3322	ENSMUSG00000021373	Cap2	protein_coding	-0.0504278	0.788156	0.867149	265	269	252	343	289	396	4.0813	4.19179	4.12897	3.89371	3.55619	5.66477
chr6	72544391	72562983	2529	ENSMUSG00000056737	Capg	protein_coding	-0.234557	0.00205368	0.00984031	5061	4525	4531	7640	7401	6189	102.376	92.6137	97.5092	113.913	119.615	116.283
chr19	5988546	6015825	3190	ENSMUSG00000024942	Capn1	protein_coding	-0.515876	2.46334e-05	0.000288342	1578	1061	1463	2748	2535	2210	25.3083	17.2173	24.9626	32.4855	32.4839	32.9218
chr1	92934376	92947941	4346	ENSMUSG00000026270	Capn10	protein_coding	-0.374626	0.0123507	0.0401541	275	260	287	515	478	375	3.23762	3.09714	3.59471	4.46907	4.4963	4.10071
chr17	25959556	25985680	3520	ENSMUSG00000037326	Capn15	protein_coding	-1.11132	1.12952e-06	2.23894e-05	119	69	86	274	260	221	1.72967	1.01475	1.32986	2.93551	3.01943	2.98362
chr1	182467260	182517608	6345	ENSMUSG00000026509	Capn2	protein_coding	0.0155331	0.859709	0.915831	6281	5493	6284	8421	7120	7248	50.6538	44.8216	53.9148	50.0568	45.8772	54.292
chr2	120456019	120504913	5023	ENSMUSG00000079110	Capn3	protein_coding	-0.454458	0.327163	0.473193	24	21	23	56	39	26	0.244481	0.216445	0.249259	0.420473	0.317418	0.246004
chr7	98121559	98178274	5485	ENSMUSG00000035547	Capn5	protein_coding	-0.594007	0.00373757	0.0157821	160	131	144	244	308	279	1.49261	1.2365	1.42915	1.67777	2.29568	2.4175
chrX	143802231	143827414	7795	ENSMUSG00000067276	Capn6	protein_coding	-0.0761587	0.584043	0.710862	520	415	480	690	578	630	3.41361	2.75647	3.35229	3.33869	3.03161	3.84137
chr14	31336638	31371986	4733	ENSMUSG00000021893	Capn7	protein_coding	0.371561	0.000376304	0.00257182	1398	1197	1287	1476	1178	1181	15.1134	13.0931	14.8021	11.7614	10.175	11.8588
chr7	30186942	30195164	2397	ENSMUSG00000001794	Capns1	protein_coding	-0.0100353	0.901893	0.942215	8185	6780	7397	10342	9492	8877	174.684	146.406	167.949	162.688	161.855	175.968
chr2	103762941	103797649	10219	ENSMUSG00000027184	Caprin1	protein_coding	0.252274	0.000650514	0.00397946	9826	9053	8782	10760	9655	9205	49.205	45.869	46.7859	39.7156	38.6295	42.8145
chr6	148842492	148896237	7656	ENSMUSG00000030309	Caprin2	protein_coding	0.196574	0.224698	0.362877	315	341	270	378	318	334	2.1054	2.30607	1.91989	1.86223	1.69819	2.07351
chr10	112163621	112216555	3422	ENSMUSG00000035694	Caps2	protein_coding	0.299414	0.535206	0.669047	23	41	28	35	44	18	0.343878	0.620232	0.445372	0.38571	0.525609	0.249967
chr3	104822779	104864505	3532	ENSMUSG00000070372	Capza1	protein_coding	0.448286	6.34181e-05	0.000615868	3133	3648	2593	3218	3096	2486	45.3837	53.4673	39.9605	34.3591	35.8323	33.4484
chr6	17636234	17666972	5890	ENSMUSG00000015733	Capza2	protein_coding	0.432772	1.56497e-05	0.00020156	10461	12482	9550	11623	10789	8500	90.8798	109.717	88.2646	74.4267	74.8875	68.5879
chr4	139192899	139291818	3299	ENSMUSG00000028745	Capzb	protein_coding	0.0943994	0.214287	0.349816	7829	6822	7013	9199	8777	7903	121.416	107.047	115.708	105.154	108.755	113.84
chr7	45699843	45704682	1926	ENSMUSG00000003273	Car11	protein_coding	-1.23622	0.00209464	0.00998018	37	33	15	114	90	55	0.982659	0.886767	0.42382	2.23163	1.90976	1.35675
chr3	14641727	14663002	2299	ENSMUSG00000027555	Car13	protein_coding	0.115916	0.284311	0.428777	1983	2331	1735	2592	2411	2133	44.1243	52.4798	41.0718	42.5115	42.8634	44.084
chr3	14863512	14872523	2865	ENSMUSG00000027559	Car3	protein_coding	-0.856854	0.00119714	0.00645652	101	98	65	169	198	233	1.80355	1.77063	1.23484	2.22438	2.82492	3.86454
chrX	163976822	164027997	6354	ENSMUSG00000031373	Car5b	protein_coding	0.380419	0.0255834	0.0702715	647	480	372	520	535	413	5.21041	3.91114	3.18713	3.08665	3.44235	3.08924
chr4	8143362	8239041	3853	ENSMUSG00000041261	Car8	protein_coding	0.414254	0.00350174	0.0150233	746	740	618	633	808	572	9.90627	9.94254	8.73069	6.19571	8.57269	7.05508
chr15	5095981	5108539	6101	ENSMUSG00000041849	Card6	protein_coding	0.170301	0.416121	0.560531	352	218	339	283	373	362	2.95225	1.84996	3.02482	1.7495	2.4995	2.82003
chr1	60098247	60153953	14557	ENSMUSG00000026017	Carf	protein_coding	0.120248	0.522442	0.658073	286	271	284	296	301	378	1.00542	0.963929	1.06216	0.766989	0.845438	1.23426
chr16	8658587	8672153	2849	ENSMUSG00000008393	Carhsp1	protein_coding	-0.0509811	0.57648	0.7045	1925	1623	1754	2490	2376	2140	34.5676	29.4884	33.5086	32.9575	34.0894	35.6933
chr8	11497506	11514960	3694	ENSMUSG00000031505	Carkd	protein_coding	-0.133028	0.281014	0.425369	1434	1059	1194	1713	1995	1450	19.8618	14.8409	17.5939	17.4881	22.0773	18.654
chr9	21546894	21589487	4324	ENSMUSG00000032185	Carm1	protein_coding	-0.214242	0.121088	0.231226	992	807	1161	1666	1280	1437	11.7384	9.66195	14.6156	14.5308	12.1016	15.7939
chr19	4164324	4175479	3968	ENSMUSG00000075289	Carns1	protein_coding	-0.555721	0.00601616	0.02298	158	149	186	364	247	314	2.03732	1.94394	2.55155	3.45955	2.54468	3.76068
chr7	143557230	143600090	4639	ENSMUSG00000010755	Cars	protein_coding	0.0285347	0.745643	0.836004	1790	1806	1845	2562	2217	2049	19.7432	20.1547	21.6496	20.8286	19.5373	20.9914
chr8	11514021	11550771	1846	ENSMUSG00000056228	Cars2	protein_coding	-0.451396	0.0163972	0.0498784	255	169	210	469	332	312	7.06572	4.73802	6.19048	9.57867	7.35002	8.02981
chr11	98804905	98833814	4303	ENSMUSG00000078676	Casc3	protein_coding	-0.0954083	0.523437	0.658691	776	525	630	1013	742	870	9.22725	6.31632	7.96967	8.87844	7.04935	9.6087
chr2	121866970	121936220	5858	ENSMUSG00000060227	Casc4	protein_coding	0.293127	0.0286355	0.0767639	617	593	590	636	577	651	5.38945	5.24093	5.48278	4.0948	4.02689	5.28172
chr2	119047119	119105501	8542	ENSMUSG00000027326	Casc5	protein_coding	0.492755	0.00285711	0.0127623	340	477	466	430	394	346	2.03681	2.89125	2.96994	1.8987	1.88583	1.92523
chr6	4600840	4643381	4062	ENSMUSG00000015189	Casd1	protein_coding	0.124041	0.338671	0.48471	570	562	550	714	593	658	7.17978	7.16254	7.37035	6.62904	5.96795	7.69833
chrX	13517080	13851367	9145	ENSMUSG00000031012	Cask	protein_coding	0.0250964	0.81979	0.889482	866	895	850	1239	1003	1036	4.84585	5.06721	5.06011	5.11022	4.48422	5.38451
chr11	115799183	115813639	5177	ENSMUSG00000034471	Caskin2	protein_coding	-1.16328	4.92093e-06	7.67502e-05	117	56	83	296	251	189	1.1564	0.56002	0.872746	2.1564	1.98212	1.73507
chr9	5298517	5307265	1497	ENSMUSG00000025888	Casp1	protein_coding	0.175734	0.345007	0.490738	217	315	237	327	298	249	7.41363	10.8887	8.61407	8.23446	8.13433	7.90142
chr9	5345430	5373032	3840	ENSMUSG00000025887	Casp12	protein_coding	0.204319	0.0678726	0.148579	875	971	861	1157	1031	830	11.6586	13.0904	12.2048	11.3629	10.9757	10.2719
chr6	42264985	42282508	6986	ENSMUSG00000029863	Casp2	protein_coding	0.211574	0.127438	0.240677	481	593	543	607	596	577	3.5232	4.39482	4.23137	3.27716	3.48797	3.92557
chr8	46617449	46638706	1455	ENSMUSG00000031628	Casp3	protein_coding	0.371313	1.9347e-05	0.000237852	2067	1971	1826	2129	1966	1702	72.6544	70.0975	68.2828	55.1587	55.2127	55.5668
chr9	5308828	5336783	3710	ENSMUSG00000033538	Casp4	protein_coding	0.202103	0.337575	0.483761	136	143	140	172	154	140	1.87556	1.99537	2.05404	1.74838	1.69686	1.79331
chr3	129901425	129914103	1676	ENSMUSG00000027997	Casp6	protein_coding	-0.104673	0.366451	0.512388	804	672	685	1067	1078	828	24.5361	20.7498	22.2397	24.0011	26.2847	23.4701
chr19	56397129	56442344	2350	ENSMUSG00000025076	Casp7	protein_coding	-0.227492	0.145865	0.265978	345	331	304	494	444	516	7.51016	7.29042	7.04033	7.92636	7.72232	10.4331
chr1	58795374	58847503	2893	ENSMUSG00000026029	Casp8	protein_coding	0.379628	0.000422442	0.00282785	1381	1542	1239	1421	1425	1237	24.4218	27.5907	23.3101	18.5223	20.1342	20.3184
chr4	32615451	32653265	6826	ENSMUSG00000028282	Casp8ap2	protein_coding	0.46344	0.00812576	0.0290643	336	298	265	347	286	207	2.51879	2.26029	2.11343	1.91734	1.71298	1.44131
chr4	141793612	141815976	5197	ENSMUSG00000028914	Casp9	protein_coding	-0.0880082	0.544732	0.677425	403	322	343	490	507	448	3.96782	3.20772	3.59277	3.55598	3.98831	4.09694
chr13	74694286	74807921	2894	ENSMUSG00000021585	Cast	protein_coding	0.196007	0.0131518	0.0421547	3336	3417	3304	4069	3720	3428	58.974	61.1187	62.1389	53.0199	52.5426	56.2872
chr2	103453849	103485160	2613	ENSMUSG00000027187	Cat	protein_coding	0.103323	0.208935	0.343595	2644	2454	2499	3305	2930	2793	51.7653	48.6123	52.0514	47.6942	45.8331	50.7906
chr1	74362108	74369321	2211	ENSMUSG00000073650	Catip	protein_coding	-0.745229	0.15007	0.271249	16	12	20	45	33	26	0.370184	0.280914	0.492285	0.767409	0.610023	0.558735
chr2	121392631	121413792	3695	ENSMUSG00000033486	Catsper2	protein_coding	0.0194615	0.964386	0.980002	51	24	38	35	45	59	0.706189	0.336246	0.559788	0.35722	0.497849	0.758818
chr6	17306335	17341452	3444	ENSMUSG00000007655	Cav1	protein_coding	0.0995257	0.287437	0.432376	2874	3215	3087	3829	3565	3523	42.6953	48.3247	48.7887	41.9272	42.3143	48.6117
chr6	17281185	17289115	3335	ENSMUSG00000000058	Cav2	protein_coding	0.423023	0.000121736	0.00104845	8157	9889	6881	8604	8351	6843	125.137	153.498	112.305	97.2912	102.36	97.5075
chr2	154436481	154539356	8650	ENSMUSG00000038533	Cbfa2t2	protein_coding	0.0723286	0.598778	0.723404	601	457	478	655	600	602	3.55542	2.73544	3.00839	2.85611	2.83597	3.30786
chr8	105170674	105217989	3480	ENSMUSG00000031885	Cbfb	protein_coding	0.240468	0.020664	0.0596731	1948	2283	2156	2462	2188	2245	28.6397	33.9609	33.7223	26.6799	25.7016	30.657
chr9	44149262	44234046	5083	ENSMUSG00000034342	Cbl	protein_coding	0.315554	0.146835	0.267226	161	176	166	148	188	176	1.6207	1.7926	1.77777	1.09813	1.51206	1.6456
chr16	52031549	52208047	6323	ENSMUSG00000022637	Cblb	protein_coding	-0.010623	0.929522	0.95899	834	872	825	1080	1043	1113	6.74928	7.14006	7.10287	6.44216	6.74388	8.36606
chr12	31484829	31499616	4007	ENSMUSG00000020659	Cbll1	protein_coding	-0.00518636	0.975083	0.985785	279	241	312	392	334	340	3.56254	3.11363	4.23837	3.68942	3.4075	4.03245
chr16	93607837	93610505	1237	ENSMUSG00000051483	Cbr1	protein_coding	0.0493683	0.680243	0.788623	746	720	620	866	919	783	30.8391	30.1154	27.2674	26.3874	30.3537	30.0648
chr11	120729489	120732114	1327	ENSMUSG00000025150	Cbr2	protein_coding	-0.885348	5.23786e-07	1.16857e-05	259	214	321	579	644	637	9.98124	8.34436	13.1607	16.4467	19.8292	22.8013
chr16	93683215	93690990	1170	ENSMUSG00000022947	Cbr3	protein_coding	-0.0496441	0.695409	0.800583	527	543	462	726	727	576	23.0323	24.0116	21.4811	23.3872	25.386	23.3821
chr8	61487734	61503482	3047	ENSMUSG00000031641	Cbr4	protein_coding	0.149344	0.267742	0.411371	622	589	494	777	685	514	10.4438	10.0064	8.82438	9.61624	9.18952	8.01615
chr19	24919916	24961616	1944	ENSMUSG00000024878	Cbwd1	protein_coding	0.255577	0.0710271	0.153763	713	833	600	824	871	611	18.7609	22.177	16.7959	15.9811	18.3112	14.9327
chr11	96789127	96808640	4273	ENSMUSG00000018666	Cbx1	protein_coding	0.235631	0.0241443	0.0673668	1307	1508	1266	1599	1467	1362	15.6503	18.2702	16.1277	14.1128	14.035	15.1482
chr11	119022962	119031270	4257	ENSMUSG00000025577	Cbx2	protein_coding	-0.274618	0.209371	0.343985	128	119	125	198	170	203	1.53846	1.44717	1.59837	1.75412	1.63253	2.26625
chr6	51470360	51483704	3229	ENSMUSG00000029836	Cbx3	protein_coding	0.0390158	0.714366	0.814076	786	723	762	1027	950	848	12.4538	11.5908	12.8447	11.9941	12.0265	12.4799
chr11	119077573	119086221	5210	ENSMUSG00000039989	Cbx4	protein_coding	-0.809439	0.000154986	0.00127602	121	99	95	290	216	202	1.18836	0.983765	0.992601	2.09931	1.69492	1.84267
chr15	103191544	103239816	9006	ENSMUSG00000009575	Cbx5	protein_coding	0.273483	0.00144137	0.0074465	4688	5097	4674	5381	4995	4872	26.6373	29.303	28.254	22.5363	22.6763	25.7125
chr15	79823896	79834688	6290	ENSMUSG00000089715	Cbx6	protein_coding	-0.52089	3.25844e-06	5.42875e-05	1626	1156	1429	2934	2522	2270	13.2277	9.51515	12.3676	17.593	16.3924	17.1524
chr15	79915807	79971119	6487	ENSMUSG00000053411	Cbx7	protein_coding	-0.257083	0.209974	0.344812	160	130	125	253	207	176	1.2621	1.03755	1.04899	1.47099	1.3046	1.28949
chr11	119036305	119040969	3675	ENSMUSG00000025578	Cbx8	protein_coding	-0.218954	0.304374	0.449971	234	211	142	351	324	205	3.25779	2.97224	2.10322	3.60189	3.60402	2.65092
chr15	79659227	79667660	1119	ENSMUSG00000022428	Cby1	protein_coding	-0.0586638	0.641327	0.75732	1058	932	856	1300	1500	995	48.3449	43.0899	41.6129	43.7849	54.7634	42.2302
chr8	84132828	84147936	3710	ENSMUSG00000036686	Cc2d1a	protein_coding	-0.701531	3.4966e-06	5.7543e-05	297	224	275	628	559	471	4.09589	3.12561	4.03472	6.38364	6.1594	6.0332
chr4	108619940	108634123	4771	ENSMUSG00000028582	Cc2d1b	protein_coding	-0.418868	0.00310162	0.0136475	536	379	516	871	803	764	5.7484	4.1126	5.88737	6.88521	6.8807	7.61045
chr5	43662379	43740972	6776	ENSMUSG00000039765	Cc2d2a	protein_coding	-0.118827	0.406067	0.550606	328	308	332	513	454	381	2.47696	2.35337	2.6673	2.85548	2.73927	2.67242
chr10	62743928	62792368	4478	ENSMUSG00000020074	Ccar1	protein_coding	0.38967	0.000150813	0.00125094	1498	1732	1524	1608	1595	1429	17.1165	20.0237	18.5258	13.5427	14.5612	15.1659
chr14	70138177	70153811	3716	ENSMUSG00000033712	Ccar2	protein_coding	-0.1745	0.141222	0.260063	1161	851	972	1523	1377	1382	15.9854	11.8554	14.2379	15.4563	15.1481	17.6739
chr18	66045302	66302739	9511	ENSMUSG00000046318	Ccbe1	protein_coding	-0.125772	0.50296	0.641138	266	186	245	351	283	332	1.43118	1.01255	1.40238	1.39199	1.21656	1.65914
chr2	30185124	30205847	2923	ENSMUSG00000039648	Ccbl1	protein_coding	-0.570934	0.0147449	0.0459518	135	107	89	207	189	225	2.36287	1.89489	1.65724	2.6705	2.64303	3.65782
chr3	142701051	142744910	2619	ENSMUSG00000040213	Ccbl2	protein_coding	-0.0463648	0.816468	0.886938	185	167	180	277	190	234	3.61371	3.3006	3.74062	3.98821	2.96531	4.24553
chr7	126649309	126672925	1802	ENSMUSG00000030714	Ccdc101	protein_coding	-0.341639	0.155518	0.278481	120	104	86	174	200	129	3.40619	2.98686	2.59702	3.64043	4.53577	3.40104
chr8	94902869	94918098	2504	ENSMUSG00000063605	Ccdc102a	protein_coding	-0.822325	4.73282e-07	1.07627e-05	226	169	207	509	459	394	4.61725	3.49346	4.49919	7.66495	7.49242	7.47663
chr11	102881204	102885216	1890	ENSMUSG00000020930	Ccdc103	protein_coding	-0.125605	0.721407	0.819529	50	38	40	61	64	53	1.3532	1.04057	1.1517	1.21685	1.3839	1.3323
chr4	43492900	43495921	1547	ENSMUSG00000028461	Ccdc107	protein_coding	0.0172086	0.887238	0.932788	639	589	549	859	784	610	21.1258	19.7025	19.3096	20.9325	20.7092	18.7317
chr3	129914960	129970206	1318	ENSMUSG00000027994	Ccdc109b	protein_coding	0.112312	0.441198	0.584611	862	725	639	1044	990	620	33.4461	28.4623	26.3772	29.8576	30.6908	22.3442
chr18	46282151	46311928	2801	ENSMUSG00000071855	Ccdc112	protein_coding	0.593196	0.0237331	0.066438	138	117	121	83	116	115	2.52054	2.1622	2.3512	1.1174	1.69281	1.95096
chr1	34436670	34439672	2543	ENSMUSG00000042111	Ccdc115	protein_coding	0.205502	0.182266	0.311863	446	424	356	468	532	361	8.97224	8.63031	7.61912	6.9395	8.5509	6.7454
chr11	5528887	5542187	3372	ENSMUSG00000020482	Ccdc117	protein_coding	0.0674126	0.572281	0.700783	753	858	701	1096	900	832	11.4251	13.1719	11.3155	12.2573	10.9105	11.7253
chr9	110656503	110711590	818	ENSMUSG00000019659	Ccdc12	protein_coding	-0.3242	0.054521	0.125739	270	227	307	527	419	350	16.8719	14.3522	20.4092	24.2731	20.9193	20.3143
chrX	7731714	7750905	4165	ENSMUSG00000031150	Ccdc120	protein_coding	-0.585516	0.0756688	0.161664	64	39	52	142	87	72	0.786219	0.484755	0.679604	1.28579	0.85392	0.821544
chr14	77036772	77112257	1985	ENSMUSG00000034795	Ccdc122	protein_coding	0.369098	0.0256472	0.070401	623	673	491	775	610	407	16.0543	17.5474	13.4609	14.7205	12.5594	9.74166
chr8	70868227	70873490	911	ENSMUSG00000007721	Ccdc124	protein_coding	-1.47684	1.79247e-23	2.80517e-20	408	269	356	1484	1253	961	22.8954	15.2734	21.2533	61.3816	56.1789	50.0894
chr6	49319274	49341582	2421	ENSMUSG00000050786	Ccdc126	protein_coding	-0.00241342	0.98965	0.994132	234	215	175	329	248	225	4.94453	4.59665	3.93401	5.12414	4.18692	4.41597
chr13	74350309	74365783	9559	ENSMUSG00000021578	Ccdc127	protein_coding	0.320841	0.00161004	0.00811796	1770	2113	1834	2195	2010	1668	9.47542	11.4451	10.4451	8.66116	8.59717	8.29384
chr8	84257795	84270380	2694	ENSMUSG00000004994	Ccdc130	protein_coding	-0.245781	0.16373	0.288553	240	189	213	400	320	259	4.55759	3.63145	4.30321	5.59887	4.85521	4.56834
chr6	3498382	3603319	9936	ENSMUSG00000001376	Ccdc132	protein_coding	0.279153	0.00353682	0.0151427	1469	1398	1512	1730	1475	1410	7.56571	7.285	8.28454	6.56735	6.06951	6.74499
chr15	82127922	82142200	2043	ENSMUSG00000068114	Ccdc134	protein_coding	-0.343099	0.163316	0.288023	260	141	249	524	323	227	6.50992	3.57203	6.6327	9.67052	6.46158	5.27913
chr6	29396309	29426994	4298	ENSMUSG00000029769	Ccdc136	protein_coding	-0.306865	0.100508	0.201638	173	189	185	332	247	285	2.0595	2.27652	2.34302	2.9132	2.34934	3.15134
chr11	120458115	120464358	3803	ENSMUSG00000049957	Ccdc137	protein_coding	0.407396	0.00215041	0.0102	600	657	551	572	631	534	8.07223	8.94339	7.88648	5.67224	6.78275	6.67296
chr10	58497970	58576242	2431	ENSMUSG00000038010	Ccdc138	protein_coding	0.428913	0.100771	0.201986	132	182	144	166	99	167	2.77775	3.87512	3.22382	2.5748	1.66452	3.26415
chr16	34690616	34725194	4107	ENSMUSG00000022833	Ccdc14	protein_coding	0.282827	0.173868	0.3019	145	170	162	173	165	162	1.80643	2.14287	2.14712	1.5886	1.64237	1.87457
chr2	77009902	77170636	11717	ENSMUSG00000044033	Ccdc141	protein_coding	0.0807036	0.817547	0.887806	96	56	49	78	62	98	0.419277	0.247464	0.227675	0.251096	0.216349	0.397549
chr6	83101617	83109939	3763	ENSMUSG00000079511	Ccdc142	protein_coding	-0.594113	1.13455e-05	0.000155414	692	616	692	1494	1483	919	9.40891	8.47439	10.0099	14.9727	16.1105	11.606
chr6	83106608	83109054	1083	ENSMUSG00000087578	Ccdc142os	antisense	-0.229352	0.650659	0.764792	21	19	18	29	35	23	0.991455	0.907615	0.904097	1.00918	1.32025	1.00859
chr9	37275835	37348392	3525	ENSMUSG00000034303	Ccdc15	protein_coding	0.660278	0.18982	0.320705	36	34	30	19	46	16	0.52252	0.499314	0.463245	0.203269	0.533449	0.215703
chr11	4141123	4160293	5589	ENSMUSG00000051427	Ccdc157	protein_coding	-0.345201	0.037283	0.0936088	203	226	220	403	364	292	1.85852	2.09351	2.14281	2.71952	2.66261	2.48307
chr9	21927471	21935872	1545	ENSMUSG00000006241	Ccdc159	protein_coding	-0.764028	0.00264152	0.0120053	84	75	86	195	139	194	2.78069	2.51206	3.02873	4.758	3.6764	5.96499
chr4	116708509	116751206	2519	ENSMUSG00000028689	Ccdc163	protein_coding	0.115364	0.483364	0.622861	237	237	242	306	284	255	4.81317	4.86996	5.22862	4.58058	4.60824	4.81013
chr17	29689378	29717012	4896	ENSMUSG00000024018	Ccdc167	protein_coding	0.0928132	0.548467	0.680471	481	618	478	706	726	473	5.02687	6.53485	5.31459	5.43844	6.06211	4.59144
chr4	116596654	116600266	2634	ENSMUSG00000034035	Ccdc17	protein_coding	-0.0758383	0.791952	0.869595	81	88	79	153	79	104	1.57321	1.72934	1.63237	2.19033	1.22592	1.87616
chr4	83525545	83864670	5999	ENSMUSG00000052407	Ccdc171	protein_coding	-0.296393	0.534702	0.668746	18	34	37	28	51	58	0.153534	0.29343	0.335755	0.176038	0.347565	0.459509
chr2	69758033	69789575	2558	ENSMUSG00000070883	Ccdc173	protein_coding	0.343712	0.423325	0.566555	37	59	27	46	51	28	0.739971	1.19388	0.574468	0.678089	0.814924	0.520122
chr6	91878053	91899843	9188	ENSMUSG00000034083	Ccdc174	protein_coding	0.291505	0.124062	0.235771	371	408	343	519	431	242	2.06628	2.29916	2.03235	2.13058	1.9179	1.25189
chr5	108132914	108232947	4655	ENSMUSG00000056531	Ccdc18	protein_coding	0.291682	0.396199	0.541791	59	59	51	52	54	68	0.648518	0.65617	0.596388	0.421298	0.47424	0.694246
chr1	164275585	164287847	1909	ENSMUSG00000026578	Ccdc181	protein_coding	-0.284037	0.212574	0.34772	103	122	121	218	192	134	2.75986	3.30753	3.44924	4.30549	4.11041	3.33495
chr19	56787481	56822190	6899	ENSMUSG00000035173	Ccdc186	protein_coding	0.0378701	0.709193	0.810725	961	912	968	1249	1212	1073	7.12783	6.84421	7.63833	6.8283	7.18242	7.39211
chrX	7593809	7605517	3427	ENSMUSG00000031143	Ccdc22	protein_coding	-0.276152	0.0698828	0.151829	586	380	428	820	754	587	8.74862	5.74011	6.7979	9.02345	8.99389	8.13982
chr4	119195306	119201298	1065	ENSMUSG00000028643	Ccdc23	protein_coding	-0.216114	0.11913	0.228853	435	414	392	654	704	490	20.8841	20.1104	20.0217	23.143	27.0043	21.8503
chr4	117866524	117872557	4491	ENSMUSG00000078588	Ccdc24	protein_coding	0.0175381	0.947089	0.970684	86	106	76	118	127	94	0.97981	1.22192	0.921183	0.990927	1.15606	0.994731
chr14	65837302	65866604	2227	ENSMUSG00000022035	Ccdc25	protein_coding	0.211597	0.0318134	0.0830755	1090	1140	1074	1354	1236	1064	25.0377	26.4952	26.2459	22.9247	22.684	22.701
chr10	18213676	18234998	2964	ENSMUSG00000059554	Ccdc28a	protein_coding	-0.208344	0.252678	0.393777	205	182	175	267	293	265	3.53844	3.17851	3.21355	3.39692	4.04073	4.24853
chr4	129619274	129623947	2026	ENSMUSG00000028795	Ccdc28b	protein_coding	-0.358532	0.0507045	0.119032	196	185	162	371	280	244	4.94863	4.72602	4.35144	6.9043	5.64835	5.72208
chr2	119017779	119029393	2214	ENSMUSG00000039983	Ccdc32	protein_coding	0.222897	0.0835236	0.174544	1020	1079	851	1164	1248	833	23.5673	25.2246	20.9184	19.8234	23.0387	17.8768
chr2	110017817	110173360	6558	ENSMUSG00000027160	Ccdc34	protein_coding	0.081654	0.593064	0.718276	728	596	527	964	756	538	5.68037	4.70529	4.37467	5.5442	4.71304	3.89908
chr6	90403736	90428797	3854	ENSMUSG00000048794	Ccdc37	protein_coding	0.467321	0.0163786	0.0498336	294	230	212	274	246	165	3.90307	3.08945	2.99422	2.68118	2.60932	2.03459
chr3	33812361	33844310	3616	ENSMUSG00000027676	Ccdc39	protein_coding	0.0297689	0.916069	0.951239	80	64	78	102	83	92	1.13194	0.916239	1.17414	1.06378	0.938311	1.20909
chr11	102684686	102697782	3341	ENSMUSG00000020925	Ccdc43	protein_coding	0.355929	0.00594295	0.0227756	796	916	756	978	875	632	12.1896	14.1927	12.3165	11.0391	10.7058	8.98935
chr11	106197408	106216344	6414	ENSMUSG00000078622	Ccdc47	protein_coding	0.182593	0.0649518	0.143719	1228	1249	1246	1444	1421	1317	9.79681	10.0819	10.5753	8.49122	9.05763	9.75903
chr16	27388869	27452218	8639	ENSMUSG00000038127	Ccdc50	protein_coding	0.291721	0.000760057	0.00448554	2839	3071	2832	3223	3056	2835	16.8165	18.4053	17.8464	14.0717	14.4629	15.5976
chr4	100567108	100568048	941	ENSMUSG00000081553	Ccdc50-ps	processed_pseudogene	-0.0350162	0.922153	0.95506	42	46	55	86	48	55	2.28182	2.52862	3.17895	3.44387	2.08357	2.77542
chr9	109082493	109092489	1526	ENSMUSG00000025645	Ccdc51	protein_coding	-0.519598	0.0291383	0.0778654	103	96	150	222	195	220	3.45208	3.25544	5.3484	5.4842	5.22171	6.84859
chr10	88201093	88246158	4536	ENSMUSG00000020056	Ccdc53	protein_coding	0.0820494	0.390504	0.535847	2263	2539	2086	3080	2869	2388	25.5269	28.9782	25.0333	25.6083	25.8571	25.0198
chr11	77044292	77078435	3628	ENSMUSG00000037958	Ccdc55	protein_coding	0.0604798	0.710871	0.811642	281	287	276	395	300	338	3.9628	4.09517	4.14089	4.10591	3.38027	4.42739
chr11	120826529	120932872	3743	ENSMUSG00000048445	Ccdc57	protein_coding	0.0470866	0.902122	0.942221	38	34	56	69	48	43	0.519434	0.470241	0.814375	0.695205	0.524231	0.545947
chr16	36071660	36092118	1225	ENSMUSG00000075229	Ccdc58	protein_coding	0.456354	0.000470654	0.00309037	821	1086	938	1028	916	725	34.2717	45.8687	41.6567	31.6302	30.5508	28.1103
chr10	105841067	105847833	4314	ENSMUSG00000019897	Ccdc59	protein_coding	0.129749	0.17743	0.306078	1553	1524	1509	1914	1966	1490	18.4193	18.2886	19.0406	16.7325	18.6303	16.4143
chr10	70097121	70193200	6385	ENSMUSG00000048701	Ccdc6	protein_coding	-0.0168201	0.876818	0.926878	1091	907	1032	1351	1305	1246	8.74337	7.35454	8.79879	7.98042	8.35601	9.27485
chr7	18890883	18910415	2122	ENSMUSG00000074358	Ccdc61	protein_coding	-0.410033	0.176776	0.305324	54	61	58	84	115	93	1.30175	1.48784	1.48748	1.49255	2.21496	2.08233
chr5	123927418	123969895	4306	ENSMUSG00000061882	Ccdc62	protein_coding	0.179869	0.612381	0.735227	38	56	64	57	63	58	0.451535	0.673272	0.809053	0.499228	0.598113	0.640134
chr5	115648175	115731621	5932	ENSMUSG00000041609	Ccdc64	protein_coding	-0.849035	0.0037382	0.0157821	64	40	62	159	117	108	0.552063	0.349111	0.56897	1.01093	0.80636	0.865301
chr15	98708207	98723326	1890	ENSMUSG00000003354	Ccdc65	protein_coding	0.126098	0.808683	0.881723	28	23	22	25	45	16	0.757791	0.629816	0.633437	0.49871	0.973057	0.402204
chr14	27482412	27508460	2940	ENSMUSG00000046753	Ccdc66	protein_coding	0.355925	0.0097899	0.0336283	508	593	521	616	585	429	8.83999	10.4409	9.64528	7.90105	8.13351	6.93394
chr18	69925426	69969484	2440	ENSMUSG00000038903	Ccdc68	protein_coding	-0.15022	0.583083	0.710248	83	105	64	126	113	117	1.74018	2.2274	1.42753	1.94716	1.8929	2.27843
chr9	108460527	108465938	3267	ENSMUSG00000049305	Ccdc71	protein_coding	-0.442608	0.00112578	0.00613414	599	479	430	1005	917	705	9.38054	7.58981	7.16405	11.6007	11.4737	10.2547
chr12	32378704	32382943	4240	ENSMUSG00000090946	Ccdc71l	protein_coding	0.288964	0.0334151	0.0862636	418	414	404	490	441	366	5.04418	5.05486	5.18663	4.3584	4.25194	4.10233
chr2	104867805	105017904	4351	ENSMUSG00000045106	Ccdc73	protein_coding	0.333897	0.413468	0.557844	31	49	51	43	60	31	0.364549	0.583022	0.638048	0.372717	0.563741	0.338603
chr16	17646470	17650738	2289	ENSMUSG00000041617	Ccdc74a	protein_coding	-0.376308	0.101289	0.202705	131	90	104	179	187	170	2.92765	2.03509	2.47269	2.94861	3.33905	3.52883
chr6	120324323	120364374	6685	ENSMUSG00000030177	Ccdc77	protein_coding	0.459557	0.00978313	0.0336283	322	325	256	324	315	206	2.46475	2.51706	2.08471	1.82801	1.92647	1.4646
chr16	45093402	45127924	4140	ENSMUSG00000022665	Ccdc80	protein_coding	-0.164978	0.0397675	0.0986581	6269	6696	6699	10508	9094	8606	77.4776	83.7313	88.0799	95.7225	89.7981	98.7902
chr9	13246982	13289409	1847	ENSMUSG00000079084	Ccdc82	protein_coding	0.133044	0.530854	0.665768	144	161	149	225	160	148	3.98789	4.5113	4.38992	4.59283	3.54026	3.80695
chr9	44410160	44418003	1158	ENSMUSG00000043923	Ccdc84	protein_coding	0.421384	0.020232	0.0586656	291	231	213	243	234	221	12.8497	10.3206	10.0062	7.90901	8.25562	9.06414
chr19	5456789	5457397	609	ENSMUSG00000095098	Ccdc85b	protein_coding	-1.52502	6.30263e-07	1.37315e-05	70	32	67	257	244	129	5.87288	2.71642	5.98022	15.8929	16.356	10.0526
chr19	10941481	10949266	5774	ENSMUSG00000024732	Ccdc86	protein_coding	-0.29961	0.122359	0.233198	409	220	293	592	498	368	3.62455	1.97264	2.76241	3.86695	3.5261	3.0291
chr11	29373658	29510808	10891	ENSMUSG00000032740	Ccdc88a	protein_coding	0.308274	0.0108513	0.036331	726	880	805	891	829	769	3.41124	4.18362	4.02402	3.08581	3.11218	3.35611
chr7	16274042	16286795	5507	ENSMUSG00000041375	Ccdc9	protein_coding	-0.728249	7.46407e-05	0.000700762	163	175	226	397	426	370	1.51453	1.64521	2.23402	2.71892	3.16252	3.19319
chr7	92561149	92582294	1801	ENSMUSG00000030613	Ccdc90b	protein_coding	0.0266072	0.849589	0.909549	1149	1466	1135	1813	1822	1121	32.6323	42.1266	34.2936	37.9527	41.3438	29.5712
chr6	147475871	147632612	2827	ENSMUSG00000030301	Ccdc91	protein_coding	-0.027109	0.800545	0.875702	950	809	911	1333	1160	994	17.192	14.8131	17.5392	17.7808	16.7724	16.708
chr1	121431049	121506460	11445	ENSMUSG00000026339	Ccdc93	protein_coding	0.0536631	0.64154	0.757431	852	965	848	1216	1012	1050	3.80951	4.36567	4.0338	4.00755	3.6153	4.36067
chr17	55959187	55967949	1311	ENSMUSG00000003208	Ccdc94	protein_coding	-0.419873	0.0484842	0.114944	164	120	161	232	256	265	6.39725	4.73614	6.68135	6.67043	7.97854	9.60129
chr7	25711106	25719088	3939	ENSMUSG00000002608	Ccdc97	protein_coding	-0.416334	0.00789409	0.0284357	364	252	286	562	499	473	4.72812	3.31193	3.95223	5.38071	5.17871	5.70667
chr17	35517100	35531015	5508	ENSMUSG00000040312	Cchcr1	protein_coding	-0.659978	4.06529e-05	0.000429219	252	213	225	579	433	389	2.34105	2.00209	2.22373	3.96465	3.2139	3.35656
chr11	82035571	82037453	1138	ENSMUSG00000035385	Ccl2	protein_coding	0.0393373	0.758776	0.846102	602	624	542	890	739	585	27.0493	28.3686	25.9088	29.4758	26.53	24.4146
chr8	4325210	4360020	2668	ENSMUSG00000023235	Ccl25	protein_coding	0.138851	0.478677	0.619144	175	149	170	215	189	170	3.35562	2.89078	3.46795	3.03871	2.89555	3.02774
chr11	82045712	82047525	801	ENSMUSG00000035373	Ccl7	protein_coding	0.158503	0.180466	0.309718	1420	1704	1357	1950	1879	1338	90.6143	110.02	92.125	91.7191	95.8009	79.3048
chr11	83572919	83578636	3045	ENSMUSG00000019122	Ccl9	protein_coding	0.418018	0.00150962	0.00770693	4777	6098	4288	5644	5510	3502	80.2617	103.666	76.6473	69.8967	73.9672	54.6517
chr11	6546887	6596744	3666	ENSMUSG00000000378	Ccm2	protein_coding	-0.410853	0.000765059	0.00450669	685	521	630	1106	1057	950	9.5601	7.35706	9.35409	11.3774	11.7864	12.3149
chr3	36564866	36572150	3510	ENSMUSG00000027715	Ccna2	protein_coding	0.293872	0.00209041	0.00996373	1995	2170	1856	2293	2018	1959	29.08	32.0042	28.7819	24.6361	23.5021	26.5229
chr13	100778650	100786570	4217	ENSMUSG00000041431	Ccnb1	protein_coding	0.505226	6.9238e-05	0.000657813	1250	1503	1039	1247	1127	1039	15.1665	18.4514	13.4116	11.1522	10.9253	11.7092
chr9	70407689	70421554	1541	ENSMUSG00000032218	Ccnb2	protein_coding	0.106893	0.32747	0.473237	918	846	869	1151	967	1000	30.4678	28.4095	30.6837	28.1573	25.6424	30.8271
chr4	21727701	21759922	5115	ENSMUSG00000028252	Ccnc	protein_coding	0.356523	0.00594985	0.0227815	1355	1681	1296	1810	1458	1103	13.5548	17.0143	13.7926	13.3459	11.6532	10.2486
chr7	144929931	144939869	3835	ENSMUSG00000070348	Ccnd1	protein_coding	-0.0941403	0.236687	0.376377	6979	6365	7267	10264	9446	8425	93.1103	85.9206	103.145	100.934	100.69	104.402
chr6	127125779	127151048	5701	ENSMUSG00000000184	Ccnd2	protein_coding	0.0809753	0.284496	0.428963	10744	9996	10557	13248	12580	11880	96.4321	90.7771	100.806	87.6441	90.2133	99.0391
chr17	47505051	47599691	8775	ENSMUSG00000034165	Ccnd3	protein_coding	-0.868019	4.10676e-16	1.18648e-13	636	637	681	1642	1482	1429	3.70889	3.75855	4.22496	7.05791	6.90508	7.74022
chr2	121008403	121016904	3469	ENSMUSG00000023572	Ccndbp1	protein_coding	0.0748985	0.449096	0.591843	1481	1485	1283	1845	1849	1467	21.8428	22.1602	20.1312	20.057	21.7884	20.0964
chr7	38097984	38107534	2662	ENSMUSG00000002068	Ccne1	protein_coding	0.0838948	0.538227	0.67173	492	570	628	778	690	581	9.45533	11.0836	12.8399	11.0207	10.5949	10.371
chr4	11191351	11204779	3495	ENSMUSG00000028212	Ccne2	protein_coding	0.52692	0.000652838	0.00398882	822	1034	728	901	870	545	12.0333	15.3153	11.3379	9.72194	10.1757	7.41042
chr17	24223232	24251409	3099	ENSMUSG00000072082	Ccnf	protein_coding	-0.173547	0.138273	0.256004	662	572	643	1054	871	788	10.929	9.55458	11.2933	12.8256	11.4888	12.0832
chr11	40748552	40755311	3512	ENSMUSG00000020326	Ccng1	protein_coding	0.367711	7.75646e-05	0.000720802	20066	23727	18894	22792	21901	17594	292.325	349.737	292.831	244.739	254.919	238.07
chr5	93267257	93276231	5458	ENSMUSG00000029385	Ccng2	protein_coding	0.403487	0.000165577	0.0013415	2348	2471	2006	2603	2312	1725	22.0124	23.4389	20.0074	17.9871	17.3178	15.0208
chr13	85189408	85223469	3105	ENSMUSG00000021548	Ccnh	protein_coding	0.361156	0.00832207	0.0296414	1058	1359	924	1323	1107	915	17.4328	22.6566	16.1973	16.0679	14.5735	14.0035
chr5	93181933	93206495	3303	ENSMUSG00000063015	Ccni	protein_coding	0.164774	0.0689971	0.150316	4611	4736	3905	5734	4775	4601	71.423	74.2248	64.3507	65.4662	59.095	66.1957
chr19	40831279	40848572	4355	ENSMUSG00000025010	Ccnj	protein_coding	0.116609	0.653343	0.767233	122	161	107	185	184	97	1.43336	1.91388	1.33742	1.60208	1.72722	1.05853
chr12	108179738	108203359	2627	ENSMUSG00000021258	Ccnk	protein_coding	-0.111154	0.411065	0.55531	467	417	513	750	611	573	9.09441	8.21652	10.6283	10.7655	9.50677	10.3645
chr3	65946151	65958249	5997	ENSMUSG00000027829	Ccnl1	protein_coding	0.239275	0.0332373	0.0859938	950	1146	1062	1276	1149	1005	8.10588	9.89363	9.64029	8.02497	7.83305	7.96484
chr4	155812489	155824543	5278	ENSMUSG00000029068	Ccnl2	protein_coding	0.022148	0.807299	0.880589	2020	2027	1827	2792	2584	2045	19.5832	19.8829	18.8434	19.9509	20.0151	18.4145
chr13	112987802	112990778	1876	ENSMUSG00000042417	Ccno	protein_coding	-0.414233	0.420306	0.564195	23	16	15	32	36	24	0.627114	0.441401	0.43511	0.64311	0.784252	0.607805
chr15	98538689	98570923	9157	ENSMUSG00000011960	Ccnt1	protein_coding	0.237454	0.0179952	0.0535714	1145	1250	1142	1397	1268	1170	6.39864	7.06784	6.78949	5.75434	5.66156	6.07299
chr1	127774164	127808061	12345	ENSMUSG00000026349	Ccnt2	protein_coding	0.335515	0.00735799	0.0269234	883	1163	1019	1199	1010	910	3.66031	4.87788	4.49386	3.66347	3.34512	3.50375
chr18	9314044	9450150	4017	ENSMUSG00000024286	Ccny	protein_coding	0.186391	0.0262444	0.0716842	2447	2289	2315	2785	2658	2458	31.1679	29.4994	31.3699	26.1466	27.0497	29.0797
chr1	64690455	64725644	3456	ENSMUSG00000070871	Ccnyl1	protein_coding	0.0257149	0.83996	0.903299	531	551	465	697	631	610	7.86101	8.25334	7.32362	7.60559	7.46358	8.3878
chr7	118712552	118737024	8256	ENSMUSG00000033904	Ccp110	protein_coding	0.473277	0.00120744	0.0064928	420	424	402	444	339	364	2.60321	2.65902	2.65079	2.02843	1.67878	2.09554
chr9	72985429	73016340	7497	ENSMUSG00000034563	Ccpg1	protein_coding	-0.235005	0.0695939	0.151408	534	539	504	915	692	763	3.64484	3.72238	3.6598	4.60336	3.77379	4.83723
chr9	72979722	72985382	2404	ENSMUSG00000086158	Ccpg1os	protein_coding	-0.341749	0.233304	0.372539	72	87	54	146	104	97	1.53215	1.87319	1.22251	2.29001	1.76822	1.91723
chr3	51224447	51251644	10658	ENSMUSG00000023087	Ccrn4l	protein_coding	-0.194526	0.382268	0.528138	162	202	233	421	251	217	0.777824	0.981324	1.19018	1.48993	0.962885	0.967745
chr19	4825366	4839322	1057	ENSMUSG00000034108	Ccs	protein_coding	-0.191134	0.149107	0.269929	1355	851	1097	1721	1641	1443	65.5446	41.6506	56.4538	61.3613	63.422	64.8333
chr8	123840831	123860209	2767	ENSMUSG00000031971	Ccsap	protein_coding	-0.468005	0.336964	0.483027	22	20	42	71	60	22	0.406761	0.374146	0.826143	0.967591	0.886344	0.377811
chr6	61180324	62382865	8722	ENSMUSG00000039578	Ccser1	protein_coding	0.11865	0.578698	0.706871	145	159	141	218	151	157	0.850717	0.943862	0.880086	0.942736	0.707829	0.855562
chr14	36874936	36968777	8715	ENSMUSG00000058690	Ccser2	protein_coding	0.252563	0.00365103	0.0155172	2789	2782	2545	2979	3000	2701	16.3762	16.5279	15.898	12.893	14.0741	14.7308
chr10	117050998	117063814	1962	ENSMUSG00000034024	Cct2	protein_coding	0.182853	0.0081211	0.0290559	15038	14494	14297	18745	16249	14461	392.06	382.336	396.549	360.217	338.473	350.183
chr3	88297116	88321767	6370	ENSMUSG00000001416	Cct3	protein_coding	0.20907	0.00628825	0.0238118	15301	16246	14257	18762	17398	14598	122.912	132.043	121.841	111.089	111.663	108.919
chr11	22990519	23003780	4201	ENSMUSG00000007739	Cct4	protein_coding	0.422138	9.08297e-06	0.000128865	14145	16416	12660	15193	14431	11715	172.278	202.297	164.04	136.391	140.429	132.527
chr15	31590800	31601847	2809	ENSMUSG00000022234	Cct5	protein_coding	0.179554	0.0126079	0.0408335	18806	19003	17433	23322	21399	17790	342.51	350.182	337.783	313.083	311.39	300.945
chr5	129787439	129845820	1599	ENSMUSG00000029447	Cct6a	protein_coding	0.45905	5.70334e-07	1.26308e-05	11924	13573	11175	12249	12393	9548	381.404	439.272	380.277	288.789	316.719	283.668
chr6	85451505	85468477	2452	ENSMUSG00000030007	Cct7	protein_coding	0.1395	0.0504166	0.118509	10886	10567	9749	13416	12247	10581	227.119	223.065	216.389	206.312	204.15	205.044
chr16	87483326	87495873	3088	ENSMUSG00000025613	Cct8	protein_coding	0.429588	1.48477e-07	4.01582e-06	12571	13873	11800	13608	12274	10505	208.274	232.557	207.987	166.179	162.475	161.657
chr5	143987916	144014853	1762	ENSMUSG00000029617	Ccz1	protein_coding	0.195308	0.0312372	0.0820194	1669	1740	1610	2055	1827	1719	48.4492	51.1063	49.7217	43.9702	42.3744	46.3491
chr9	78615546	78716253	6900	ENSMUSG00000046186	Cd109	protein_coding	0.274226	0.00553813	0.0216086	3345	3526	3638	3920	3423	3717	24.8066	26.4574	28.7027	21.4276	20.2821	25.6034
chr18	36725074	36726736	1572	ENSMUSG00000051439	Cd14	protein_coding	-0.334523	0.140779	0.259472	148	132	91	228	208	163	4.81522	4.34533	3.14981	5.46771	5.40694	4.9258
chr7	141467362	141471479	2010	ENSMUSG00000025510	Cd151	protein_coding	-0.105687	0.191234	0.322409	7542	6859	6265	10199	10039	8183	191.936	176.614	169.622	191.313	204.125	193.427
chr10	41519414	41531048	4449	ENSMUSG00000019818	Cd164	protein_coding	0.224622	0.00512681	0.0203282	7373	7756	6833	8519	7963	7488	84.7944	90.2517	83.6033	72.2151	73.1701	79.9877
chr3	86995834	86999441	2570	ENSMUSG00000028076	Cd1d1	protein_coding	-0.0187544	0.933427	0.961644	129	113	104	158	153	136	2.56786	2.2759	2.20244	2.31822	2.43336	2.51452
chr16	45382135	45409053	3321	ENSMUSG00000022661	Cd200	protein_coding	-0.135604	0.786029	0.865708	39	24	25	21	40	58	0.600825	0.374101	0.409744	0.238462	0.492354	0.829939
chr19	5068078	5070637	2560	ENSMUSG00000056481	Cd248	protein_coding	-0.763084	4.35334e-12	4.65039e-10	2125	1614	2105	4755	3899	4001	42.4651	32.6341	44.7522	70.0391	62.2531	74.2637
chr10	43579169	43584262	1813	ENSMUSG00000047139	Cd24a	protein_coding	0.11184	0.32394	0.470137	1465	1855	1635	2327	1948	1628	41.3317	52.9522	49.0741	48.3903	43.9106	42.6614
chr9	58524300	58555132	3297	ENSMUSG00000035914	Cd276	protein_coding	0.0770368	0.681537	0.789619	269	179	257	313	279	261	4.17431	2.81048	4.24282	3.58008	3.45916	3.7619
chr17	42792951	42876424	5399	ENSMUSG00000061665	Cd2ap	protein_coding	0.25088	0.00917788	0.0319817	1918	2040	1889	2470	1939	1888	18.1777	19.562	19.0463	17.2545	14.6825	16.6198
chr7	127191660	127196000	3379	ENSMUSG00000042502	Cd2bp2	protein_coding	0.0202664	0.841842	0.904454	1226	1013	1132	1546	1457	1246	18.5634	15.5192	18.2348	17.2541	17.6263	17.5234
chr11	114922781	114934386	2917	ENSMUSG00000063193	Cd300lb	protein_coding	0.697924	1.0003e-05	0.00013897	419	393	322	321	323	250	7.34872	6.97404	6.00817	4.14972	4.52621	4.07261
chr11	114924893	114934386	768	ENSMUSG00000104047	Cd300lb	protein_coding	1.00327	0.000325667	0.00230762	139	107	95	92	75	52	9.25063	7.20501	6.72619	4.51295	3.98797	3.21436
chr2	60251993	60284488	1354	ENSMUSG00000060703	Cd302	protein_coding	0.29317	0.00902135	0.0315487	3623	4340	3132	4377	4105	3148	136.84	165.855	125.85	121.853	123.877	110.437
chr17	33843091	33849774	2592	ENSMUSG00000002308	Cd320	protein_coding	0.0376093	0.750191	0.839026	1040	893	817	1185	1282	956	20.5264	17.8331	17.155	17.2391	20.2163	17.5256
chr1	194938819	194961279	7290	ENSMUSG00000016494	Cd34	protein_coding	0.460714	0.0499935	0.117793	134	210	181	147	183	156	0.940591	1.49145	1.35165	0.760553	1.02632	1.01708
chr7	19356849	19359483	1657	ENSMUSG00000047649	Cd3eap	protein_coding	-0.243047	0.199453	0.332386	186	170	238	325	287	286	5.74132	5.30936	7.81564	7.39432	7.07807	8.19972
chr2	102811141	102901665	6776	ENSMUSG00000005087	Cd44	protein_coding	0.330919	0.000211746	0.00163929	3678	4133	3891	4300	3837	3743	27.7752	31.5795	31.2605	23.9348	23.1511	26.2543
chr1	195041238	195092249	3191	ENSMUSG00000016493	Cd46	protein_coding	0.793713	0.10133	0.202724	27	48	36	40	31	13	0.432896	0.778674	0.614061	0.472712	0.397115	0.193597
chr16	49855618	49915010	5277	ENSMUSG00000055447	Cd47	protein_coding	0.178948	0.0766361	0.163264	1666	1930	1623	2070	2062	1760	16.1543	18.935	16.7425	14.7945	15.9748	15.8512
chr3	106759921	106790149	1742	ENSMUSG00000040747	Cd53	protein_coding	-0.758174	0.0692279	0.150741	26	28	31	96	44	47	0.763412	0.831837	0.968359	2.07765	1.03222	1.28179
chr2	104095801	104115354	1811	ENSMUSG00000032679	Cd59a	protein_coding	0.335293	0.00300531	0.013302	814	879	788	908	899	712	22.9905	25.1193	23.6777	18.9028	20.287	18.6784
chr10	128908919	128912816	1031	ENSMUSG00000025351	Cd63	protein_coding	0.0517923	0.534253	0.668381	39301	39791	33674	51977	49178	38368	1948.98	1996.56	1776.59	1899.9	1948.54	1767.29
chr18	50134726	50135600	875	ENSMUSG00000085939	Cd63-ps	transcribed_processed_pseudogene	0.0928421	0.336397	0.482595	6697	7159	5743	8674	8565	6344	391.254	423.181	356.949	373.521	399.798	344.252
chr11	69664213	69666153	1257	ENSMUSG00000018774	Cd68	protein_coding	-0.11006	0.778774	0.860102	37	37	57	78	39	64	1.50523	1.523	2.46698	2.33891	1.26766	2.41834
chr16	38458933	38486933	1701	ENSMUSG00000075122	Cd80	protein_coding	0.304662	0.000994898	0.00556897	2621	2969	2653	2980	3015	2536	78.8117	90.3292	84.8691	66.0475	72.4344	70.8284
chr7	143052739	143067934	2270	ENSMUSG00000037706	Cd81	protein_coding	-0.250418	0.00259913	0.0118423	6537	5401	6087	10109	9495	7842	147.314	123.15	145.935	167.915	170.96	164.145
chr2	93419111	93463140	3005	ENSMUSG00000027215	Cd82	protein_coding	-0.240069	0.106465	0.210676	375	319	333	495	535	509	6.38448	5.49514	6.03153	6.21177	7.2775	8.04908
chr6	125460266	125494791	2044	ENSMUSG00000030342	Cd9	protein_coding	0.104074	0.214277	0.349816	20101	20376	17796	26260	24617	18750	503.046	515.945	473.807	484.396	492.22	435.838
chr8	83723251	83741326	3757	ENSMUSG00000002885	Cd97	protein_coding	-0.348044	0.0155469	0.0479224	723	506	686	1305	955	873	9.84611	6.97222	9.93892	13.0995	10.3912	11.0427
chrX	71420060	71492849	4902	ENSMUSG00000035776	Cd99l2	protein_coding	0.0500775	0.564327	0.694253	2531	2598	2332	3293	3284	2644	26.4188	27.4381	25.8964	25.3355	27.3879	25.634
chr7	41682658	41683307	650	ENSMUSG00000092193	Cd9-ps	processed_pseudogene	0.406964	0.0355874	0.090568	319	330	224	259	278	295	25.078	26.2489	18.7344	15.0078	17.4615	21.5406
chr4	138338424	138367992	1035	ENSMUSG00000028755	Cda	protein_coding	-0.457476	0.102626	0.204738	63	72	116	155	145	141	3.11217	3.59874	6.09635	5.6438	5.72302	6.46959
chr14	59560896	59597836	1901	ENSMUSG00000021982	Cdadc1	protein_coding	0.22162	0.0754935	0.161425	825	974	742	1068	950	779	22.1986	26.5171	21.2405	21.1817	20.4235	19.469
chr2	120716154	120850128	11421	ENSMUSG00000027284	Cdan1	protein_coding	0.173675	0.180603	0.309829	526	619	575	684	643	619	2.35682	2.80625	2.74093	2.25898	2.3019	2.57612
chr2	5794294	5845164	3463	ENSMUSG00000039128	Cdc123	protein_coding	0.267893	0.00510164	0.0202473	2802	2828	2469	3266	3082	2293	41.3974	42.2745	38.8075	35.5662	36.3808	31.4662
chr3	116272553	116424032	11335	ENSMUSG00000033502	Cdc14a	protein_coding	0.13805	0.583257	0.710256	163	137	160	158	141	225	0.735886	0.625804	0.768479	0.525771	0.5086	0.943496
chr13	64192545	64274973	6083	ENSMUSG00000033102	Cdc14b	protein_coding	0.17176	0.261899	0.405077	372	515	462	555	525	455	3.12922	4.38324	4.13452	3.44115	3.52848	3.555
chr8	13757676	13781938	3103	ENSMUSG00000038416	Cdc16	protein_coding	0.216541	0.0248197	0.0687082	5112	6066	4824	6614	6058	4995	84.2854	101.195	84.617	80.3789	79.804	76.4947
chr4	118432901	118437352	1868	ENSMUSG00000006398	Cdc20	protein_coding	0.115324	0.277342	0.421064	1325	1230	1313	1658	1707	1218	36.2819	34.0779	38.2496	33.4637	37.3458	30.9782
chr18	34630951	34651735	9500	ENSMUSG00000024370	Cdc23	protein_coding	0.155586	0.0601006	0.135437	2644	2708	2710	3313	3095	2837	14.2421	14.759	15.53	13.1538	13.3201	14.1941
chr9	109875579	109893888	3625	ENSMUSG00000032477	Cdc25a	protein_coding	-0.236552	0.200831	0.334157	284	232	195	328	371	360	4.00842	3.31312	2.92805	3.41229	4.18373	4.71946
chr2	131186949	131198497	3728	ENSMUSG00000027330	Cdc25b	protein_coding	-0.5033	3.0095e-05	0.000339156	456	502	488	936	879	804	6.25829	6.9709	7.12524	9.46854	9.63859	10.249
chr18	34732997	34751533	1941	ENSMUSG00000044201	Cdc25c	protein_coding	0.200313	0.217502	0.353352	301	389	343	461	355	339	7.93232	10.3724	9.6165	8.9547	7.47474	8.2979
chr4	62383654	62408642	7180	ENSMUSG00000066149	Cdc26	protein_coding	0.100538	0.336889	0.482975	961	877	816	1171	1057	936	6.84891	6.324	6.18696	6.15136	6.01876	6.19596
chr11	104502745	104550620	6248	ENSMUSG00000020687	Cdc27	protein_coding	0.467917	2.93799e-06	4.9797e-05	1909	2174	1865	2099	1735	1671	15.6343	18.0147	16.2495	12.6707	11.3529	12.7111
chr10	79682195	79688394	1262	ENSMUSG00000020307	Cdc34	protein_coding	-0.331644	0.000666018	0.00404125	2025	1648	1768	3331	3065	2387	82.0549	67.5665	76.2168	99.488	99.2303	89.8394
chr11	94741782	94743033	1252	ENSMUSG00000020870	Cdc34-ps	protein_coding	0.291582	0.403663	0.548585	70	54	47	60	77	42	2.8591	2.23162	2.0423	1.80634	2.51279	1.59337
chr9	21138541	21149906	2456	ENSMUSG00000019471	Cdc37	protein_coding	-0.370586	4.68259e-05	0.000482978	3610	2892	3216	6097	5533	4475	75.1943	60.9496	71.2661	93.6075	92.0816	86.5776
chr19	28990494	29017569	2517	ENSMUSG00000024780	Cdc37l1	protein_coding	0.313387	0.00240999	0.0111282	1112	1169	1105	1189	1227	1061	22.6012	24.0401	23.8934	17.8125	19.9254	20.0298
chr10	40831626	40883143	3361	ENSMUSG00000038446	Cdc40	protein_coding	0.104035	0.27168	0.415345	1643	1625	1418	2106	1895	1585	25.0105	25.0284	22.9642	23.6298	23.0478	22.4104
chr4	137319696	137357720	2966	ENSMUSG00000006699	Cdc42	protein_coding	0.316516	6.187e-05	0.000604528	14969	16482	14777	17203	15556	14656	258.201	287.654	271.169	218.719	214.387	234.809
chr1	179960472	180165603	21522	ENSMUSG00000026490	Cdc42bpa	protein_coding	0.18506	0.0718637	0.155151	1266	1193	1248	1389	1429	1331	3.01033	2.87022	3.15707	2.43444	2.71486	2.93963
chr12	111292972	111377718	6718	ENSMUSG00000021279	Cdc42bpb	protein_coding	-0.549822	4.87962e-06	7.63913e-05	765	619	718	1408	1208	1298	5.82693	4.77049	5.81824	7.90492	7.35156	9.18306
chr19	6306456	6325652	6099	ENSMUSG00000024769	Cdc42bpg	protein_coding	-0.471189	0.206457	0.340887	53	26	38	67	67	71	0.444661	0.220709	0.339176	0.414328	0.44912	0.553281
chr15	78842647	78850902	2542	ENSMUSG00000049521	Cdc42ep1	protein_coding	-0.875612	1.74841e-10	1.19494e-08	789	536	797	1876	1564	1533	15.8787	10.9143	17.0641	27.8282	25.1482	28.6559
chr19	5917556	5924816	1491	ENSMUSG00000045664	Cdc42ep2	protein_coding	-0.407101	0.00850028	0.0301486	397	286	412	663	658	536	13.6177	9.92601	15.0349	16.7627	18.0333	17.0771
chr17	79334025	79355091	1967	ENSMUSG00000036533	Cdc42ep3	protein_coding	0.0536985	0.600439	0.724792	1080	1059	1026	1384	1425	1095	28.0855	27.8643	28.3854	26.5284	29.6079	26.4488
chr11	113726850	113751881	3643	ENSMUSG00000041598	Cdc42ep4	protein_coding	-0.419378	0.0246716	0.0683876	312	200	225	394	422	429	4.38187	2.84203	3.36183	4.07866	4.73534	5.59624
chr7	4151260	4164860	1288	ENSMUSG00000063838	Cdc42ep5	protein_coding	-0.351803	0.170253	0.297003	74	79	88	130	147	116	2.93807	3.1736	3.71708	3.80443	4.66317	4.27782
chr3	95228732	95236409	3258	ENSMUSG00000046722	Cdc42se1	protein_coding	-0.225572	0.0160452	0.0490775	1719	1568	1804	2680	2581	2337	26.9945	24.9137	30.1387	31.0206	32.3833	34.0872
chr11	54717456	54787675	3661	ENSMUSG00000052298	Cdc42se2	protein_coding	0.111711	0.327646	0.4733	1053	836	996	1171	1190	1042	14.7161	11.8213	14.8086	12.0625	13.2876	13.5259
chr16	18780447	18811987	2252	ENSMUSG00000000028	Cdc45	protein_coding	0.0946758	0.459007	0.601282	535	532	459	638	611	572	12.1528	12.2272	11.0923	10.6822	11.0891	12.0685
chr17	45391892	45433707	2989	ENSMUSG00000023932	Cdc5l	protein_coding	0.257669	0.00809118	0.0289814	1752	1859	1804	1993	1901	1874	29.9879	32.1948	32.8501	25.1441	25.9973	29.7931
chr11	98907801	98923940	5229	ENSMUSG00000017499	Cdc6	protein_coding	-0.0909275	0.65804	0.770779	198	140	204	278	217	241	1.93752	1.38613	2.12374	2.00513	1.69658	2.19045
chr5	106964322	106984432	4128	ENSMUSG00000029283	Cdc7	protein_coding	0.334509	0.0597234	0.134778	284	354	290	390	330	231	3.52011	4.43952	3.82406	3.56303	3.26803	2.65941
chr1	143598800	143702893	17538	ENSMUSG00000026361	Cdc73	protein_coding	0.363492	0.00163613	0.00822401	1169	1402	1166	1365	1154	1189	3.41109	4.13924	3.61964	2.9358	2.69041	3.22251
chr14	67676331	67715841	5715	ENSMUSG00000048922	Cdca2	protein_coding	0.279611	0.0538946	0.124743	411	399	453	453	497	381	3.67987	3.61458	4.31497	2.98955	3.55534	3.16848
chr6	124829547	124833701	2866	ENSMUSG00000023505	Cdca3	protein_coding	0.0681005	0.503184	0.641138	1047	991	1084	1460	1253	1105	18.6897	17.8988	20.5861	19.2099	17.8707	18.3211
chr12	112820237	112829389	2417	ENSMUSG00000047832	Cdca4	protein_coding	-0.226837	0.0350027	0.0893662	899	848	937	1593	1281	1158	19.0277	18.16	21.0987	24.8519	21.6626	22.7651
chr19	6084983	6091777	2129	ENSMUSG00000024791	Cdca5	protein_coding	0.285421	0.0380333	0.0951544	478	520	465	523	495	509	11.485	12.6416	11.8863	9.26236	9.50261	11.3594
chr2	72476159	72486893	3202	ENSMUSG00000055612	Cdca7	protein_coding	0.120423	0.383857	0.529584	466	487	477	534	610	530	7.44581	7.87317	8.10837	6.28903	7.78736	7.86568
chr12	117804289	117878706	3258	ENSMUSG00000021175	Cdca7l	protein_coding	0.19292	0.29745	0.443593	383	246	320	429	381	259	6.01447	3.90866	5.34611	4.96561	4.78033	3.77775
chr4	124918465	124939311	5177	ENSMUSG00000028873	Cdca8	protein_coding	-0.086243	0.584042	0.710862	483	353	383	514	567	556	4.77384	3.53012	4.02725	3.74456	4.47753	5.10423
chr15	18818947	19014236	10051	ENSMUSG00000022321	Cdh10	protein_coding	0.681805	0.071638	0.154796	64	58	117	49	95	47	0.325845	0.298781	0.633732	0.183884	0.386446	0.222261
chr8	102632995	102785111	4216	ENSMUSG00000031673	Cdh11	protein_coding	-0.194099	0.0109953	0.0367145	6275	6577	6011	9856	9226	8467	76.1541	80.761	77.6095	88.1651	89.4596	95.4429
chr8	118283733	119324921	11144	ENSMUSG00000031841	Cdh13	protein_coding	-0.0569605	0.761339	0.847918	279	227	282	355	294	388	1.28117	1.05469	1.37766	1.20157	1.07866	1.65489
chr4	11758147	11817895	4474	ENSMUSG00000028217	Cdh17	protein_coding	0.0647054	0.722345	0.820375	237	222	201	271	317	219	2.71043	2.56884	2.44554	2.28442	2.89657	2.32632
chr15	22549022	23474418	4554	ENSMUSG00000040420	Cdh18	protein_coding	-0.54909	0.118842	0.22862	39	60	45	80	73	112	0.438187	0.682088	0.537893	0.662523	0.655317	1.16882
chr18	16588877	16809246	8066	ENSMUSG00000024304	Cdh2	protein_coding	0.00482468	0.968374	0.981777	1106	956	1259	1589	1299	1341	7.01659	6.13654	8.49739	7.43038	6.58437	7.90195
chr14	54631992	54641364	2728	ENSMUSG00000059674	Cdh24	protein_coding	-0.95931	0.0381857	0.0954043	20	15	23	65	36	44	0.375068	0.28462	0.458877	0.898482	0.539407	0.76642
chr2	178430531	178487366	3012	ENSMUSG00000039155	Cdh26	protein_coding	0.0399719	0.857941	0.915099	127	112	125	178	156	121	2.15719	1.92485	2.25883	2.22854	2.11711	1.90899
chr14	37077850	37098311	4303	ENSMUSG00000021803	Cdhr1	protein_coding	0.0199003	0.859211	0.915754	1052	884	951	1392	1300	965	12.5091	10.6355	12.0304	12.2002	12.3506	10.6579
chr16	4750348	4790292	5746	ENSMUSG00000004071	Cdip1	protein_coding	0.147202	0.194817	0.326835	1044	996	1044	1478	1158	952	9.29699	8.9742	9.8908	9.70136	8.23919	7.87433
chr7	126976349	126980499	1876	ENSMUSG00000030682	Cdipt	protein_coding	-0.474119	0.00019339	0.00151915	746	599	782	1242	1323	1194	20.3403	16.5249	22.6837	24.9607	28.8212	30.2383
chr10	69336635	69352938	3445	ENSMUSG00000019942	Cdk1	protein_coding	0.316474	0.000724932	0.00432239	5281	6024	5347	6598	6015	4594	78.4303	90.5205	84.4825	72.2265	71.3736	63.3714
chr8	123224841	123232250	1643	ENSMUSG00000033862	Cdk10	protein_coding	-0.268691	0.0538797	0.124743	436	422	473	704	635	699	13.5727	13.2919	15.665	16.1536	15.7939	20.2112
chr4	155624854	155649938	3752	ENSMUSG00000029062	Cdk11b	protein_coding	0.223694	0.0192183	0.056317	1264	1205	1210	1522	1377	1140	17.2366	16.6259	17.5541	15.298	15.0028	14.4392
chr11	98203059	98278504	11730	ENSMUSG00000003119	Cdk12	protein_coding	0.13951	0.407077	0.551621	351	389	371	429	372	476	1.53128	1.71709	1.72191	1.3795	1.29666	1.92881
chr13	17715962	17805097	7081	ENSMUSG00000041297	Cdk13	protein_coding	0.214189	0.0730803	0.15735	723	721	732	820	771	795	5.22475	5.27177	5.62765	4.36775	4.4516	5.33616
chr5	4803391	5420312	15344	ENSMUSG00000028926	Cdk14	protein_coding	0.185919	0.0359456	0.0912386	2281	2281	2368	2724	2586	2458	7.60749	7.69725	8.40208	6.69637	6.89095	7.61435
chrX	20687954	20699880	4378	ENSMUSG00000031065	Cdk16	protein_coding	-0.167719	0.117071	0.226309	2298	1975	2138	3317	2706	3126	26.857	23.3544	26.583	28.5739	25.268	33.9337
chr10	93160876	93241342	3643	ENSMUSG00000020015	Cdk17	protein_coding	0.0737089	0.526509	0.661754	768	895	769	1144	957	863	10.7861	12.7181	11.49	11.8426	10.7387	11.2577
chr1	132112237	132139684	4764	ENSMUSG00000026437	Cdk18	protein_coding	-0.202972	0.116286	0.225064	651	492	609	901	855	812	6.99199	5.34662	6.95867	7.13282	7.33703	8.10048
chr10	40349308	40483818	5807	ENSMUSG00000038481	Cdk19	protein_coding	0.112254	0.322858	0.468941	676	654	712	901	805	713	5.95666	5.83081	6.6746	5.85191	5.66743	5.83553
chr10	128697939	128705051	2432	ENSMUSG00000025358	Cdk2	protein_coding	0.158484	0.139485	0.257686	1017	1101	954	1208	1226	1077	21.3925	23.4327	21.349	18.7294	20.6047	21.0422
chr13	64432553	64439720	1826	ENSMUSG00000021483	Cdk20	protein_coding	-0.0767608	0.740305	0.832662	114	113	98	153	138	145	3.19337	3.20271	2.92052	3.15902	3.08857	3.77265
chr5	124345417	124354671	1945	ENSMUSG00000029394	Cdk2ap1	protein_coding	0.0747866	0.669032	0.779451	266	293	228	401	294	266	6.99555	7.79654	6.37917	7.77322	6.17763	6.49765
chr19	4097182	4099019	1636	ENSMUSG00000024856	Cdk2ap2	protein_coding	-0.597346	2.85266e-05	0.000324646	812	518	666	1486	1374	1015	25.3858	16.3855	22.1512	34.2428	34.3206	29.4737
chr10	127063534	127067920	3249	ENSMUSG00000006728	Cdk4	protein_coding	-0.174223	0.0248883	0.068853	13203	11993	11681	20173	18584	14627	207.908	191.083	195.69	234.146	233.815	213.939
chr5	24418250	24423530	2050	ENSMUSG00000028969	Cdk5	protein_coding	-0.0313715	0.732608	0.827741	1373	1293	1312	1835	1819	1540	34.26	32.6445	34.8289	33.7497	36.2647	35.6921
chr11	80477023	80481184	4162	ENSMUSG00000048895	Cdk5r1	protein_coding	0.187701	0.626896	0.746348	44	60	39	48	75	38	0.540915	0.746315	0.51007	0.434945	0.736668	0.433905
chr2	154335380	154373010	3434	ENSMUSG00000027487	Cdk5rap1	protein_coding	0.375302	0.0237259	0.0664325	515	585	540	595	674	364	7.67297	8.81874	8.55931	6.53416	8.02325	5.03724
chr4	70216856	70410443	13012	ENSMUSG00000039298	Cdk5rap2	protein_coding	0.135624	0.360815	0.507601	429	330	373	502	410	404	1.68719	1.31315	1.56064	1.45521	1.28832	1.47578
chr11	96907426	96916496	3812	ENSMUSG00000018669	Cdk5rap3	protein_coding	-0.451335	0.000124	0.00106434	1082	815	1065	1966	1778	1449	14.5226	11.068	15.2074	19.4498	19.067	18.0642
chr5	3343893	3523218	3735	ENSMUSG00000040274	Cdk6	protein_coding	0.0427541	0.858121	0.915137	105	146	107	170	158	119	1.43835	2.02359	1.55937	1.71649	1.72929	1.51411
chr13	100697027	100730942	7595	ENSMUSG00000069089	Cdk7	protein_coding	0.344841	0.000499724	0.00324438	2773	2805	2327	2881	2912	2182	18.6831	19.1216	16.6795	14.3073	15.6756	13.6549
chr5	146231230	146302874	3881	ENSMUSG00000029635	Cdk8	protein_coding	0.199875	0.173585	0.301532	543	466	547	580	526	611	7.15859	6.21595	7.67192	5.63601	5.54048	7.48175
chr2	32705784	32713076	4611	ENSMUSG00000009555	Cdk9	protein_coding	-0.335399	0.012595	0.040802	1304	811	1002	1909	1692	1427	14.4701	9.10561	11.8291	15.6141	15.0013	14.708
chr13	29191746	29855674	12799	ENSMUSG00000006191	Cdkal1	protein_coding	0.143339	0.39134	0.536762	334	364	338	513	416	285	1.33542	1.47255	1.43773	1.51184	1.32893	1.05841
chr12	69746848	69790707	1689	ENSMUSG00000020990	Cdkl1	protein_coding	0.734299	0.0358019	0.0909789	64	121	76	93	74	38	1.9381	3.70746	2.44849	2.07585	1.79045	1.06884
chr5	92006074	92043042	4967	ENSMUSG00000029403	Cdkl2	protein_coding	0.0642628	0.685815	0.793418	312	405	410	506	493	386	3.21407	4.22134	4.49339	3.8421	4.05772	3.69337
chr11	52004221	52089784	5360	ENSMUSG00000020389	Cdkl3	protein_coding	0.501121	0.101002	0.20235	66	101	99	81	101	60	0.630059	0.975558	1.00545	0.569952	0.770358	0.532014
chr17	29090979	29100722	2223	ENSMUSG00000023067	Cdkn1a	protein_coding	-0.139168	0.0923682	0.188382	4067	3457	3872	5822	5337	4866	93.5885	80.49	94.7922	98.7499	98.125	104.005
chr6	134920401	134925513	4552	ENSMUSG00000003031	Cdkn1b	protein_coding	0.0335799	0.740163	0.832651	2046	2376	1993	3069	2792	2194	22.998	27.0225	23.8332	25.4272	25.0747	22.9064
chr4	89274471	89294653	1172	ENSMUSG00000044303	Cdkn2a	protein_coding	-1.00782	5.78444e-13	8.55021e-11	1392	824	1174	3349	3042	2349	60.7329	36.3753	54.4932	107.7	106.042	95.1925
chr8	47709344	47713931	3494	ENSMUSG00000038069	Cdkn2aip	protein_coding	0.0327648	0.79719	0.873159	512	534	477	684	604	610	7.49731	7.91173	7.43093	7.38258	7.06654	8.2966
chr11	51967661	51977334	1958	ENSMUSG00000020392	Cdkn2aipnl	protein_coding	0.125181	0.269818	0.413742	764	772	759	1052	924	729	19.9591	20.4061	21.095	20.2573	19.2866	17.6893
chr4	89306289	89311032	1393	ENSMUSG00000073802	Cdkn2b	protein_coding	-0.0379903	0.658704	0.771211	2083	2157	1944	2973	2674	2466	76.4732	80.1244	75.9286	80.451	78.4361	84.0907
chr4	109660876	109667189	2686	ENSMUSG00000028551	Cdkn2c	protein_coding	-0.266421	0.02638	0.0719774	605	721	656	1057	1063	926	11.5231	13.8946	13.2925	14.8391	16.1764	16.3818
chr9	21288463	21291209	1271	ENSMUSG00000096472	Cdkn2d	protein_coding	-0.410912	0.0133325	0.0425729	312	240	287	607	463	368	12.5531	9.77016	12.2848	18.0012	14.8837	13.7524
chr14	46760541	46771525	773	ENSMUSG00000037628	Cdkn3	protein_coding	0.43015	0.0021684	0.0102565	410	434	448	475	407	349	27.1098	29.0353	31.5144	23.1501	21.5016	21.4339
chr2	3513030	3526376	3111	ENSMUSG00000039496	Cdnf	protein_coding	0.447445	0.23031	0.368988	87	47	42	60	65	40	1.43075	0.782052	0.734821	0.727296	0.854065	0.610995
chr18	46713205	46728342	1530	ENSMUSG00000033022	Cdo1	protein_coding	-1.43214	0.00149263	0.00763996	24	23	9	80	54	59	0.802267	0.777911	0.320066	1.97113	1.44223	1.83187
chr9	35421128	35507652	7715	ENSMUSG00000038119	Cdon	protein_coding	-0.243547	0.158479	0.282233	243	347	360	526	477	439	1.61175	2.32871	2.54028	2.57154	2.5278	2.70452
chr15	85806972	85811697	1215	ENSMUSG00000064284	Cdpf1	protein_coding	-0.534774	0.000257337	0.00190977	321	261	276	622	519	452	13.51	11.1144	12.358	19.2955	17.4522	17.6694
chr7	120957036	120982312	2782	ENSMUSG00000030878	Cdr2	protein_coding	0.141726	0.159276	0.283297	1027	1081	1027	1285	1234	1110	18.886	20.1136	20.0923	17.4176	18.1309	18.9595
chr11	115381916	115396132	3700	ENSMUSG00000050910	Cdr2l	protein_coding	-0.0636697	0.676054	0.785198	399	334	452	531	548	499	5.51743	4.6731	6.64954	5.41221	6.05451	6.40913
chr2	132263148	132312050	9125	ENSMUSG00000058793	Cds2	protein_coding	-0.00739702	0.942138	0.967638	1516	1342	1432	1841	1840	1798	8.50162	7.61464	8.54347	7.60979	8.24432	9.36541
chr17	35552128	35557180	2678	ENSMUSG00000039518	Cdsn	protein_coding	-0.497047	0.00238335	0.0110292	663	409	627	1059	918	1061	12.6655	7.90548	12.7429	14.9115	14.0116	18.8261
chr8	122568015	122573128	2189	ENSMUSG00000006585	Cdt1	protein_coding	-0.280269	0.161366	0.285814	184	159	165	350	250	197	4.29988	3.7595	4.10215	6.02869	4.66781	4.27602
chr9	103353094	103365840	7403	ENSMUSG00000032803	Cdv3	protein_coding	0.282254	0.00185616	0.00906821	2115	2179	2158	2334	2286	2142	14.6193	15.2394	15.8693	11.8914	12.6249	13.7522
chr13	35659862	35874064	4018	ENSMUSG00000059288	Cdyl	protein_coding	0.033096	0.874558	0.925831	155	183	230	293	235	189	1.97377	2.35782	3.11589	2.7501	2.39093	2.23543
chr7	35119293	35121926	2634	ENSMUSG00000034957	Cebpa	protein_coding	-0.226307	0.0616704	0.138257	870	693	904	1429	1194	1076	16.8975	13.6185	18.6793	20.4574	18.5285	19.4111
chr2	167688915	167690418	1504	ENSMUSG00000056501	Cebpb	protein_coding	-1.13386	0.0108306	0.036279	29	13	29	99	63	41	0.986153	0.447285	1.04914	2.48141	1.71167	1.29499
chr16	15887286	15888466	1180	ENSMUSG00000071637	Cebpd	pseudogene	-1.1636	0.00864115	0.0305213	20	27	18	98	50	42	0.866689	1.18384	0.82984	3.13023	1.73116	1.69051
chr7	35046422	35056503	4935	ENSMUSG00000056216	Cebpg	protein_coding	0.10474	0.326874	0.472882	1084	1289	1166	1530	1445	1240	11.2392	13.5224	12.8616	11.6927	11.9704	11.9416
chr17	78919006	78937070	4074	ENSMUSG00000024081	Cebpz	protein_coding	0.371168	3.92314e-05	0.00041733	2245	2488	2268	2516	2289	2114	28.195	31.6155	30.3031	23.2907	22.9686	24.6601
chr17	78916500	78920306	1131	ENSMUSG00000062691	Cebpzos	protein_coding	0.136984	0.236626	0.376327	1348	1460	1138	1650	1706	1244	60.9434	66.7858	54.7353	54.9841	61.624	52.2386
chr6	120509494	120531319	3355	ENSMUSG00000058979	Cecr5	protein_coding	-0.188237	0.26532	0.408768	343	232	268	417	412	391	5.23064	3.57967	4.34795	4.6872	5.01987	5.53825
chr15	100674425	100687920	1103	ENSMUSG00000023031	Cela1	protein_coding	0.126931	0.376066	0.521951	567	441	514	686	652	454	26.2843	20.6846	25.3493	23.4398	24.1488	19.5481
chr2	90940382	91019497	8446	ENSMUSG00000005506	Celf1	protein_coding	0.203189	0.0185594	0.0547522	2441	2395	2375	2904	2553	2533	14.7893	14.6818	15.3085	12.9686	12.3585	14.2544
chr2	6539694	7509563	25884	ENSMUSG00000002107	Celf2	protein_coding	0.155538	0.27547	0.419023	469	406	409	491	478	494	0.927273	0.812186	0.860294	0.715538	0.755087	0.907186
chr18	25477632	25753983	3995	ENSMUSG00000024268	Celf4	protein_coding	-0.0783808	0.79033	0.868713	75	122	68	105	131	119	0.960547	1.58093	0.926521	0.991204	1.34049	1.4156
chr10	81459227	81482709	6668	ENSMUSG00000034818	Celf5	protein_coding	-0.699106	0.0252008	0.0694608	71	48	48	92	127	122	0.544855	0.372699	0.391879	0.520387	0.778682	0.869594
chr7	83932857	84086502	12232	ENSMUSG00000052353	Cemip	protein_coding	-0.396258	0.0626418	0.139751	167	137	192	247	278	300	0.698661	0.579916	0.854555	0.761664	0.929242	1.16575
chr5	30666777	30674827	2503	ENSMUSG00000029177	Cenpa	protein_coding	0.39315	0.00018435	0.00146557	1986	1949	1716	1910	2095	1503	40.5908	40.3046	37.3126	28.7739	34.2111	28.5327
chr2	131175182	131180067	4886	ENSMUSG00000068267	Cenpb	protein_coding	-0.356615	0.00026447	0.00195235	2157	1777	2014	3828	3303	2653	22.5887	18.8288	22.4383	29.5481	27.6365	25.8055
chr5	86012043	86065583	3173	ENSMUSG00000029253	Cenpc1	protein_coding	0.286317	0.00843529	0.0299859	1126	1339	1160	1441	1247	1122	18.1558	21.845	19.8986	17.126	16.0649	16.8036
chr3	135212563	135273540	7813	ENSMUSG00000045328	Cenpe	protein_coding	0.506867	0.000390206	0.00265409	494	566	436	471	455	417	3.23546	3.75077	3.03798	2.27377	2.38098	2.53677
[truncated: 10,714 more rows]

## Sheet: padj<5%_log2FC|1|=297 genes
Chr	Start	Stop	Length	GeneID	GeneName	GeneType	log2FoldChange	pvalue	padj	Dyn_2.1_count	Dyn_2.2_count	Dyn_2.3_count	CTL_2.1_count	CTL_2.2_count	CTL_2.3_count	Dyn_2.1_fpkm	Dyn_2.2_fpkm	Dyn_2.3_fpkm	CTL_2.1_fpkm	CTL_2.2_fpkm	CTL_2.3_fpkm
chr1	21240589	21265661	4344	ENSMUSG00000025934	Gsta3	protein_coding	2.45307	4.21339e-08	1.36286e-06	57	94	72	8	20	23	0.671379	1.12025	0.902225	0.0694544	0.188216	0.251626
chr11	62603450	62603521	72	ENSMUSG00000065734	Snord49a	snoRNA	2.11401	0.000338068	0.00236517	42	47	23	19	12	3	29.4449	33.339	17.1545	9.81816	6.72165	1.95351
chr9	15314074	15314144	71	ENSMUSG00000088929	Gm24299	snoRNA	1.87896	0.00117469	0.00634894	32	33	36	16	17	3	22.7458	23.7333	27.2234	8.38276	9.65459	1.98064
chr8	66697422	66706798	3007	ENSMUSG00000036437	Npy1r	protein_coding	1.58675	0.00226367	0.0105638	34	58	36	9	18	26	0.578474	0.998453	0.651623	0.112866	0.244688	0.410878
chr14	119098965	119115074	2809	ENSMUSG00000087479	Gm16835	processed_transcript	1.58153	0.00116133	0.00629274	53	27	42	22	13	17	0.965278	0.497548	0.813795	0.295336	0.189171	0.287581
chr5	104775779	104777227	1449	ENSMUSG00000048334	Gm8258	processed_pseudogene	1.58046	0.0130658	0.0419425	27	39	66	2	31	22	0.952969	1.39275	2.47827	0.0520309	0.8742	0.721227
chr2	14149820	14153297	3478	ENSMUSG00000103901	RP23-211O3.4	TEC	1.52535	0.00827746	0.0295239	33	20	24	12	11	11	0.485448	0.297682	0.375603	0.130115	0.129287	0.150299
chr7	86996465	87037968	2556	ENSMUSG00000090362	Vmn2r79	protein_coding	1.49845	0.00879911	0.0309674	34	59	31	8	37	11	0.680505	1.19481	0.66009	0.118021	0.591682	0.204494
chr13	12996132	13005383	835	ENSMUSG00000079092	Prl2c2	protein_coding	1.48701	3.67983e-51	4.67779e-47	11210	12967	10299	6023	5564	4227	686.25	803.176	670.75	271.773	272.144	240.35
chr13	33249612	33260846	1919	ENSMUSG00000062342	Serpinb9e	protein_coding	1.42774	0.0136725	0.0433752	24	71	33	29	29	5	0.639725	1.91485	0.935804	0.569766	0.61761	0.12379
chr7	99345375	99353230	2435	ENSMUSG00000070436	Serpinh1	protein_coding	-0.734641	2.04658e-21	2.3651e-18	23859	21163	23480	54656	50810	40739	501.254	449.86	524.799	846.369	852.882	794.97
chrX	146599751	146600958	1208	ENSMUSG00000081718	Gm8261	processed_pseudogene	1.39088	0.0149868	0.0465233	23	40	37	19	26	5	0.973609	1.71321	1.66628	0.592825	0.879355	0.19659
chr11	102124072	102124640	569	ENSMUSG00000082045	Gm11585	processed_pseudogene	1.32679	0.000511815	0.00330936	51	73	53	30	31	29	4.57908	6.63171	5.06259	1.98539	2.22384	2.41847
chr8	107388225	107403206	1553	ENSMUSG00000003849	Nqo1	protein_coding	1.32109	2.45671e-37	1.56149e-33	5368	6598	5273	3111	3204	2521	176.785	219.856	184.748	75.5176	84.306	77.1151
chr14	5738334	5739177	844	ENSMUSG00000091044	Gm3170	processed_pseudogene	1.30808	0.00275674	0.0123961	51	76	34	24	37	22	3.08885	4.6573	2.19076	1.07141	1.79045	1.23761
chr15	83563573	83574201	854	ENSMUSG00000041736	Tspo	protein_coding	-0.920408	5.11655e-20	4.0651e-17	3503	2868	3236	9078	8336	5987	209.68	173.696	206.07	400.519	398.666	332.859
chr2	52136647	52338798	26369	ENSMUSG00000026950	Neb	protein_coding	1.30736	0.00141524	0.0073371	64	60	46	26	43	19	0.124209	0.11782	0.0949773	0.0371931	0.0666769	0.03425
chr17	21691860	21692114	255	ENSMUSG00000067929	Gm10226	protein_coding	1.29114	0.00112547	0.00613414	88	77	37	34	42	29	17.5924	15.575	7.86926	5.01001	6.70852	5.38488
chr9	37603295	37613720	689	ENSMUSG00000001948	Spa17	protein_coding	1.27399	0.00365578	0.0155322	53	57	37	18	36	23	3.93106	4.27763	2.91961	0.984063	2.13339	1.58451
chr5	86521898	86632424	6807	ENSMUSG00000048764	Tmprss11f	protein_coding	1.23313	0.0140327	0.0442531	62	36	37	22	42	10	0.466074	0.273817	0.295906	0.1219	0.252259	0.0698229
chr1	45311538	45349706	9816	ENSMUSG00000026043	Col3a1	protein_coding	-0.814808	3.9386e-19	2.38416e-16	9766	8460	10085	22957	19910	20580	50.9121	44.624	55.9331	88.2136	82.9296	99.6516
chr5	127632262	127708754	3758	ENSMUSG00000049971	Glt1d1	protein_coding	1.21536	0.00759242	0.0275914	64	34	40	18	34	23	0.871346	0.468365	0.579375	0.180634	0.369848	0.290853
chr11	59810080	59818491	771	ENSMUSG00000087249	Gm16062	antisense	1.21405	0.000743921	0.00440873	94	57	61	35	47	34	6.23151	3.82327	4.30214	1.71021	2.48942	2.09353
chr17	23673596	23675227	958	ENSMUSG00000023904	Hcfc1r1	protein_coding	-0.779894	8.45946e-19	4.48069e-16	2942	2501	2805	6894	6279	5000	157.003	135.043	159.252	271.177	267.725	247.839
chr8	70527724	70535328	4529	ENSMUSG00000019428	Fkbp8	protein_coding	-0.93291	9.14212e-19	4.64858e-16	2079	1499	1808	4926	4521	3715	23.4876	17.1349	21.7306	41.02	40.8088	38.9833
chr14	7241442	7242285	844	ENSMUSG00000094242	Gm5456	processed_pseudogene	1.2047	1.88904e-05	0.000233594	110	132	117	74	83	44	6.66222	8.089	7.53878	3.3035	4.01642	2.47522
chr14	74732297	74750765	3366	ENSMUSG00000021996	Esd	protein_coding	0.825619	1.51956e-18	7.15432e-16	27067	30506	24207	21723	21291	16191	411.415	469.158	391.444	243.375	258.565	228.585
chr7	45092993	45103822	1738	ENSMUSG00000003420	Fcgrt	protein_coding	-0.776082	3.21915e-18	1.46149e-15	2031	1665	1821	4428	4162	3493	59.7714	49.5783	57.0141	96.0522	97.8633	95.4809
chr13	12790822	12800078	850	ENSMUSG00000056457	Prl2c3	protein_coding	1.20294	2.04474e-29	5.19854e-26	9289	11417	8586	6279	5685	4401	558.628	694.704	549.33	278.33	273.161	245.833
chr4	136355774	136359440	3515	ENSMUSG00000097588	Gm17388	lincRNA	1.20082	0.00747224	0.0272482	62	33	39	30	18	26	0.902456	0.486007	0.603932	0.321864	0.209335	0.351514
chr14	46027428	46028784	1357	ENSMUSG00000083169	Gm6580	processed_pseudogene	1.19071	0.000972414	0.00548174	65	119	125	70	78	29	2.44961	4.53758	5.01167	1.94445	2.34862	1.01512
chrX	60726389	60727448	1060	ENSMUSG00000084331	Gm8163	processed_pseudogene	1.17941	0.0109308	0.0365567	56	38	32	32	27	13	2.70119	1.85458	1.64213	1.13772	1.04056	0.582432
chr6	117168535	117181367	8176	ENSMUSG00000061353	Cxcl12	protein_coding	-0.58049	2.20861e-17	8.50785e-15	27620	27364	27753	57351	52455	48263	172.867	173.286	184.794	264.574	262.307	280.568
chr18	20030633	20059554	5277	ENSMUSG00000024331	Dsc2	protein_coding	1.17373	0.00850634	0.0301486	69	42	38	30	40	15	0.669056	0.412057	0.392	0.214413	0.30989	0.135095
chr13	62368328	62383166	2299	ENSMUSG00000094942	Gm3604	protein_coding	1.14618	6.54959e-05	0.000629791	172	115	97	92	79	52	3.82722	2.58909	2.29623	1.5089	1.40448	1.07471
chr18	61726390	61735917	2296	ENSMUSG00000098702	1500015A07Rik	antisense	1.1362	0.00647381	0.0243206	45	42	57	22	32	29	1.00262	0.946816	1.35109	0.361294	0.569648	0.600143
chr11	32910373	32910603	231	ENSMUSG00000081254	Gm12112	processed_pseudogene	1.11888	0.00115672	0.00627126	95	67	59	39	50	40	20.9565	14.9542	13.8464	6.34127	8.8125	8.19577
chr10	120361275	120476469	6772	ENSMUSG00000056758	Hmga2	protein_coding	0.677549	6.54893e-17	2.19079e-14	3560	3426	3605	3013	2849	2593	26.9	26.1929	28.9799	16.781	17.2	18.1986
chr10	128624530	128626506	447	ENSMUSG00000025362	Rps26	protein_coding	-0.826891	8.45684e-17	2.7565e-14	5992	4531	5133	13155	12895	9552	684.505	523.713	623.829	1107.67	1176.96	1013.52
chr3	84087933	84155786	875	ENSMUSG00000033752	Mnd1	protein_coding	1.10944	0.00435062	0.0178576	43	92	66	34	49	36	2.51216	5.43827	4.10215	1.46411	2.28723	1.95351
chr6	131219223	131247362	1898	ENSMUSG00000030187	Klra2	protein_coding	1.08539	0.000222252	0.00170505	101	119	80	58	66	56	2.72195	3.24489	2.2937	1.15213	1.42114	1.40178
chr10	27936364	27936828	465	ENSMUSG00000064208	Gm10145	processed_pseudogene	1.07808	1.84148e-05	0.000229049	164	159	118	80	100	85	18.0111	17.668	13.7869	6.47595	8.77468	8.67063
chr8	106572966	106573461	496	ENSMUSG00000060019	Gm10073	protein_coding	-0.970287	3.46232e-16	1.02356e-13	809	622	637	1986	1831	1381	83.3058	64.8054	69.7839	150.738	150.643	132.085
chr17	47505051	47599691	8775	ENSMUSG00000034165	Ccnd3	protein_coding	-0.868019	4.10676e-16	1.18648e-13	636	637	681	1642	1482	1429	3.70889	3.75855	4.22496	7.05791	6.90508	7.74022
chr13	111361203	111361675	473	ENSMUSG00000081277	Gm15285	processed_pseudogene	1.06645	0.000973322	0.00548254	90	112	69	55	71	40	9.71733	12.2354	7.92579	4.37707	6.12487	4.01143
chr5	145114215	145130705	5103	ENSMUSG00000029622	Arpc1b	protein_coding	-0.876047	5.50624e-16	1.52164e-13	5793	3970	4954	13252	11692	9658	58.0866	40.277	52.8466	97.9423	93.6689	89.9485
chr2	152105516	152111376	2820	ENSMUSG00000032802	Srxn1	protein_coding	0.67384	7.61665e-16	2.06006e-13	3184	3130	3020	2872	2378	2240	57.7634	57.4538	58.2876	38.4044	34.4688	37.7453
chr9	15314845	15314981	137	ENSMUSG00000065226	Gm25791	snoRNA	1.05094	0.0102638	0.0348021	87	45	48	52	24	35	32.2644	16.8854	18.938	14.2142	7.11131	12.0561
chr6	4504814	4541543	12136	ENSMUSG00000029661	Col1a2	protein_coding	-0.857708	1.30564e-15	3.38721e-13	62231	48881	67922	150368	130454	132806	262.409	208.548	304.699	467.351	439.504	520.144
chr2	38723370	38927688	7488	ENSMUSG00000063972	Nr6a1	protein_coding	1.02247	0.000150717	0.00125094	131	124	163	76	116	71	0.895221	0.857384	1.18505	0.382815	0.633361	0.450663
chr8	110721476	110741400	5311	ENSMUSG00000033763	Mtss1l	protein_coding	-0.979636	1.8451e-15	4.59901e-13	632	476	606	1518	1419	1367	6.08894	4.64009	6.21136	10.7799	10.923	12.2329
chr17	42315947	42507741	6890	ENSMUSG00000042256	Ptchd4	protein_coding	1.01931	7.47545e-05	0.000701313	141	121	124	72	84	85	1.04718	0.909244	0.979741	0.394139	0.498442	0.586346
chr7	39449518	39477413	2480	ENSMUSG00000030424	Zfp939	transcribed_unprocessed_pseudogene	1.00393	0.000464682	0.00305906	112	128	98	103	60	55	2.31033	2.67153	2.15066	1.56607	0.988876	1.05379
chr9	108479736	108490530	6082	ENSMUSG00000052911	Lamb2	protein_coding	-0.946694	4.50095e-15	1.05956e-12	793	576	717	1974	1611	1554	6.67173	4.90323	6.41761	12.2413	10.8292	12.1437
chr11	116645595	116654313	2331	ENSMUSG00000020810	Cygb	protein_coding	-0.849714	7.76349e-15	1.76231e-12	1270	976	1273	3031	2656	2423	27.8714	21.672	29.7216	49.0294	46.5711	49.3904
chr11	114924893	114934386	768	ENSMUSG00000104047	Cd300lb	protein_coding	1.00327	0.000325667	0.00230762	139	107	95	92	75	52	9.25063	7.20501	6.72619	4.51295	3.98797	3.21436
chr5	137605103	137613784	3823	ENSMUSG00000029718	Pcolce	protein_coding	-0.712989	7.95098e-15	1.77321e-12	14183	11234	14170	31090	27612	24352	189.816	152.123	201.755	306.692	295.255	302.715
chr17	56005711	56016790	2305	ENSMUSG00000003199	Mpnd	protein_coding	-0.803056	8.32995e-15	1.81788e-12	937	786	800	2193	1813	1632	20.7952	17.6498	18.8887	35.8739	32.1481	33.6417
chr8	105935728	105938392	1270	ENSMUSG00000031897	Psmb10	protein_coding	-1.00139	6.27636e-11	4.81912e-09	325	225	280	808	751	572	13.0864	9.16673	11.9946	23.9809	24.1608	21.3928
chr3	122245557	122269984	5543	ENSMUSG00000028124	Gclm	protein_coding	0.721799	1.04385e-14	2.21157e-12	2082	2214	2289	1820	1748	1538	19.2194	20.6791	22.4799	12.3836	12.8924	13.1871
chr4	107066988	107088268	7430	ENSMUSG00000028621	Cyb5rl	protein_coding	-1.00175	0.00571989	0.0221797	54	22	66	134	97	130	0.371903	0.153304	0.48358	0.680232	0.533755	0.831598
chr2	27886425	28039514	8490	ENSMUSG00000026837	Col5a1	protein_coding	-0.76363	1.49496e-14	3.06514e-12	7050	5631	7391	15966	13994	13543	42.4926	34.3403	47.3932	70.9311	67.3907	75.8182
chr9	20873809	20879727	1581	ENSMUSG00000038742	Angptl6	protein_coding	-1.00192	0.0128094	0.0413178	22	22	26	60	65	54	0.711704	0.720101	0.894827	1.43069	1.68006	1.62258
chr11	29692947	29744331	6991	ENSMUSG00000020458	Rtn4	protein_coding	0.571308	2.10855e-14	4.18811e-12	14027	14938	13355	13371	12282	10788	102.671	110.629	103.995	72.1376	71.8265	73.3427
chr2	32972990	32982083	3209	ENSMUSG00000026791	Slc2a8	protein_coding	-1.00202	4.03073e-07	9.31611e-06	110	110	124	353	269	262	1.75376	1.77446	2.10324	4.14829	3.42661	3.87984
chr4	43664043	43664339	297	ENSMUSG00000043770	Gm12481	processed_pseudogene	-0.890525	3.66035e-14	7.05005e-12	2300	1525	1805	5014	4666	3679	394.998	264.991	329.787	634.698	640.244	586.855
chr10	115384959	115432772	7848	ENSMUSG00000034163	Zfc3h1	protein_coding	0.703185	5.12185e-14	9.71776e-12	3151	3544	2922	2779	2505	2270	20.5455	23.3807	20.2693	13.3559	13.05	13.7477
chr3	88481148	88509956	4252	ENSMUSG00000028063	Lmna	protein_coding	-0.867322	8.41333e-14	1.5728e-11	3532	2445	3424	8547	7314	6141	42.5019	29.7688	43.8339	75.8085	70.3197	68.6375
chr8	70697739	70700616	2878	ENSMUSG00000071076	Jund	protein_coding	-1.00234	6.23279e-05	0.000608068	103	71	126	327	277	175	1.83096	1.27701	2.38287	4.28455	3.93419	2.88944
chr9	106429454	106431568	796	ENSMUSG00000048758	Rpl29	protein_coding	-0.746934	9.58698e-14	1.74099e-11	2081	1567	1860	4479	3943	3409	133.628	101.809	127.065	211.993	202.295	203.323
chr2	172509521	172509691	171	ENSMUSG00000081344	Gm14303	processed_pseudogene	-0.823701	1.01635e-13	1.8197e-11	1368	1046	1249	3146	2972	2206	407.043	314.906	395.372	689.969	706.541	609.67
chr11	102430315	102437048	3474	ENSMUSG00000034708	Grn	protein_coding	-0.729399	1.04518e-13	1.84533e-11	3295	2642	3303	7084	6266	6181	48.527	39.3691	51.7518	76.8994	73.7315	84.5515
chr9	58287723	58313212	3338	ENSMUSG00000032334	Loxl1	protein_coding	-0.765936	1.11774e-13	1.9464e-11	1387	1117	1368	2987	2757	2647	21.259	17.3226	22.307	33.7457	33.7627	37.6838
chr7	44489937	44496529	2917	ENSMUSG00000008140	Emc10	protein_coding	-0.831764	1.32219e-13	2.27131e-11	694	551	643	1625	1434	1243	12.1719	9.77786	11.9977	21.0072	20.0947	20.249
chr9	44101738	44109187	4325	ENSMUSG00000034739	Mfrp	protein_coding	-1.00374	4.62546e-06	7.31329e-05	157	94	102	307	342	253	1.85736	1.12517	1.28377	2.67702	3.23264	2.78004
chr6	124913681	124917946	1554	ENSMUSG00000030122	Ptms	protein_coding	-0.757039	1.90053e-13	3.17889e-11	3510	2710	3584	8043	7137	6058	115.521	90.2436	125.49	195.113	187.673	185.19
chr2	164839518	164857711	2562	ENSMUSG00000017754	Pltp	protein_coding	-0.825747	2.42754e-13	4.00765e-11	1673	1182	1528	3710	3194	3015	33.4064	23.8807	32.4599	54.604	50.957	55.9186
chr12	112644828	112649152	782	ENSMUSG00000064326	Siva1	protein_coding	-0.996364	3.76318e-13	6.05538e-11	394	340	366	990	1087	737	25.7524	22.4851	25.4502	47.695	56.7656	44.7428
chr17	23824740	23829109	508	ENSMUSG00000055839	Tceb2	protein_coding	-0.96538	3.75622e-13	6.05538e-11	1715	1172	1479	4294	4055	2636	172.437	119.23	158.206	318.232	325.754	246.176
chr7	111471661	111779977	2575	ENSMUSG00000038296	Galnt18	protein_coding	-0.902892	4.0953e-13	6.50743e-11	1360	920	1327	3164	2897	2557	27.0194	18.4935	28.0477	46.333	45.9854	47.1848
chr9	107567945	107572779	3293	ENSMUSG00000010047	Hyal2	protein_coding	-1.00471	2.28974e-10	1.47921e-08	291	209	298	712	750	585	4.52119	3.28549	4.92566	8.15372	9.31011	8.44209
chr17	34931253	34935953	3733	ENSMUSG00000007038	Neu1	protein_coding	-0.885381	4.52025e-13	7.00748e-11	626	471	570	1463	1389	1093	8.57992	6.53167	8.31137	14.7798	15.2106	13.9144
chr15	74080234	74081511	1278	ENSMUSG00000075609	Gm7935	processed_pseudogene	-1.00528	0.00353791	0.0151427	49	34	55	138	75	138	1.96069	1.37653	2.34134	4.07013	2.39777	5.12892
chr10	127538161	127621148	17717	ENSMUSG00000040249	Lrp1	protein_coding	-0.842915	4.95996e-13	7.50607e-11	5683	3723	4917	11426	10734	10481	16.4152	10.8807	15.1098	24.3265	24.7722	28.1194
chr8	11312805	11449287	6619	ENSMUSG00000031503	Col4a2	protein_coding	-0.866647	5.48532e-13	8.20345e-11	3445	2484	3628	8528	6833	6911	26.6326	19.4299	29.8388	48.5947	42.2057	49.625
chr1	52119440	52161865	7105	ENSMUSG00000026104	Stat1	protein_coding	-1.00554	4.17069e-17	1.43291e-14	948	1022	886	2410	2281	2571	6.82757	7.44737	6.7886	12.7936	13.1255	17.1987
chr8	109575130	109579172	1343	ENSMUSG00000031722	Hp	protein_coding	-0.788024	6.31955e-13	9.23381e-11	1261	997	1048	2723	2661	1938	48.0174	38.4126	42.4555	76.4272	80.9586	68.5444
chr8	70282827	70294361	3440	ENSMUSG00000003573	Homer3	protein_coding	-0.814167	6.83309e-13	9.8707e-11	613	535	592	1345	1297	1252	9.11714	8.05094	9.36718	14.7447	15.4125	17.2957
chr8	122424772	122432940	758	ENSMUSG00000006519	Cyba	protein_coding	-0.804215	7.55759e-13	1.07946e-10	1132	932	991	2662	2454	1747	76.3287	63.5845	71.0892	132.302	132.206	109.413
chr7	141447370	141451585	2072	ENSMUSG00000025508	Rplp2	protein_coding	-1.00592	3.08247e-17	1.11955e-14	2042	1509	1979	5762	4906	3644	50.4126	37.6936	51.9779	104.851	96.7711	83.5597
chr4	126316047	126321703	2475	ENSMUSG00000042558	Adprhl2	protein_coding	-0.959636	7.71807e-13	1.08894e-10	385	310	303	856	861	755	7.9578	6.48319	6.66291	13.0413	14.219	14.4949
chr10	80665332	80671976	3065	ENSMUSG00000020190	Mknk2	protein_coding	-0.879956	8.41452e-13	1.16267e-10	1398	916	1227	2990	2853	2471	23.3355	15.4704	21.7894	36.7873	38.0493	38.3105
chr19	6941861	6951898	2007	ENSMUSG00000024959	Bad	protein_coding	-0.759703	9.73989e-13	1.33133e-10	1070	915	887	2366	2216	1659	27.2711	23.5958	24.0509	44.4478	45.1256	39.2736
chr19	10245265	10304877	5747	ENSMUSG00000035735	Dagla	protein_coding	-1.00602	0.000863064	0.00497563	64	38	91	201	169	130	0.569831	0.342329	0.861979	1.3191	1.20223	1.07509
chrX	8138975	8145880	4698	ENSMUSG00000031167	Rbm3	protein_coding	0.743086	1.13205e-12	1.5148e-10	6908	7973	6246	6403	5611	4244	75.2367	87.8605	72.3717	51.4017	48.8261	42.9326
chr4	136143497	136145755	1791	ENSMUSG00000007872	Id3	protein_coding	-0.957025	1.29865e-12	1.71963e-10	1269	885	1179	3424	2893	2034	36.2415	25.5731	35.8218	72.0767	66.0127	53.9549
chr4	89274471	89294653	1172	ENSMUSG00000044303	Cdkn2a	protein_coding	-1.00782	5.78444e-13	8.55021e-11	1392	824	1174	3349	3042	2349	60.7329	36.3753	54.4932	107.7	106.042	95.1925
chr8	71568927	71586708	2795	ENSMUSG00000031808	Slc27a1	protein_coding	-1.00827	1.65001e-05	0.000210803	90	68	74	204	195	194	1.64736	1.25936	1.44101	2.75228	2.85177	3.29824
chr18	34859823	34864984	4484	ENSMUSG00000038418	Egr1	protein_coding	-0.719563	1.56375e-12	2.00792e-10	1676	1309	1559	3630	3016	2915	19.1247	15.1131	18.9259	30.5312	27.4971	30.8954
chr11	118392751	118402092	2847	ENSMUSG00000033880	Lgals3bp	protein_coding	-0.798156	1.61663e-12	2.03729e-10	2081	1568	2041	4761	3814	4043	37.3951	28.5091	39.0189	63.0605	54.7593	67.481
chr5	137528127	137533510	3402	ENSMUSG00000029713	Gnb2	protein_coding	-0.895664	1.61868e-12	2.03729e-10	3739	2334	3432	8688	7514	6443	56.2311	35.5154	54.9107	96.3069	90.2873	90.0003
chr4	140986873	141007330	6000	ENSMUSG00000036622	Atp13a2	protein_coding	-1.01057	0.00169066	0.00841161	74	30	66	163	171	106	0.63109	0.258866	0.598814	1.02462	1.16517	0.839653
chr6	42349828	42360146	3739	ENSMUSG00000029860	Zyx	protein_coding	-0.851707	1.70473e-12	2.10394e-10	2628	1747	2395	5834	4848	4893	35.9614	24.1879	34.8663	58.8429	53.0039	62.1901
chr8	69894188	69902558	1243	ENSMUSG00000036199	Ndufa13	protein_coding	-0.739543	1.84755e-12	2.25827e-10	2111	1744	2015	4909	4480	3228	86.8462	72.5945	88.1915	148.858	147.257	123.348
chr12	4782215	4782511	297	ENSMUSG00000091269	Gm6682	processed_pseudogene	-1.01072	0.000988485	0.00554284	59	55	41	114	122	156	10.1325	9.55705	7.491	14.4307	16.7402	24.8843
chr5	34633642	34637212	2752	ENSMUSG00000001082	Mfsd10	protein_coding	-0.998092	2.00345e-12	2.38017e-10	275	223	255	701	660	562	5.11222	4.19446	5.0432	9.60531	9.80291	9.70393
chr4	147940895	147947314	2731	ENSMUSG00000044496	2510039O18Rik	protein_coding	-1.01612	4.91706e-09	2.1333e-07	303	195	320	852	670	602	5.67603	3.69599	6.37736	11.7641	10.0279	10.4745
chr8	94179089	94180325	540	ENSMUSG00000031765	Mt1	protein_coding	-1.01785	8.43729e-15	1.81788e-12	1020	689	868	2711	2266	1736	96.4908	65.9477	87.3563	189.03	171.269	152.535
chr9	22003035	22014219	2013	ENSMUSG00000003402	Prkcsh	protein_coding	-0.674863	2.4082e-12	2.80853e-10	2394	2076	2593	5398	4913	4144	60.8342	53.3759	70.0995	101.105	99.7481	97.8088
chr5	139751282	139775678	7113	ENSMUSG00000029547	Ints1	protein_coding	-1.01975	2.12189e-10	1.39038e-08	308	203	228	695	678	541	2.21575	1.47761	1.74499	3.68528	3.89702	3.61494
chr7	16738410	16749294	1333	ENSMUSG00000008036	Ap2s1	protein_coding	-0.689963	2.87096e-12	3.28789e-10	908	867	949	2150	1869	1617	34.8348	33.6543	38.7331	60.797	57.2889	57.6198
chr2	126034658	126091185	3248	ENSMUSG00000027208	Fgf7	protein_coding	0.568546	2.90654e-12	3.29892e-10	9965	11128	9632	9671	8922	7909	156.968	177.356	161.413	112.285	112.287	115.715
chr16	4639941	4650802	3007	ENSMUSG00000039646	Vasn	protein_coding	-0.86855	3.27486e-12	3.68407e-10	1082	731	955	2387	2035	2019	18.4091	12.5839	17.2861	29.9346	27.6633	31.9063
chr17	56764751	56770092	2303	ENSMUSG00000007603	Dus3l	protein_coding	-0.960835	3.67157e-12	4.09412e-10	355	291	334	964	845	644	7.88549	6.54015	7.89289	15.7832	14.9966	13.2868
chr17	56278962	56290511	2159	ENSMUSG00000024197	Plin3	protein_coding	-0.61125	3.80278e-12	4.20357e-10	1948	1755	1741	4101	3625	2945	46.1549	42.0727	43.8851	71.6202	68.6233	64.8111
chr10	76595762	76623630	8326	ENSMUSG00000020241	Col6a2	protein_coding	-0.719119	3.84133e-12	4.20957e-10	12118	9582	12872	26564	22905	23114	74.4775	59.5861	84.1646	120.338	112.476	131.948
chr17	56412431	56476483	6970	ENSMUSG00000013236	Ptprs	protein_coding	-0.832807	3.87907e-12	4.21459e-10	1578	1110	1560	3586	3097	2976	11.585	8.24528	12.1843	19.405	18.1662	20.2934
chr19	41981763	42034641	1527	ENSMUSG00000025171	Ubtd1	protein_coding	-0.98029	4.1156e-12	4.43369e-10	542	369	516	1412	1223	980	18.1534	12.5049	18.3865	34.8587	32.7281	30.4874
chr19	5068078	5070637	2560	ENSMUSG00000056481	Cd248	protein_coding	-0.763084	4.35334e-12	4.65039e-10	2125	1614	2105	4755	3899	4001	42.4651	32.6341	44.7522	70.0391	62.2531	74.2637
chr15	89472476	89477425	3680	ENSMUSG00000022620	Arsa	protein_coding	-0.834469	4.74626e-12	5.00006e-10	891	673	913	2019	1846	1767	12.3878	9.46731	13.5045	20.6904	20.5061	22.8186
chr7	73375520	73419899	3782	ENSMUSG00000070509	Rgma	protein_coding	-1.02004	0.00243411	0.0112226	60	25	61	125	120	130	0.811704	0.342201	0.877941	1.24644	1.29707	1.63352
chr2	180257377	180258445	810	ENSMUSG00000039001	Rps21	protein_coding	-0.805771	4.85086e-12	5.05444e-10	6389	5226	5423	15296	14255	8913	403.176	333.677	364.075	711.47	718.726	522.421
chr17	24155833	24163766	2728	ENSMUSG00000036820	Amdhd2	protein_coding	-0.947442	5.63074e-12	5.81935e-10	495	353	404	1098	1143	847	9.28292	6.69805	8.06027	15.1774	17.1262	14.7536
chr3	95676201	95687917	4198	ENSMUSG00000015850	Adamtsl4	protein_coding	-1.02158	1.14969e-10	8.16471e-09	470	363	570	1498	1044	1113	5.72842	4.4765	7.39096	13.4575	10.1665	12.5999
chr8	11198423	11312826	6818	ENSMUSG00000031502	Col4a1	protein_coding	-0.858034	6.08275e-12	6.18591e-10	7069	4853	7384	15898	14059	14566	53.0543	36.8525	58.958	87.947	84.3045	101.54
chr19	6057888	6059524	815	ENSMUSG00000038274	Fau	protein_coding	-0.773363	6.25228e-12	6.30785e-10	5835	4988	4866	13544	12891	8161	365.96	316.529	324.679	626.118	645.972	475.413
chr10	80855275	80868705	2866	ENSMUSG00000035206	Sppl2b	protein_coding	-1.02412	2.87928e-08	9.69679e-07	195	147	222	618	461	399	3.48089	2.65502	4.21597	8.1313	6.57492	6.6155
chr3	94933056	94944758	2273	ENSMUSG00000068874	Selenbp1	protein_coding	-1.02561	0.0155994	0.0480145	18	21	25	70	52	46	0.405103	0.478196	0.598579	1.1612	0.93504	0.961579
chr10	80035949	80039795	2670	ENSMUSG00000004667	Polr2e	protein_coding	-0.684401	7.27799e-12	7.17193e-10	1998	1539	1669	4052	3693	2973	38.2829	29.8361	34.0216	57.2262	56.5357	52.9101
chr17	36029773	36032855	2889	ENSMUSG00000067212	H2-T23	protein_coding	-0.706002	7.46492e-12	7.29954e-10	822	731	783	1900	1611	1378	14.5565	13.0978	14.7515	24.8002	22.7937	22.6657
chr11	70238124	70239842	885	ENSMUSG00000093989	Rnasek	protein_coding	-0.817121	7.82834e-12	7.59648e-10	712	537	654	1614	1491	1192	41.1272	31.3847	40.1898	68.7178	68.8115	63.9529
chr8	70504292	70506752	1822	ENSMUSG00000058833	2810428I15Rik	protein_coding	-1.02919	6.35171e-11	4.83491e-09	375	248	259	872	806	626	10.5276	7.04437	7.73544	18.0438	18.0786	16.3232
chr16	57121714	57154530	3778	ENSMUSG00000022752	Tomm70a	protein_coding	0.597566	8.3593e-12	7.98973e-10	4339	4562	3807	3903	3547	3274	58.7619	62.5109	54.8502	38.9602	38.3797	41.1831
chr10	80392539	80399550	1987	ENSMUSG00000035478	Mbd3	protein_coding	-0.919978	9.74213e-12	9.24194e-10	1190	757	1147	2807	2438	2236	30.6347	19.7177	31.4137	53.263	50.1458	53.4654
chr17	35220175	35235792	1746	ENSMUSG00000042419	Nfkbil1	protein_coding	-1.03075	0.00236764	0.0109725	42	31	52	131	131	69	1.23038	0.918853	1.62062	2.82864	3.06617	1.87747
chr16	32608920	32632794	6185	ENSMUSG00000022797	Tfrc	protein_coding	0.644071	1.01113e-11	9.45113e-10	2147	2068	1822	1728	1750	1454	17.7625	17.3108	16.0365	10.5374	11.5677	11.1731
chr5	24423837	24440950	6195	ENSMUSG00000028962	Slc4a2	protein_coding	-0.824976	1.04279e-11	9.6759e-10	694	558	723	1627	1414	1421	5.73233	4.66337	6.35329	9.90548	9.33158	10.9019
chr7	4925844	4944821	4284	ENSMUSG00000035279	Ssc5d	protein_coding	-1.0314	1.99455e-12	2.38017e-10	371	282	391	946	870	898	4.43104	3.40781	4.96819	8.32798	8.30206	9.96192
chr8	57320983	57324517	2235	ENSMUSG00000038193	Hand2	protein_coding	-1.03248	0.00368963	0.0156394	26	46	43	124	118	64	0.595093	1.06528	1.04705	2.09194	2.15788	1.36059
chr3	89338542	89349996	6145	ENSMUSG00000028041	Adam15	protein_coding	-0.83247	1.48099e-11	1.34474e-09	1000	748	1068	2425	2151	1850	8.32704	6.30212	9.4613	14.884	14.3108	14.3086
chr17	25809085	25821244	3478	ENSMUSG00000025738	Fbxl16	protein_coding	-1.03255	8.27677e-06	0.000119021	89	67	87	238	192	204	1.30924	0.997236	1.36156	2.58061	2.25665	2.78736
chr10	77052178	77166548	7021	ENSMUSG00000001435	Col18a1	protein_coding	-1.03292	2.0119e-06	3.61233e-05	125	84	135	371	283	251	0.911029	0.619435	1.04675	1.99302	1.64795	1.69915
chr11	98927818	98974942	4365	ENSMUSG00000037992	Rara	protein_coding	-1.03321	8.9529e-09	3.53866e-07	159	125	173	427	408	360	1.86379	1.48253	2.15742	3.6893	3.82115	3.91955
chr11	116105752	116127210	2735	ENSMUSG00000020773	Trim47	protein_coding	-0.964714	2.14467e-11	1.89327e-09	280	249	295	681	732	636	5.23751	4.7126	5.87054	9.38924	10.9399	11.0499
chr11	70235206	70239830	1692	ENSMUSG00000040904	Gm21988	protein_coding	-0.696841	2.51028e-11	2.20074e-09	1193	933	1137	2458	2282	2017	36.0634	28.5366	36.5658	54.7677	55.1158	56.6326
chr8	70768176	70776713	4176	ENSMUSG00000031834	Pik3r2	protein_coding	-0.878819	2.55603e-11	2.2255e-09	492	396	536	1279	1064	1009	6.02814	4.90917	6.9867	11.5506	10.4158	11.4827
chr1	95498621	95499151	531	ENSMUSG00000081051	Gm15427	processed_pseudogene	-0.75722	2.69507e-11	2.29931e-09	3509	2374	2988	7471	6003	5697	337.563	231.072	305.802	529.745	461.396	509.04
chr2	122681233	122702663	5482	ENSMUSG00000005802	Slc30a4	protein_coding	0.569727	2.66283e-11	2.29931e-09	8307	9446	7989	8258	7499	6463	77.537	89.2087	79.3316	56.8141	55.9245	56.0317
chr5	115110299	115119346	2269	ENSMUSG00000029545	Acads	protein_coding	-0.761095	2.68855e-11	2.29931e-09	913	686	853	1997	1815	1510	20.5839	15.6486	20.4595	33.1857	32.694	31.6205
chr10	81574561	81590845	6221	ENSMUSG00000034771	Tle2	protein_coding	-0.841266	2.90795e-11	2.46439e-09	511	461	545	1354	1238	907	4.20314	3.83662	4.76912	8.20896	8.13594	6.92939
chr17	34203527	34216321	3781	ENSMUSG00000024339	Tap2	protein_coding	-0.99	3.0297e-11	2.55057e-09	632	385	588	1539	1324	1211	8.55221	5.27129	8.46502	15.3503	14.3147	15.2209
chr8	107439176	107439585	410	ENSMUSG00000059775	Rps26-ps1	protein_coding	-1.03481	1.003e-12	1.3564e-10	741	538	634	1880	1984	1183	92.2698	67.7825	83.9884	172.55	197.386	136.823
chr11	100415697	100424824	2935	ENSMUSG00000001555	Fkbp10	protein_coding	-0.689962	4.16968e-11	3.46437e-09	2503	1867	2433	5171	4656	4197	43.6303	32.928	45.1189	66.4382	64.8446	67.9517
chr15	76380261	76453038	16533	ENSMUSG00000022558	Mroh1	protein_coding	-0.935951	4.5197e-11	3.68297e-09	591	391	549	1483	1239	1037	1.82933	1.22455	1.80787	3.38347	3.06415	2.98139
chr7	79698098	79715720	4581	ENSMUSG00000050382	Kif7	protein_coding	-1.03498	2.54338e-05	0.000294995	71	64	73	230	172	147	0.793024	0.723273	0.867441	1.89353	1.53494	1.52504
chr8	122433596	122443422	1761	ENSMUSG00000006517	Mvd	protein_coding	-0.784494	4.50114e-11	3.68297e-09	1034	725	919	2246	1953	1704	30.0329	21.3064	28.3976	48.0843	45.3225	45.9707
chr7	126986860	127014621	2902	ENSMUSG00000030681	Mvp	protein_coding	-0.906122	4.61428e-11	3.7361e-09	520	385	498	1212	1019	1113	9.16725	6.86738	9.34016	15.7491	14.3531	18.2249
chr7	45002948	45016363	8368	ENSMUSG00000038406	Scaf1	protein_coding	-0.802585	4.9396e-11	3.97419e-09	478	412	494	1085	1034	960	2.92306	2.54918	3.21385	4.89053	5.05201	5.45275
chr11	3517523	3540612	4380	ENSMUSG00000020439	Smtn	protein_coding	-0.905033	4.974e-11	3.9767e-09	705	460	658	1622	1411	1325	8.23567	5.43703	8.17758	13.9662	13.1696	14.3767
chr19	5740904	5758532	5190	ENSMUSG00000024940	Ltbp3	protein_coding	-0.731925	5.09305e-11	4.04643e-09	1911	1445	1916	4280	3481	3432	18.8405	14.4143	20.0963	31.1023	27.4202	31.4278
chr11	119267887	119285454	4783	ENSMUSG00000025579	Gaa	protein_coding	-1.03548	4.46173e-16	1.26039e-13	1582	1106	1666	4109	3641	3624	16.9238	11.9713	18.9608	32.4	31.1205	36.0093
chr9	106658746	106685927	2874	ENSMUSG00000040813	Tex264	protein_coding	-0.660902	5.78801e-11	4.5418e-09	812	722	781	1684	1626	1370	14.4544	13.004	14.7906	22.0955	23.126	22.6517
chr17	56717762	56724248	2661	ENSMUSG00000002379	Ndufa11	protein_coding	-0.758984	5.90356e-11	4.60405e-09	1537	1226	1205	3433	3037	2172	29.5494	23.8484	24.6463	48.648	46.6502	38.7855
chr2	25557847	25562082	1317	ENSMUSG00000015092	Edf1	protein_coding	-0.859473	6.14416e-11	4.76248e-09	1026	719	923	2551	2095	1590	39.8396	28.2482	38.1293	73.012	64.9959	57.3455
chr11	58954685	58956830	2146	ENSMUSG00000078851	Hist3h2a	protein_coding	-1.03611	2.67746e-05	0.000307739	82	71	82	212	170	228	1.95463	1.71239	2.07948	3.7248	3.23768	5.04801
chr4	147821777	147822202	426	ENSMUSG00000080059	Rps19-ps3	processed_pseudogene	-1.04202	0.00734914	0.0269151	30	28	28	68	106	53	3.59564	3.39553	3.57028	6.00732	10.1507	5.90018
chr7	19359749	19378533	3604	ENSMUSG00000040734	Ppp1r13l	protein_coding	-1.04501	3.91656e-05	0.000416979	80	52	81	224	172	167	1.13571	0.746922	1.22335	2.34392	1.95092	2.20206
chr5	36806921	36830653	3528	ENSMUSG00000029119	Man2b2	protein_coding	-0.920799	6.49167e-11	4.91203e-09	776	502	726	1703	1542	1577	11.2536	7.36596	11.201	18.2038	17.8669	21.2421
chr11	116008457	116012719	1406	ENSMUSG00000020766	Galk1	protein_coding	-0.7697	6.54092e-11	4.92001e-09	1130	880	847	2459	2145	1650	41.1024	32.3866	32.7764	65.9271	62.3376	55.7452
chr11	5861947	5872088	4058	ENSMUSG00000020473	Aebp1	protein_coding	-0.722005	6.95971e-11	5.20422e-09	5665	4280	6015	12124	10787	10652	71.4272	54.6012	80.6842	112.675	108.667	124.747
chr1	75435930	75443179	2395	ENSMUSG00000033021	Gmppa	protein_coding	-0.583206	7.13693e-11	5.30553e-09	1542	1380	1478	3232	2720	2489	32.9367	29.8243	33.5861	50.8843	46.4194	49.3805
chr9	121981606	121996026	2369	ENSMUSG00000066235	Pomgnt2	protein_coding	-1.04572	4.56703e-06	7.25701e-05	113	79	121	353	279	203	2.44013	1.72606	2.77977	5.61857	4.81363	4.0716
chr10	80292453	80294114	630	ENSMUSG00000063457	Rps15	protein_coding	-0.66176	7.7112e-11	5.66617e-09	19873	14688	16358	39007	37183	27178	1611.82	1205.34	1411.47	2331.91	2409.53	2047.41
chr1	150265535	150265999	465	ENSMUSG00000099875	Gm15453	processed_pseudogene	0.758592	8.71462e-11	6.36668e-09	1595	1799	1382	1457	1174	998	175.169	199.905	161.471	117.943	103.015	101.803
chr5	136987019	136996648	4519	ENSMUSG00000004846	Plod3	protein_coding	-0.662796	8.95347e-11	6.5038e-09	2644	2175	2841	5646	5035	4804	29.9368	24.9171	34.222	47.1196	45.5489	50.5222
chr17	56892612	56935388	3608	ENSMUSG00000024212	Mllt1	protein_coding	-0.898973	9.79649e-11	7.0388e-09	443	309	394	963	931	830	6.28203	4.43352	5.94403	10.0656	10.5482	10.9322
chr2	25399351	25409494	3906	ENSMUSG00000015094	Npdc1	protein_coding	-0.771862	9.80073e-11	7.0388e-09	904	649	838	1954	1728	1538	11.8415	8.60159	11.6781	18.866	18.085	18.7124
chr11	105292643	105351139	6674	ENSMUSG00000020695	Mrc2	protein_coding	-0.71173	1.07623e-10	7.68598e-09	3000	2121	2799	5960	5389	5177	23.0013	16.4538	22.8309	33.6817	33.0122	36.8676
chr14	70077445	70080157	1416	ENSMUSG00000033730	Egr3	protein_coding	-1.04636	0.00152526	0.00775876	56	28	41	116	98	113	2.02256	1.02321	1.57538	3.08807	2.82796	3.79076
chr2	130171414	130179403	1976	ENSMUSG00000027404	Snrpb	protein_coding	-0.570513	1.18115e-10	8.34157e-09	2624	2464	2585	5674	5059	3920	67.9266	64.5374	71.1911	108.263	104.635	94.2534
chr8	105943590	105966115	4297	ENSMUSG00000017765	Slc12a4	protein_coding	-0.713832	1.26247e-10	8.86657e-09	1170	869	1049	2249	2203	1998	13.9316	10.4696	13.2887	19.7389	20.9587	22.0977
chr10	81183007	81193197	1766	ENSMUSG00000034974	Dapk3	protein_coding	-0.866014	1.29143e-10	9.02017e-09	424	316	383	1010	845	765	12.2804	9.26036	11.8014	21.5618	19.5541	20.5799
chr1	74279840	74284738	3458	ENSMUSG00000006299	Aamp	protein_coding	-0.627686	1.32688e-10	9.21709e-09	2030	1684	2098	4245	3946	3310	30.0351	25.2098	33.0238	46.2942	46.647	45.4878
chr10	81486249	81496392	3465	ENSMUSG00000020238	Ncln	protein_coding	-0.926694	1.52243e-10	1.0518e-08	1033	601	910	2272	2049	1849	15.253	8.9789	14.295	24.7274	24.173	25.3586
chr11	120542888	120549727	1282	ENSMUSG00000061111	Fam195b	protein_coding	-0.621451	1.67332e-10	1.1498e-08	1679	1371	1478	3152	3224	2529	66.9741	55.3335	62.722	92.6742	102.751	93.7
chr15	78842647	78850902	2542	ENSMUSG00000049521	Cdc42ep1	protein_coding	-0.875612	1.74841e-10	1.19494e-08	789	536	797	1876	1564	1533	15.8787	10.9143	17.0641	27.8282	25.1482	28.6559
chr17	34604262	34613449	3001	ENSMUSG00000034254	Agpat1	protein_coding	-0.77818	1.80554e-10	1.22634e-08	745	541	668	1588	1498	1204	12.7007	9.33177	12.1154	19.9544	20.4041	19.0649
chr3	95734147	95739569	2521	ENSMUSG00000028108	Ecm1	protein_coding	-0.714896	1.81365e-10	1.22634e-08	2889	2085	2838	5804	5346	5179	58.6253	42.8093	61.2688	86.8124	86.6764	97.6154
chr2	26628457	26636497	2476	ENSMUSG00000036186	Fam69b	protein_coding	-0.934245	1.86382e-10	1.25359e-08	386	276	367	971	879	675	7.97525	5.7698	8.067	14.7874	14.5104	12.9537
chr10	128270576	128292849	4397	ENSMUSG00000040033	Stat2	protein_coding	-0.706709	1.93857e-10	1.2911e-08	621	669	717	1567	1383	1247	7.22636	7.87677	8.87638	13.4404	12.8583	13.4781
chr8	122481698	122551329	9933	ENSMUSG00000014444	Piezo1	protein_coding	-0.753134	1.94266e-10	1.2911e-08	1327	916	1207	2793	2454	2187	6.83644	4.77473	6.61538	10.6059	10.1011	10.4651
chr8	83566671	83571626	4522	ENSMUSG00000033938	Ndufb7	protein_coding	-0.951554	1.95006e-10	1.2911e-08	980	617	697	2393	1910	1411	11.0887	7.06376	8.39031	19.9579	17.2673	14.8292
chr10	81176631	81182507	3098	ENSMUSG00000034994	Eef2	protein_coding	-0.72297	2.09521e-10	1.38002e-08	22340	15095	21509	46091	40243	37867	368.931	252.225	377.895	561.04	530.99	580.841
chr1	60900898	60901422	525	ENSMUSG00000081382	Rpl18-ps1	processed_pseudogene	-1.04677	0.00131238	0.00691092	91	53	107	184	351	132	8.85398	5.21756	11.0757	13.1957	27.2859	11.929
chr7	19394437	19404104	2619	ENSMUSG00000040714	Klc3	protein_coding	-1.0468	0.00905296	0.031607	35	15	37	71	83	74	0.683675	0.296461	0.768905	1.02225	1.29537	1.3426
chr2	30834972	30881251	1961	ENSMUSG00000039476	Prrx2	protein_coding	-1.05006	1.31342e-12	1.72126e-10	606	365	486	1486	1314	1064	15.8073	9.63322	13.4868	28.5706	27.3851	25.7787
chr8	84066836	84096992	4172	ENSMUSG00000031706	Rfx1	protein_coding	-1.0514	2.0105e-06	3.61233e-05	105	78	89	263	215	239	1.28773	0.967885	1.16122	2.37742	2.10672	2.7225
chr17	24163866	24169702	3384	ENSMUSG00000024121	Atp6v0c	protein_coding	-0.96083	2.39511e-10	1.53771e-08	553	442	543	1592	1416	868	8.36083	6.76147	8.734	17.7412	17.1049	12.1893
chr7	25267704	25294159	10294	ENSMUSG00000005442	Cic	protein_coding	-0.750775	2.59156e-10	1.65548e-08	738	553	629	1554	1307	1263	3.66871	2.78148	3.32657	5.69409	5.19118	5.83169
chr15	54745702	54754039	2869	ENSMUSG00000037362	Nov	protein_coding	-0.485182	2.61801e-10	1.66401e-08	3033	2926	3012	5880	5295	4874	54.0846	52.7922	57.1406	77.2849	75.4399	80.7274
chr17	34647146	34655074	2757	ENSMUSG00000015461	Atf6b	protein_coding	-0.915048	2.65213e-10	1.67731e-08	410	294	416	1026	925	757	7.60804	5.51989	8.21242	14.0331	13.714	13.0473
chr10	13005343	13009183	3841	ENSMUSG00000078348	Sf3b5	protein_coding	-0.95851	2.78717e-10	1.75399e-08	541	428	415	1421	1261	792	7.20647	5.76851	5.88116	13.952	13.4207	9.79908
chr19	6910977	6921813	2539	ENSMUSG00000024955	Esrra	protein_coding	-0.993486	2.86813e-10	1.79604e-08	308	210	287	725	744	580	6.20583	4.28117	6.15205	10.7672	11.9772	10.8546
chr6	28423560	28426602	1116	ENSMUSG00000020440	Arf5	protein_coding	-0.56088	2.94212e-10	1.83334e-08	1686	1619	1685	3626	3223	2605	77.248	75.0535	82.1332	122.454	117.984	110.859
chr15	89155549	89171120	7119	ENSMUSG00000036606	Plxnb2	protein_coding	-0.664769	2.99959e-10	1.85597e-08	2694	1996	2609	5437	4827	4509	19.3642	14.5164	19.9511	28.8057	27.7214	30.1036
chr4	126147744	126149875	1942	ENSMUSG00000050212	Eva1b	protein_coding	-1.05201	0.000167471	0.00135167	65	47	74	223	142	133	1.71208	1.25257	2.07363	4.32944	2.98836	3.25384
chr11	4701973	4704342	584	ENSMUSG00000059534	Uqcr10	protein_coding	-0.788942	3.25083e-10	1.98676e-08	1015	837	889	2217	2378	1494	88.7959	74.0879	82.7405	142.958	166.216	121.398
chr8	102864779	102865853	1075	ENSMUSG00000063696	Gm8730	protein_coding	-0.745351	3.2411e-10	1.98676e-08	2099	1444	1678	4134	4102	2978	99.8351	69.4916	84.9086	144.93	155.884	131.562
chr6	58017506	58017943	438	ENSMUSG00000071419	Rps15-ps2	processed_pseudogene	-0.835644	3.28646e-10	1.99892e-08	3235	2125	2331	6565	6723	4333	377.131	250.652	289.101	564.118	626.204	469.182
chr11	70000595	70012301	6298	ENSMUSG00000020888	Dvl2	protein_coding	-0.899668	3.31545e-10	2.00696e-08	278	241	282	653	680	574	2.25869	1.98117	2.43753	3.91058	4.41423	4.3317
chr5	121566027	121593824	4704	ENSMUSG00000029455	Aldh2	protein_coding	-0.590168	3.38505e-10	2.03937e-08	8265	6588	8167	17270	14646	12550	89.9013	72.5056	94.5094	138.462	127.285	126.795
chr4	130047840	130099283	6750	ENSMUSG00000040690	Col16a1	protein_coding	-0.930238	3.90035e-10	2.33874e-08	945	584	973	2343	1996	1768	7.16385	4.47942	7.84724	13.0919	12.0895	12.4489
chr9	119971166	119977250	2870	ENSMUSG00000032515	Csrnp1	protein_coding	-1.05486	0.00779604	0.0281783	69	25	28	91	92	132	1.22998	0.450904	0.531003	1.19566	1.3103	2.18554
chr15	79141351	79151774	543	ENSMUSG00000033020	Polr2f	protein_coding	-0.838591	4.25535e-10	2.52776e-08	728	545	684	1665	1704	1130	68.4882	51.877	68.4588	115.456	128.082	98.7409
chr10	127660918	127668568	2941	ENSMUSG00000025402	Nab2	protein_coding	-0.696235	4.59613e-10	2.71749e-08	1524	1120	1483	3174	2821	2552	26.5109	19.713	27.4455	40.6971	39.2083	41.234
chr12	103442167	103443680	463	ENSMUSG00000079017	Ifi27l2a	protein_coding	-1.05803	0.0111135	0.0370315	17	30	51	114	99	54	1.87505	3.34796	5.98445	9.268	8.72438	5.53214
chr5	142960343	142973185	3012	ENSMUSG00000029581	Fscn1	protein_coding	-0.831787	4.65632e-10	2.7277e-08	1416	957	1500	3246	2851	2706	24.0518	16.4471	27.1059	40.6395	38.6915	42.692
chr15	76170974	76232574	18113	ENSMUSG00000022565	Plec	protein_coding	-0.866492	4.73821e-10	2.75033e-08	1341	888	1382	3427	2619	2408	3.78876	2.53849	4.15399	7.13673	5.91205	6.31917
chr2	25352276	25356359	3337	ENSMUSG00000026958	Dpp7	protein_coding	-0.586721	4.72718e-10	2.75033e-08	1063	1086	1009	2131	2116	1811	16.2978	16.8469	16.458	24.0822	25.9207	25.7899
chr17	27189601	27204438	2595	ENSMUSG00000044857	Lemd2	protein_coding	-0.744738	4.77888e-10	2.76133e-08	590	463	542	1308	1131	984	11.6314	9.23536	11.3675	19.0065	17.8146	18.0181
chr7	145300828	145309557	2214	ENSMUSG00000031070	Mrgprf	protein_coding	-1.05993	0.00578152	0.0223388	56	18	38	100	85	109	1.29389	0.4208	0.934075	1.70304	1.56914	2.33922
chr3	88325023	88331313	6291	ENSMUSG00000001418	Glmp	protein_coding	-0.571736	5.10498e-10	2.92318e-08	2009	1687	1958	3935	3490	3304	16.3408	13.8837	16.9432	23.5915	22.6806	24.9614
chr19	5758427	5771401	2637	ENSMUSG00000024941	Scyl1	protein_coding	-0.693153	5.36836e-10	3.0602e-08	1346	1114	1471	2961	2585	2565	26.1128	21.8669	30.3606	42.3412	40.0685	46.22
chr8	123102350	123105244	2352	ENSMUSG00000000740	Rpl13	protein_coding	-0.608736	5.97372e-10	3.39009e-08	3249	2725	3123	6942	6270	4639	70.666	59.9683	72.264	111.292	108.959	93.7174
chr9	41376397	41617772	12655	ENSMUSG00000074415	2610203C20Rik	processed_transcript	0.741947	6.10158e-10	3.44726e-08	5083	5982	4137	4783	3750	3167	20.5545	24.4753	17.7976	14.2562	12.1158	11.8951
chr10	80138632	80145818	1928	ENSMUSG00000003072	Atp5d	protein_coding	-0.747922	6.13929e-10	3.45322e-08	3239	2198	2945	6582	6689	4778	85.9333	59.0028	83.1237	128.714	141.79	117.742
chr11	120805940	120824178	9849	ENSMUSG00000025153	Fasn	protein_coding	-0.849943	6.19749e-10	3.4706e-08	1070	658	964	2304	2064	1830	5.55943	3.45913	5.3286	8.8236	8.56822	8.83146
chr10	128548114	128549305	1168	ENSMUSG00000093674	Rpl41	protein_coding	-0.657658	6.51665e-10	3.62401e-08	25399	20841	20586	49119	52444	33829	1111.95	923.169	958.803	1585.02	1834.42	1375.6
chr10	77986947	78010083	4395	ENSMUSG00000020277	Pfkl	protein_coding	-0.72597	6.52846e-10	3.62401e-08	1734	1195	1590	3678	3073	2812	20.1871	14.0763	19.693	31.5612	28.5839	30.4071
chr10	80057416	80102698	4227	ENSMUSG00000035673	Sbno2	protein_coding	-0.899017	6.57461e-10	3.63376e-08	303	248	317	741	751	581	3.66767	3.03734	4.08222	6.61124	7.2631	6.53219
chr15	79030874	79043558	3851	ENSMUSG00000006378	Gcat	protein_coding	-0.877089	6.84882e-10	3.76893e-08	371	284	356	947	737	696	4.92913	3.81777	5.03194	9.27391	7.82345	8.58896
chr7	24969750	24972728	875	ENSMUSG00000003380	Rabac1	protein_coding	-0.725188	7.07379e-10	3.87595e-08	1264	890	1123	2634	2392	1917	73.8458	52.6094	69.7987	113.426	111.654	104.024
chr5	137745730	137768450	7509	ENSMUSG00000029723	Tsc22d4	protein_coding	-0.883254	7.56168e-10	4.1255e-08	436	319	457	1107	952	809	2.97118	2.19952	3.3132	5.56041	5.18339	5.12066
chr6	34863146	34874946	5687	ENSMUSG00000057137	Tmem140	protein_coding	-0.61254	7.8443e-10	4.2614e-08	1534	1427	1374	3197	3094	2225	13.8022	12.991	13.1522	21.2023	22.2422	18.5947
chr19	46304737	46312090	3289	ENSMUSG00000025225	Nfkb2	protein_coding	-0.930251	9.18234e-10	4.96706e-08	466	291	387	1050	871	859	7.24891	4.5801	6.40453	12.0391	10.8253	12.4112
chr17	46650337	46664364	7410	ENSMUSG00000038545	Cul7	protein_coding	-0.811901	9.42754e-10	5.05894e-08	1051	690	979	2385	2044	1696	7.25786	4.82114	7.19247	12.1398	11.2777	10.8784
chr8	105329163	105347953	4666	ENSMUSG00000014778	Fhod1	protein_coding	-0.759471	9.43179e-10	5.05894e-08	425	369	424	996	898	749	4.66052	4.09417	4.94652	8.05046	7.86784	7.62889
chr19	5707376	5726317	6440	ENSMUSG00000024937	Ehbp1l1	protein_coding	-0.628325	1.02068e-09	5.45163e-08	1259	1052	1302	2693	2399	2064	10.0036	8.45746	11.006	15.7718	15.2298	15.2326
chr9	22099281	22109630	2368	ENSMUSG00000001349	Cnn1	protein_coding	-0.672801	1.03331e-09	5.49599e-08	576	533	593	1275	1173	1024	12.4434	11.6504	13.6289	20.3023	20.2465	20.5472
chr19	5473973	5481853	2648	ENSMUSG00000024909	Efemp2	protein_coding	-0.696849	1.0947e-09	5.79827e-08	5707	3854	5010	10632	9600	9775	110.258	75.3368	102.974	151.402	148.186	175.409
chr19	5482345	5488402	3567	ENSMUSG00000024906	Mus81	protein_coding	-0.800423	1.13337e-09	5.97816e-08	393	316	387	891	833	717	5.63703	4.58606	5.90552	9.42003	9.54635	9.55239
chr10	81028538	81037426	4016	ENSMUSG00000046822	Slc39a3	protein_coding	-0.959649	1.17092e-09	6.12541e-08	309	212	296	730	649	645	3.93677	2.73282	4.01201	6.8552	6.60633	7.63265
chr2	180986535	181017540	4193	ENSMUSG00000016356	Col20a1	protein_coding	-1.06192	7.96763e-06	0.000115358	89	65	71	235	180	185	1.08604	0.802532	0.921726	2.11368	1.75494	2.09682
chr8	111710485	111743849	3171	ENSMUSG00000031955	Bcar1	protein_coding	-0.919954	1.27466e-09	6.64075e-08	616	387	452	1461	1099	972	9.93872	6.31764	7.75849	17.3747	14.1671	14.5663
chr17	27122663	27133916	837	ENSMUSG00000024208	Uqcc2	protein_coding	-0.684061	1.28306e-09	6.65726e-08	2100	1860	1916	4573	4645	2944	128.25	114.933	124.487	205.853	226.652	166.998
chr17	34187553	34197225	5476	ENSMUSG00000037321	Tap1	protein_coding	-0.842932	1.32802e-09	6.86251e-08	413	325	427	1069	854	760	3.85914	3.07268	4.2448	7.36265	6.37577	6.59612
chr10	80798198	80804924	2658	ENSMUSG00000020211	Sf3a2	protein_coding	-0.875865	1.34561e-09	6.92524e-08	551	363	527	1220	1093	1057	10.6051	7.06913	10.7911	17.3078	16.8081	18.8962
chr15	76047158	76069784	5736	ENSMUSG00000022568	Scrib	protein_coding	-0.962699	1.37089e-09	7.0269e-08	312	231	316	683	735	706	2.78325	2.08499	2.99898	4.49092	5.23865	5.84975
chr15	82147266	82205376	4989	ENSMUSG00000022463	Srebf2	protein_coding	-0.642855	1.39298e-09	7.11149e-08	2246	1746	2330	4710	4148	3769	23.0352	18.1185	25.423	35.6057	33.9903	35.904
chr7	141475240	141493427	2178	ENSMUSG00000025511	Tspan4	protein_coding	-0.539656	1.41971e-09	7.21896e-08	3411	2731	3024	5988	5773	5218	80.1138	64.8996	75.5608	103.663	108.333	113.832
chr14	31012434	31019089	1883	ENSMUSG00000042354	Gnl3	protein_coding	0.562547	1.44566e-09	7.32161e-08	3236	3796	3392	3382	3075	2597	87.9044	104.333	98.0273	67.7161	66.7393	65.5252
chr1	52077261	52156087	3532	ENSMUSG00000101628	Gm28177	processed_transcript	-1.0624	1.23044e-15	3.25861e-13	559	550	473	1371	1319	1489	8.0975	8.06114	7.28936	14.6384	15.2658	20.034
chr4	126232167	126256343	3652	ENSMUSG00000028849	Map7d1	protein_coding	-0.645075	1.52946e-09	7.68476e-08	1008	890	1083	2288	1891	1791	14.1219	12.6159	16.1418	23.6268	21.167	23.3058
chr6	136872436	136875805	598	ENSMUSG00000030218	Mgp	protein_coding	-0.492835	1.66551e-09	8.33541e-08	14732	12486	13222	27790	25313	19924	1258.69	1079.38	1201.83	1750.09	1727.96	1581.13
chr5	142750380	142817662	6880	ENSMUSG00000039477	Tnrc18	protein_coding	-1.0636	1.97973e-12	2.38017e-10	255	219	281	803	623	598	1.89658	1.64805	2.22345	4.40214	3.70215	4.13111
chr7	44863068	44869788	4212	ENSMUSG00000038502	Ptov1	protein_coding	-0.960092	1.87108e-09	9.29107e-08	952	495	714	2009	1709	1636	11.5645	6.08403	9.22739	17.9882	16.587	18.4591
chr10	80339110	80348412	4722	ENSMUSG00000043822	Adamtsl5	protein_coding	-0.825721	1.92579e-09	9.45914e-08	316	284	303	820	657	578	3.42414	3.11371	3.49298	6.54931	5.68807	5.81738
chr13	80883384	80896035	6259	ENSMUSG00000074794	Arrdc3	protein_coding	0.639567	1.92462e-09	9.45914e-08	1404	1512	1239	1195	1148	1058	11.4783	12.507	10.7763	7.201	7.49868	8.03395
chr7	128246812	128253712	3598	ENSMUSG00000030782	Tgfb1i1	protein_coding	-0.671234	1.92725e-09	9.45914e-08	963	755	892	2102	1727	1503	13.6939	10.8628	13.4944	22.0318	19.6213	19.8516
chr15	5116613	5119140	867	ENSMUSG00000041841	Rpl37	protein_coding	-0.532996	2.02709e-09	9.91092e-08	5546	4795	5255	10985	10320	7691	326.997	286.053	329.629	477.397	486.158	421.193
chr12	112588784	112615556	4600	ENSMUSG00000037679	Inf2	protein_coding	-0.722519	2.12984e-09	1.03734e-07	1509	1106	1591	3329	2868	2678	16.7849	12.4474	18.8274	27.2936	25.4885	27.6679
chr17	35059035	35062095	1593	ENSMUSG00000007039	Ddah2	protein_coding	-1.06485	3.64046e-22	4.62775e-19	764	624	767	2217	1921	1643	24.5295	20.2709	26.1987	52.4659	49.2784	48.9967
chr5	140340304	140389251	2615	ENSMUSG00000029560	Snx8	protein_coding	-0.790281	2.17381e-09	1.04672e-07	408	328	387	847	868	760	7.98188	6.49252	8.05462	12.2136	13.5675	13.81
chr7	44549616	44553951	3366	ENSMUSG00000060601	Nr1h2	protein_coding	-0.988797	2.17284e-09	1.04672e-07	290	185	258	694	646	522	4.40796	2.84516	4.17204	7.77527	7.84525	7.36962
chr6	136808244	136810070	1827	ENSMUSG00000060032	H2afj	protein_coding	-1.06605	4.30133e-08	1.38427e-06	149	148	180	554	441	300	4.17151	4.1924	5.36128	11.4323	9.8646	7.80122
chr11	101070012	101077672	2658	ENSMUSG00000001751	Naglu	protein_coding	-0.751085	2.43032e-09	1.16144e-07	627	486	484	1362	1118	965	12.0679	9.46445	9.91058	19.3223	17.1926	17.2515
chr7	45457944	45459884	1340	ENSMUSG00000050708	Ftl1	protein_coding	-0.553289	2.49784e-09	1.18923e-07	27175	20978	24560	53432	46063	37485	1037.11	810.052	997.175	1503.05	1404.56	1328.76
chr15	99242818	99251961	1915	ENSMUSG00000037570	Mcrs1	protein_coding	-0.879328	2.62624e-09	1.24107e-07	404	280	323	903	837	635	10.7912	7.56728	9.17865	17.7784	17.8627	15.7542
chr2	25359889	25365682	4071	ENSMUSG00000026956	Uap1l1	protein_coding	-0.608571	2.62206e-09	1.24107e-07	2163	1667	2027	4448	3813	3196	27.1851	21.1985	27.103	41.2056	38.2892	37.3093
chr12	113140236	113145504	1437	ENSMUSG00000006356	Crip2	protein_coding	-0.84864	2.73177e-09	1.28616e-07	1986	1117	1715	4131	3756	3199	70.6811	40.2227	64.9348	108.367	106.803	105.748
chr10	78162067	78169768	1363	ENSMUSG00000053329	D10Jhu81e	protein_coding	-0.59268	2.85052e-09	1.33711e-07	835	756	776	1630	1592	1340	31.3296	28.7002	30.9756	45.0788	47.725	46.699
chr5	36017180	36398139	8803	ENSMUSG00000029093	Sorcs2	protein_coding	-1.06768	0.000123056	0.00105767	49	52	48	157	122	121	0.284839	0.305845	0.296847	0.672696	0.566627	0.653315
chr2	156144039	156145797	747	ENSMUSG00000067847	Romo1	protein_coding	-0.801252	3.02225e-09	1.40728e-07	594	485	496	1326	1336	868	40.6413	33.5751	36.1037	66.8715	73.0335	55.1615
chr7	27532000	27553218	2924	ENSMUSG00000003363	Pld3	protein_coding	-1.0731	2.49417e-16	7.73314e-14	904	603	855	2438	2002	1913	15.8171	10.675	15.9152	31.4418	27.9869	31.089
chr9	108572311	108578739	4163	ENSMUSG00000066357	Wdr6	protein_coding	-0.657838	3.07767e-09	1.42267e-07	877	686	786	1834	1538	1374	10.7788	8.53082	10.2774	16.6145	15.103	15.6853
chr5	69556924	69575972	9114	ENSMUSG00000029208	Guf1	protein_coding	0.667766	3.21385e-09	1.47489e-07	1400	1525	1174	1160	1138	995	7.86058	8.66344	7.01267	4.80066	5.10508	5.189
chr7	28766735	28788665	3568	ENSMUSG00000015149	Sirt2	protein_coding	-0.76029	3.20811e-09	1.47489e-07	624	528	733	1455	1370	1254	8.9479	7.66064	11.1823	15.3786	15.6961	16.702
chr15	99392882	99410049	3806	ENSMUSG00000023010	Tmbim6	protein_coding	-0.556006	3.23368e-09	1.47865e-07	6393	4926	6117	12006	10821	9908	85.9419	67.0022	87.4838	118.964	116.226	123.715
[truncated: 12,434 more rows]
